# Supplementary material for: Deep artificial neural network based on environmental sound data for the generation of a children activity classification model
Source: PeerJ Comput Sci. 2020 Nov 9;6:e308. doi: 10.7717/peerj-cs.308 (PMC7924663; doi:10.7717/peerj-cs.308)
Supplement: Supplemental Information 1 — The code in python v2 of the implemented deep neural network and the dataset of the extracted features from the audio. [file peerj-cs-06-308-s001.zip]

Archive with 2 entries (2 files):
- NeuralNetwork.py
- nn3_predictors.csv
