# Supplementary material for: Deep artificial neural network based on environmental sound data for the generation of a children activity classification model
Source: PeerJ Comput Sci. 2020 Nov 9;6:e308. doi: 10.7717/peerj-cs.308 (PMC7924663; doi:10.7717/peerj-cs.308)
Supplement: Supplemental Information 1 — The code in python v2 of the implemented deep neural network and the dataset of the extracted features from the audio. [file peerj-cs-06-308-s001.zip › nn3_predictors.csv]

0.0764	0.00592	2.68	0.124	0.154	0.572	0	0.101	-21.9	1.21	-0.216	-0.969	-0.498	-0.296	-0.125	0.0551	-0.0801	-0.229	-0.266	-0.212	-0.133	0.00128	0.000859	0.000664	0.000604	0.000527	0.000237	0.000397	0.000431	0.00041	0.000756	0.000825	0.000789	0.000268	0
0.0918	0.00169	1.76	0.109	0.132	0.346	0	0.0685	-26.7	-0.0889	-0.783	-1.24	-0.273	-0.43	0.0523	-0.25	0.0128	-0.222	0.172	-0.282	0.0652	0.000134	0.000378	7.6E-05	6.46E-05	3.89E-05	6.93E-05	0.00011	0.00036	0.000153	9.35E-05	5.25E-05	4.99E-05	0.000111	0
0.0878	0.00312	1.96	0.171	0.172	1.05	0	0.124	-30.3	-3.21	-0.298	-0.898	0.607	-0.132	-0.113	-0.0752	-0.00587	-0.169	-0.0339	-0.084	0.0745	7.6E-05	0.000383	5.36E-05	0.000122	9.22E-05	0.000403	1.21E-05	1.9E-05	2.5E-05	0.0002	1.81E-05	7.56E-05	0.000131	0
0.0681	0.0409	2.56	0.132	0.123	0.544	0	0.109	-32.5	-1.16	-0.316	-1.14	0.245	-0.429	0.181	-0.0442	-0.128	-0.175	-0.0632	-0.0467	-0.0641	2.35E-06	9.4E-06	1.35E-05	1.37E-05	1.33E-05	5.42E-06	1.13E-06	5.62E-06	1.11E-05	0.000122	8.31E-05	4.41E-06	3.64E-05	0
0.0863	0.0216	2.66	0.119	0.117	0.467	0	0.0865	-30.7	-1.4	-0.24	-0.243	-0.0915	-0.213	0.114	-0.273	-0.0292	-7.24E-05	-0.0107	-0.0512	0.00627	8.01E-05	4.21E-05	1.41E-05	1.26E-05	1.01E-05	2.36E-05	2.35E-05	1.3E-05	4.23E-05	3.78E-05	1.37E-05	1.66E-05	1.95E-05	0
0.106	0.00201	0.279	0.104	0.142	0.194	0	0.0547	-27.8	-0.592	-0.11	-0.355	0.00562	-0.567	0.47	-0.347	-0.135	0.131	-0.205	-0.0298	0.143	1.06E-05	1.23E-05	1.62E-05	2.94E-05	4.85E-05	0.000154	3.99E-05	9.72E-05	0.000111	4.59E-05	2.95E-05	1.61E-05	4.38E-05	0
0.0538	0.01	2.16	0.0784	0.101	0.2	0	0.0712	-26	-4.04	0.258	0.407	-0.614	0.131	0.372	-0.162	-0.192	0.21	-0.0762	-0.153	0.204	4.02E-05	0.000351	0.000123	5.56E-05	6.85E-05	0.000248	0.000184	0.000184	0.000267	0.00013	0.000196	0.000131	8.88E-05	0
0.103	0.00197	1.38	0.109	0.158	0.138	0	0.0475	-26.4	-3.73	0.189	0.156	-0.738	0.288	0.473	-0.377	-0.0715	-0.0872	-0.213	0.0735	-0.233	0.000163	0.000589	1.9E-05	3.72E-05	0.000138	0.0003	0.000191	0.000391	0.000319	0.000471	0.000422	0.00101	0.000263	0
0.0786	0.0158	1.27	0.133	0.169	0.209	0	0.061	-23	0.455	-0.472	-0.558	-0.672	-0.337	-0.362	-0.339	0.119	0.239	0.114	-0.175	-0.209	7.03E-05	5.07E-05	0.000144	0.00019	4.93E-05	3.1E-05	7.29E-05	0.000118	0.00016	0.000184	0.000145	0.000101	5.27E-05	0
0.104	0.0207	1.74	0.199	0.168	1.08	0	0.144	-27.6	0.0596	-1.27	-0.238	0.0504	-0.0573	-0.325	-0.251	-0.186	-0.295	-0.0267	-0.22	-0.0413	3.91E-05	6.31E-06	7.98E-05	2.17E-05	5.16E-05	4.96E-06	7.73E-06	6.71E-06	1.87E-05	3.46E-05	3.91E-05	1.17E-05	2.19E-05	0
0.129	0.0219	1.96	0.198	0.172	0.669	0	0.117	-27.3	0.248	-0.691	0.0117	-0.256	-0.531	-0.296	-0.395	0.0412	-0.0112	-0.154	-0.103	-0.21	3.63E-06	3.59E-06	3.71E-06	0.000136	1.4E-05	3.32E-06	2.66E-06	9.98E-06	7.71E-06	9.78E-05	3.32E-05	0.000171	5.7E-05	0
0.118	0.00942	1.22	0.201	0.16	1.27	0	0.147	-28.6	-0.107	-1.11	-0.129	-0.0973	-0.172	-0.0217	-0.233	-0.181	-0.188	-0.168	0.0155	-0.262	1.07E-05	2.02E-05	2.12E-05	6.49E-05	0.000334	1.11E-05	2.78E-06	6.04E-06	5.09E-06	4.26E-06	3.96E-06	0.000228	0.000103	0
0.0942	0.00382	0.637	0.132	0.177	0.351	0	0.0725	-27	-1.44	-0.856	-1.2	-0.436	0.268	-0.21	0.16	-0.419	0.273	-0.126	-0.241	0.159	1.92E-05	2.72E-05	0.000101	2.84E-05	9.05E-05	5.63E-05	6.07E-05	1.79E-05	3.91E-05	3.56E-05	3.82E-05	0.000894	0.000235	0
0.0923	0.0122	2.5	0.169	0.203	0.56	0	0.0972	-25.2	-1.78	-1.05	-0.706	-0.36	0.386	0.157	-0.266	-0.25	0.146	-0.0121	-0.158	0.0708	0.000184	0.000558	0.000187	0.000126	2.03E-05	0.000104	7.7E-05	3.69E-05	0.000119	9.15E-05	9.21E-05	0.000332	0.000143	0
0.147	0.00159	1.82	0.224	0.261	0.636	0	0.0962	-25.1	-0.55	-1.46	-0.895	-0.0801	0.0635	0.177	-0.0677	-0.277	0.136	-0.0616	-0.158	-0.0192	0.000625	0.00026	8.83E-05	0.000348	0.000178	9.49E-05	0.000455	9.46E-05	0.000153	5.97E-05	0.00011	0.000815	0.000233	0
0.108	0.00623	2.2	0.139	0.21	0.22	0	0.0419	-23.6	-2.88	-0.614	-0.533	-0.948	0.676	-0.251	0.091	-0.189	0.0709	-0.13	0.0697	-0.0352	0.000467	0.000605	0.00297	0.000828	0.000485	0.000107	0.000128	0.000146	0.000197	0.000247	0.000275	0.000107	0.000761	0
0.171	0.0075	2.39	0.223	0.154	1.98	0	0.4	-28.5	-0.818	-0.491	-0.334	0.171	-0.0253	-0.49	-0.00416	0.57	0.147	-0.431	-0.0522	0.211	1.19E-05	4.24E-05	5.78E-05	0.000119	3.76E-05	2.18E-05	4.63E-05	5.68E-05	4.99E-05	0.000106	0.000109	9.46E-06	3.56E-05	0
0.158	0.0206	3.07	0.213	0.147	1.85	0	0.32	-29.2	-1.38	0.427	-0.11	0.0168	0.168	-0.217	-0.00542	0.402	0.181	0.174	0.0812	0.00565	0.000125	0.000215	2.51E-05	4.29E-05	3.12E-05	2.08E-05	4.38E-05	4.34E-05	0.00029	2.71E-05	3.43E-05	4.71E-05	8.32E-05	0
0.14	0.0225	3.01	0.179	0.129	1.57	0	0.265	-29	-0.991	0.241	0.244	0.0722	0.107	-0.245	-0.382	0.315	0.036	0.0673	0.149	0.127	0.000199	5.55E-05	6.06E-05	9.65E-05	1.84E-05	1.67E-05	4.12E-05	0.000134	0.000113	9.83E-05	5.97E-06	2.57E-05	5.53E-05	0
0.155	0.0242	3.2	0.201	0.133	1.91	0	0.318	-30.3	-1.51	0.659	-0.331	0.109	-0.0306	0.0443	0.00609	0.365	0.136	0.105	0.136	0.274	0.000311	2.15E-05	4.75E-05	8.36E-05	3.14E-05	3.7E-05	2.81E-05	8.83E-05	9.1E-05	4.63E-05	0.000335	1.26E-05	0.000105	0
0.143	0.0184	3.13	0.204	0.134	1.96	0	0.313	-29.8	-1.26	0.0341	-0.147	0.0583	0.134	-0.153	-0.245	0.207	0.232	0.129	0.0899	0.161	1.93E-05	2.7E-05	2.04E-05	5.91E-05	3.69E-05	0.000131	7.6E-05	0.000146	4.43E-05	4.95E-05	9.47E-06	8.34E-05	4.18E-05	0
0.137	0.0195	2.91	0.2	0.148	1.68	0	0.31	-28.5	-0.719	-0.545	-0.0582	0.143	0.188	-0.32	-0.235	0.196	0.101	0.0745	0.0924	0.155	4.08E-05	5.88E-06	2.35E-05	6.8E-05	0.000145	0.00017	0.000115	2.88E-05	3.91E-05	3.8E-05	1.94E-05	2.52E-05	5.14E-05	0
0.158	0.00844	2.64	0.196	0.172	1.14	0	0.325	-28	-0.989	0.582	-0.365	0.328	-0.0983	0.0104	0.168	0.407	-0.196	-0.0427	0.114	0.0167	0.000139	7.82E-05	5.75E-05	0.000109	8.68E-05	0.00024	0.00016	0.000258	0.00017	0.000335	0.000213	0.000142	7.9E-05	0
0.135	0.00616	2.03	0.183	0.17	0.678	0	0.102	-27.8	-0.459	-0.623	-0.00307	0.431	-0.149	-0.624	0.218	0.733	-0.0483	-0.456	0.248	0.222	6.01E-05	2.42E-05	0.000313	0.000601	0.000218	0.000378	8.65E-05	8.99E-06	5.12E-06	1.47E-05	1.51E-05	5.59E-05	0.000183	0
0.134	0.00528	2.3	0.192	0.167	0.985	0	0.274	-27	0.0251	-0.189	-0.302	0.363	0.294	-0.56	-0.167	0.349	0.204	-0.163	-0.0297	0.169	7.35E-05	1.79E-05	0.000102	4.48E-05	6.07E-05	8.06E-05	0.000138	0.000386	9.12E-05	0.000212	0.000221	4.23E-05	0.0001	0
0.164	0.00637	2.11	0.214	0.16	1.72	0	0.349	-28.7	-0.823	0.087	0.000557	0.302	0.0282	-0.111	0.131	0.169	0.182	-0.0125	0.0932	-0.0615	1.23E-05	2.32E-05	3.04E-05	2.28E-05	0.000164	0.000118	0.000472	8.59E-05	2.28E-05	5.14E-05	2.4E-05	4.01E-05	0.000124	0
0.155	0.00939	2.67	0.194	0.153	1.37	0	0.349	-28.8	-0.896	0.292	-0.16	0.346	-0.13	-0.00505	0.149	0.0938	0.112	0.0332	-0.00411	-0.11	1.11E-05	4.64E-06	5.59E-05	8.81E-05	5.48E-05	4.54E-05	0.000162	3.86E-05	0.000257	8.72E-05	4.31E-05	6.98E-06	6.99E-05	0
0.161	0.00478	2.29	0.187	0.17	0.887	0	0.236	-26.9	0.0718	-0.391	-0.555	0.128	0.0174	-0.58	-0.0179	0.121	-0.208	-0.211	0.0692	0.236	0.000106	4.36E-05	6.83E-05	5.07E-05	0.000496	0.000336	0.000483	4.17E-05	3.22E-05	1.94E-05	4.4E-05	2.6E-05	0.000174	0
0.128	0.00552	2.24	0.174	0.166	0.714	0	0.109	-27.4	-0.495	-0.0998	-0.06	0.561	0.16	-0.198	-0.0347	0.504	-0.109	-0.236	0.108	0.188	3.6E-05	8.6E-05	4.57E-05	0.000227	0.000271	0.000419	0.000207	5.14E-05	2.55E-05	1.86E-05	1.96E-05	7.87E-06	0.000126	0
0.116	0.0026	2.24	0.169	0.172	0.537	0	0.079	-26.4	-0.249	-0.311	-0.361	0.534	0.386	-0.406	-0.378	0.314	0.276	0.0898	-0.234	-0.225	4.02E-05	2.1E-05	3.91E-05	4.22E-05	7.48E-05	3.08E-05	0.00124	0.00021	0.00223	0.000729	0.000191	2.36E-05	0.000654	0
0.117	0.00404	1.93	0.183	0.161	1.05	0	0.232	-27.6	-0.181	-0.467	-0.507	0.466	0.387	-0.328	-0.445	0.0969	0.263	-0.149	-0.158	-0.162	0.000235	1.08E-05	0.000121	5.82E-05	0.000254	0.000255	5.76E-05	9.33E-05	0.00086	0.000227	0.00014	4.82E-05	0.000217	0
0.14	0.0215	2.92	0.194	0.147	1.52	0	0.297	-29	-0.733	0.345	0.0779	-0.0309	0.229	-0.0207	0.0348	0.314	0.0494	0.065	0.0186	-0.0868	2.16E-05	0.000121	1.2E-05	5.31E-05	6.91E-05	4.03E-05	9.33E-05	4.56E-05	0.000117	9.57E-05	0.000105	3.48E-05	3.64E-05	0
0.172	0.0164	2.81	0.226	0.155	1.87	0	0.38	-29.2	-1.19	0.0325	0.132	-0.0178	0.0683	-0.357	0.367	0.603	-0.0121	-0.177	0.175	0.164	5.98E-05	3.75E-05	3.28E-05	3.58E-05	0.000167	0.000116	0.000194	5.5E-05	5.13E-05	0.000207	6.33E-05	0.000214	6.94E-05	0
0.104	0.0408	3.26	0.167	0.134	1.28	0	0.245	-29.4	-1.17	0.61	-0.344	0.00405	0.108	0.172	0.0235	0.253	-0.238	0.0525	0.0217	0.179	0.000354	0.000198	4.46E-05	8.62E-05	4.56E-05	0.000125	6.94E-05	0.000137	0.00034	0.000224	2.73E-05	0.000305	0.000114	0
0.111	0.0284	3.24	0.165	0.129	1.43	0	0.222	-30.3	-1.22	0.672	-0.545	-0.124	0.289	0.212	-0.0761	0.127	0.00119	0.13	0.1	0.0473	0.000159	2.07E-05	9.71E-05	2.62E-05	2.72E-05	0.000126	5.09E-05	5.7E-05	9.93E-05	0.00013	0.000236	0.000367	9.7E-05	0
0.113	0.0366	3.26	0.155	0.117	1.42	0	0.218	-29.2	-1.48	0.579	-0.626	-0.249	0.567	-0.3	-0.02	0.261	0.208	0.304	-0.433	0.0126	4.66E-05	0.000306	7.19E-05	1.65E-05	9.21E-05	0.000221	0.000101	4.07E-05	7.43E-05	6.5E-05	1.42E-05	0.000528	0.000145	0
0.12	0.0281	3.16	0.183	0.122	1.73	0	0.28	-31.9	-1.91	0.994	-0.0885	-0.469	0.183	0.273	-0.156	0.455	-0.116	0.126	-0.111	0.156	0.000224	6E-05	0.000128	9E-06	7.13E-06	7E-05	7.75E-05	3.71E-05	6.5E-05	4.53E-05	3.6E-05	8.15E-05	5.61E-05	0
0.107	0.0237	3.12	0.159	0.119	1.5	0	0.224	-31	-1.44	0.93	-0.067	-0.161	0.00764	0.124	0.0123	0.197	0.045	0.0938	-0.00691	0.0954	0.000123	2.61E-05	1.53E-05	2.7E-05	6.45E-06	0.000113	0.000438	8.64E-05	7.28E-05	5.66E-05	0.000128	1.88E-05	0.000112	0
0.0848	0.0275	3.27	0.152	0.117	1.44	0	0.23	-30.8	-1.2	0.735	-0.219	-0.323	0.0664	0.206	-0.00508	0.46	-0.111	0.195	-0.0817	0.066	9.45E-05	3.96E-05	5.33E-05	6.33E-05	1.42E-05	0.000141	7.33E-05	0.000113	1.63E-05	0.000125	5.51E-05	6.01E-05	3.88E-05	0
0.11	0.0226	3.13	0.169	0.112	1.65	0	0.249	-30.5	-1.29	0.858	-0.81	-0.606	0.0448	0.0973	0.34	0.266	0.0396	-0.00428	-0.333	0.0622	9.04E-05	4.79E-05	5.34E-05	1.33E-05	1.2E-05	4.26E-05	3.25E-05	8.25E-05	3.97E-05	6.19E-05	7.29E-05	3.67E-05	2.38E-05	0
0.0923	0.0207	3.11	0.165	0.119	1.54	0	0.258	-31.4	-1.2	0.903	-0.468	-0.166	-0.0704	0.269	0.0154	0.164	-0.145	0.0132	0.00023	0.219	2.36E-05	7.02E-05	0.000105	5.49E-05	2.1E-05	3.82E-05	9.87E-05	0.000121	0.000245	1.88E-05	5.15E-05	2.23E-05	6.21E-05	0
0.104	0.0238	3.28	0.166	0.121	1.59	0	0.249	-30.5	-1.29	0.842	-0.232	-0.347	0.0818	0.0945	-0.0506	0.303	-0.267	0.268	-0.0929	0.0863	3.11E-05	3.48E-05	0.000241	0.000111	1.01E-05	7.51E-05	5.02E-05	0.000205	8.07E-05	2.19E-05	6.52E-05	4.01E-05	6.95E-05	0
0.0989	0.0249	3.05	0.162	0.126	1.43	0	0.242	-30.8	-1.57	0.746	-0.15	-0.113	0.0248	0.393	-0.136	0.225	-0.0114	-0.0605	0.109	0.206	0.000111	2.19E-05	5E-05	0.000208	8.87E-06	6.57E-05	0.000129	0.000247	0.0002	0.000145	0.000151	0.000329	9.19E-05	0
0.107	0.0228	3.01	0.168	0.116	1.62	0	0.24	-31.2	-1.64	0.827	-0.34	-0.211	0.0529	0.132	-0.163	0.282	-0.146	0.0273	-0.0226	0.126	3.31E-05	3.03E-05	5.33E-05	1.9E-05	1.91E-05	1.81E-05	2.78E-05	5.57E-05	0.000164	1.26E-05	9.81E-05	0.000154	5.08E-05	0
0.102	0.0187	2.95	0.164	0.133	1.29	0	0.236	-30.3	-1.35	0.684	-0.127	-0.186	0.093	0.286	-0.289	0.125	-0.0908	0.214	-0.0771	0.201	0.000141	1.32E-05	5.28E-05	1.8E-05	4.01E-05	0.00018	0.000171	5.33E-05	0.000215	0.000127	0.000131	9.03E-05	6.47E-05	0
0.114	0.0282	3.21	0.171	0.118	1.63	0	0.248	-30.5	-1.38	0.631	-0.43	-0.0409	0.0338	0.201	-0.147	0.368	-0.202	0.142	-0.233	0.0649	4.01E-05	3.01E-05	8E-05	1.19E-05	2.96E-05	3.72E-05	5.35E-05	7.75E-05	2.19E-05	8.6E-06	4.27E-05	0.000197	4.86E-05	0
0.105	0.0215	3.07	0.165	0.123	1.52	0	0.228	-31.4	-1.46	0.93	-0.261	-0.215	0.0274	0.273	-0.275	0.321	-0.0857	0.23	0.00138	0.155	4.98E-05	6.57E-05	1.53E-05	0.000104	1.42E-05	0.000112	0.000124	0.00011	0.000165	0.000136	5.7E-05	9.66E-05	4.52E-05	0
0.14	0.0124	2.56	0.198	0.148	1.65	0	0.318	-29	-0.988	-0.389	-0.723	0.135	-0.0272	-0.0328	0.233	0.297	-0.503	-0.336	0.0156	0.455	4.8E-05	5.01E-05	5.51E-05	8.05E-05	0.000136	5.59E-05	6.58E-05	0.000212	7.73E-05	0.000119	6E-05	2.97E-05	4.86E-05	0
0.18	0.0168	2.93	0.233	0.154	2.03	0	0.391	-27.9	-1.76	0.239	-0.884	0.039	-0.198	0.209	0.256	0.164	-0.0952	-0.588	-0.125	0.671	2.75E-05	6.84E-06	0.00015	3.5E-05	0.000567	5.87E-05	9.6E-05	2.55E-05	5.76E-05	2.86E-05	3.49E-05	3.09E-05	0.000148	0
0.145	0.00586	2.96	0.196	0.144	1.74	0	0.296	-27.8	-0.0632	0.479	-0.545	-0.228	-0.314	0.28	0.298	-0.0102	-0.115	-0.447	0.359	0.596	7.1E-05	8.67E-05	0.00027	0.00056	0.000218	0.0002	0.000131	5.73E-05	1.7E-05	3.45E-05	5.82E-06	3.22E-05	0.000151	0
0.139	0.0123	2.5	0.207	0.155	1.58	0	0.346	-27.5	-0.634	0.239	-0.26	-0.2	-0.148	0.901	0.174	0.23	-0.0885	-0.529	0.11	0.826	4.32E-05	0.000241	0.000217	3.87E-05	4.14E-05	3.09E-05	0.000224	1.88E-05	1.44E-05	5.03E-05	0.000436	2.41E-05	0.000128	0
0.114	0.011	1.58	0.157	0.134	0.908	0	0.193	-29	-0.938	-0.0548	-0.527	-0.561	0.105	0.322	0.159	0.51	-0.683	-0.406	-0.0635	0.422	6.98E-05	5.66E-05	4.02E-05	0.000334	3.9E-05	1.56E-05	2.3E-05	0.00011	6.47E-06	1.07E-05	0.000103	1.72E-05	8.66E-05	0
0.115	0.0149	1.66	0.159	0.134	1.12	0	0.181	-29	-1.36	-0.155	-0.591	-0.274	-0.156	0.528	-0.0708	0.288	-0.467	-0.601	0.354	0.379	0.00022	3.61E-05	9.71E-05	0.000156	5.96E-05	6.13E-06	1.11E-05	0.000681	8.76E-05	7.9E-05	5.52E-06	8.97E-05	0.000178	0
0.133	0.0126	2.47	0.182	0.143	1.33	0	0.277	-27.9	-1.27	-0.0978	-0.522	-0.765	-0.176	0.616	-0.426	0.422	-0.435	-0.543	0.155	0.608	3.53E-05	6.18E-05	0.000137	0.000376	0.00013	1.97E-05	1.84E-05	3.48E-05	4.9E-05	0.00114	4.98E-05	6.15E-05	0.000305	0
0.0855	0.0125	2.77	0.204	0.2	1.34	0	0.154	-30	0.582	1.21	0.396	0.157	0.545	0.201	-0.192	0.182	-0.159	0.283	0.108	0.0407	8.4E-05	5.6E-05	0.00011	8.37E-05	0.00015	2.46E-05	5.5E-05	4.33E-05	2.52E-05	4.79E-05	4.32E-05	6.51E-05	3.48E-05	0
0.126	0.0229	3.28	0.221	0.203	1.39	0	0.168	-28.8	0.12	0.947	0.165	0.165	0.338	0.137	0.192	-0.104	-0.0105	0.0589	0.0551	-0.000859	4.55E-05	2.69E-05	3.23E-05	4.42E-05	0.000369	4.02E-05	2.88E-05	1.76E-05	1.97E-05	2.25E-05	1.57E-05	2.27E-05	9.46E-05	0
0.11	0.0177	3.28	0.217	0.205	1.35	0	0.158	-30.3	0.589	1.15	0.02	0.285	0.464	0.356	-0.0534	-0.0188	0.0131	0.354	0.128	0.185	9.63E-05	6.55E-05	0.000139	8.45E-05	0.00013	9.53E-06	9.83E-06	1.67E-05	1.23E-05	4.63E-05	0.000135	7.2E-05	4.78E-05	0
0.121	0.0165	3.22	0.216	0.203	1.32	0	0.161	-29.5	0.464	0.863	0.00379	0.106	0.649	-0.0143	0.0922	-0.0947	-0.0653	0.447	0.162	0.0967	1.3E-05	3.94E-05	4.43E-05	0.000102	0.000161	2.11E-05	3.85E-05	4.27E-05	1.77E-05	2.82E-05	4.02E-05	9.25E-05	4.17E-05	0
0.1	0.0155	3.2	0.208	0.202	1.29	0	0.15	-29.8	0.663	0.873	-0.0192	0.131	0.459	0.349	0.0774	-0.0819	0.181	0.351	0.119	0.178	2.25E-05	4.04E-05	6.89E-05	2.76E-05	0.000236	1.7E-05	1.64E-05	1.03E-05	6.06E-05	1.73E-05	2.21E-05	0.000209	7.38E-05	0
0.0846	0.00805	2.43	0.209	0.197	1.37	0	0.161	-30	0.682	1.39	0.0366	0.345	0.34	0.193	0.0125	-0.0156	0.00431	0.406	0.118	0.0561	3.41E-05	4.81E-05	0.000212	8.44E-05	4E-05	1.34E-05	1.82E-05	6.09E-05	7.17E-05	4.43E-06	0.000113	0.000118	5.59E-05	0
0.108	0.0159	2.69	0.162	0.165	1.07	0	0.145	-30.5	-2.81	1.52	-0.284	-0.352	0.317	0.0129	-0.135	0.317	-0.185	0.226	-0.0305	0.00258	0.000125	8.17E-05	2.66E-05	5.12E-05	0.000254	5.35E-05	4.62E-05	4.78E-05	3.11E-05	3.23E-05	2.35E-05	2.13E-05	6.31E-05	0
0.12	0.014	1.99	0.186	0.188	0.9	0	0.144	-29.1	-2.33	1.51	-0.238	-0.224	0.247	-0.299	0.232	0.143	-0.0682	0.0158	0.0382	0.052	4.76E-05	0.000157	0.000101	9.14E-05	1.55E-05	1.42E-05	1.69E-05	2.64E-05	1.68E-05	4.67E-06	9.87E-06	6.67E-05	4.55E-05	0
0.162	0.0186	2.06	0.178	0.167	1.19	0	0.196	-28.9	-2.55	1.39	-0.35	-0.175	0.479	-0.383	0.175	0.152	-0.126	0.0861	-0.0897	0.178	2.74E-05	0.000137	0.000152	0.000298	0.000116	8.68E-05	3.02E-05	5.95E-05	2.98E-05	3.58E-05	1.96E-05	2.72E-05	7.82E-05	0
0.0919	0.00465	1.99	0.113	0.12	0.248	0	0.085	-28	-1.82	-0.26	-0.0322	0.0868	-0.387	-0.0405	0.5	0.0873	-0.58	-0.202	-0.118	0.0815	0.000115	0.000131	0.000229	0.00267	2.72E-05	2.02E-05	1.74E-05	3.98E-05	3.36E-05	4.34E-05	1.63E-05	7.2E-06	0.000724	0
0.0886	0.00207	2.04	0.11	0.12	0.469	0	0.0886	-29.9	-1.76	-0.094	-0.326	-0.0232	-0.254	0.166	0.208	0.02	-0.188	-0.184	-0.196	-0.0753	8.97E-06	3.15E-05	0.00074	0.000712	0.000287	0.000107	0.000107	5.63E-05	0.000479	5.14E-05	8.75E-05	5.82E-05	0.000256	0
0.0668	0.0161	2.92	0.109	0.11	0.459	0	0.0943	-28.8	-2.41	0.233	-0.641	-0.271	-0.524	0.172	0.0313	0.0616	-0.0209	-0.076	-0.328	0.087	4.32E-05	5.77E-05	0.000788	0.000652	0.000744	2.68E-05	1.5E-05	3.33E-05	1.07E-05	4.78E-05	4.15E-05	3.42E-05	0.000302	0
0.0699	0.00807	2.51	0.123	0.113	0.674	0	0.108	-30.1	-2.22	-0.14	-0.382	-0.307	-0.326	0.444	-0.211	-0.000142	-0.154	-0.119	-0.524	0.00527	5.18E-05	1.79E-05	0.000981	0.000165	0.000877	7E-06	1.14E-05	8.31E-05	8.18E-06	8.46E-05	2.32E-05	4.5E-05	0.000331	0
0.0715	0.0161	2.51	0.111	0.106	0.455	0	0.0898	-30.4	-2.39	0.0245	-0.348	0.244	-0.476	0.306	-0.0246	-0.0528	-0.169	0.168	-0.547	-0.000832	0.000111	1.56E-05	0.000182	0.00169	4.02E-05	0.00144	2.38E-05	2.48E-05	2.11E-05	6.66E-05	3.47E-05	0.000108	0.000564	0
0.0711	0.00771	2.78	0.105	0.0969	0.688	0	0.105	-31.8	-2.4	0.539	-0.308	-0.0611	-0.0136	0.127	0.0517	0.0431	-0.129	0.0139	-0.365	0.19	1.33E-05	1.14E-05	6.28E-05	0.00119	4.95E-05	9.76E-05	3.94E-05	4.84E-05	5.37E-05	2.91E-05	8.85E-05	3.52E-05	0.000316	0
0.0602	0.0354	2.63	0.109	0.11	0.296	0	0.0404	-30.1	-1.18	0.361	-0.415	0.0121	-0.175	0.238	0.0606	0.0695	-0.0667	-0.0202	-0.264	0.0904	1.35E-05	1.06E-05	0.000577	0.00165	0.000389	0.000344	8.51E-06	4.89E-06	1.65E-05	9.92E-06	2.01E-06	1.48E-05	0.000461	0
0.0583	0.0162	2.88	0.131	0.168	0.25	0	0.0572	-28.6	1.93	0.76	-0.777	-0.336	-0.131	0.161	0.334	-0.32	-0.645	-0.507	-0.613	-0.251	9.08E-06	0.000942	0.000129	2.06E-05	0.000431	0.000993	0.000109	4.9E-06	6.53E-05	1.96E-05	9.01E-06	1.15E-05	0.000349	0
0.0639	0.0146	3.13	0.152	0.176	0.491	0	0.0905	-29.9	1.14	1.41	-0.715	0.151	-0.089	-0.38	0.166	-0.529	-0.296	-0.475	-0.326	0.000866	1.35E-05	0.000454	6.99E-06	6.99E-05	4.24E-05	0.000141	0.000158	3.55E-05	0.000132	4.21E-05	8.24E-06	2.41E-05	0.00012	0
0.0647	0.0164	3.12	0.154	0.172	0.519	0	0.0903	-29.1	1.81	1.3	-1.07	-0.367	-0.201	-0.261	0.522	-0.122	-0.252	-0.466	-0.303	0.117	2.54E-05	0.000428	5.02E-05	3.9E-05	7.46E-05	9.23E-05	1.33E-05	5.86E-05	3.97E-05	7.89E-06	2.27E-05	1.9E-05	0.00011	0
0.0589	0.0171	2.85	0.143	0.163	0.408	0	0.0808	-29.1	1.49	1.31	-0.573	0.121	0.0669	0.0662	0.204	-0.305	-0.193	-0.508	-0.194	0.138	1.14E-05	0.000628	3.48E-05	1.94E-05	0.000106	3.45E-05	3.73E-05	9.6E-06	0.000233	8.41E-06	9.31E-06	4.39E-05	0.000171	0
0.0705	0.0181	3.23	0.159	0.175	0.516	0	0.09	-29.1	1.5	0.891	-0.702	-0.174	-0.172	0.0853	0.0659	-0.424	-0.276	-0.471	-0.351	-0.113	7.11E-06	0.00026	4.87E-05	2.83E-05	2.37E-05	0.000105	0.000174	0.00019	1.67E-05	1.74E-05	1.82E-05	1.54E-05	8.25E-05	0
0.0789	0.0139	3.09	0.177	0.173	0.971	0	0.151	-28.9	-1.16	1.82	0.114	0.113	0.329	-0.102	0.524	-0.308	0.382	0.0266	0.0215	-0.0761	6.44E-05	4.75E-05	0.000272	7E-05	7.46E-05	8.3E-05	3.81E-05	5.11E-05	4.36E-05	9.85E-05	0.000127	2.7E-05	6.3E-05	0
0.081	0.00475	2.78	0.19	0.168	1.5	0	0.201	-28.3	-0.573	0.631	-0.137	0.00983	0.247	-0.435	0.248	-0.282	0.326	0.112	0.235	0.143	6.42E-05	5.13E-05	5.62E-05	6.23E-05	3.71E-05	2.61E-05	1.92E-05	4.02E-05	5.9E-05	2.82E-05	7.09E-05	4.29E-05	1.6E-05	0
0.0913	0.00466	3.04	0.188	0.16	1.5	0	0.218	-29.8	-1.42	0.825	-0.00882	-0.141	0.432	-0.202	0.412	-0.19	0.0766	0.164	0.0999	0.0626	3.45E-05	2.77E-05	2.96E-05	3.69E-05	1.3E-05	5.5E-05	2.96E-05	2.28E-05	7.64E-05	0.000111	5.76E-05	5.57E-05	2.6E-05	0
0.0837	0.0121	3.24	0.17	0.168	1.13	0	0.151	-29.4	-1.98	1.82	0.441	-0.203	0.504	-0.165	0.565	-0.0505	0.211	0.125	-0.00812	-0.061	7.44E-05	7.6E-05	0.000101	2.54E-05	4.62E-05	3.63E-05	2.29E-05	1.97E-05	3.26E-05	5.63E-05	0.000162	2.33E-05	4.03E-05	0
0.0889	0.0122	3.27	0.176	0.162	1.28	0	0.162	-29.3	-1.9	1.73	0.195	-0.034	0.525	-0.243	0.692	-0.127	0.232	0.0709	0.0165	-0.159	6.09E-05	1.93E-05	2.05E-05	3.39E-05	1.65E-05	0.000111	2.85E-05	2.02E-05	3.97E-05	0.000131	4.53E-05	3.12E-05	3.56E-05	0
0.0727	0.00664	3.2	0.169	0.17	0.913	0	0.145	-30.2	-1.7	1.68	0.322	-0.248	0.512	-0.0848	0.58	-0.0682	0.192	0.114	-0.0386	-0.0388	6.45E-05	1E-05	3.04E-05	3.08E-05	0.000344	1.75E-05	2.84E-05	2.28E-05	0.000286	0.000103	1.57E-05	5.44E-05	0.000107	0
0.0785	0.00671	2.37	0.19	0.17	1.28	0	0.27	-26.6	0.572	1.43	-0.232	-0.0269	0.396	0.319	0.176	0.359	-0.0888	-0.143	-0.184	0.0419	0.000125	3.98E-05	0.000112	9.66E-05	0.000208	7.09E-05	0.000119	0.000196	3.97E-05	1.53E-05	5.61E-05	2.52E-05	6.05E-05	0
0.078	0.00381	2.44	0.182	0.159	1.25	0	0.209	-28.9	0.32	1.63	-0.332	0.0438	0.536	0.0849	0.459	0.394	0.0275	0.0898	-0.222	-0.0465	1.7E-05	2E-05	6.67E-05	8.51E-05	0.000317	0.00036	0.000273	4.32E-05	6.5E-05	3.19E-05	3.09E-05	2.28E-05	0.000122	0
0.0576	0.00584	2.28	0.179	0.161	1.06	0	0.197	-27.5	0.11	1.39	-0.385	0.158	0.457	0.152	0.489	0.633	-0.0331	0.23	-0.302	0.0719	6.62E-05	6.79E-05	5.88E-05	0.000344	9.02E-05	0.000103	3.79E-05	6.86E-05	3.94E-05	2.48E-05	4.43E-05	4.06E-05	8.18E-05	0
0.0536	0.00321	3	0.161	0.173	0.995	0	0.117	-25	1.82	0.814	-0.835	-0.163	0.451	0.361	0.578	0.183	-0.28	-0.165	-0.293	-0.143	0.000529	0.000617	0.00121	0.000418	0.000178	0.000525	0.000549	0.000309	0.000205	0.000211	0.000173	0.000394	0.000276	0
0.0648	0.00504	2.44	0.177	0.155	1.35	0	0.238	-26.6	0.756	1.03	-0.66	-0.733	0.531	0.106	0.415	0.495	-0.31	0.0526	-0.281	-0.119	0.000197	0.000303	9.46E-05	0.000123	0.000162	0.000142	0.000265	5.01E-05	0.000108	5.18E-05	2.37E-05	0.000107	8.14E-05	0
0.0795	0.00372	2.4	0.189	0.159	1.63	0	0.229	-27.6	0.483	1.17	-0.264	-0.697	0.72	0.0774	0.415	0.227	-0.242	0.227	-0.463	-0.0388	0.000139	0.000268	0.000268	0.00011	4.75E-05	0.000155	8.35E-05	9.57E-05	0.000132	6.78E-05	2.79E-05	7.52E-05	7.4E-05	0
0.0984	0.0138	2.39	0.168	0.176	0.891	0	0.133	-29.4	-0.603	0.756	-0.693	0.333	-0.148	0.00881	-0.241	0.0205	0.0172	0.0876	-0.269	-0.0635	0.000178	0.000254	0.00109	0.000231	3.2E-05	9.76E-06	5.72E-06	4.32E-06	8.22E-06	0.000129	2.79E-05	3.12E-05	0.000291	0
0.103	0.00692	1.24	0.168	0.15	1.31	0	0.149	-31.4	-0.519	0.655	-0.624	0.233	-0.171	0.272	-0.344	0.201	-0.102	0.17	-0.209	0.0527	2.01E-05	5.8E-05	0.000202	5.37E-05	2.59E-06	2.41E-06	1.44E-05	4.94E-05	4.57E-06	5.22E-06	7.82E-05	5.08E-06	5.47E-05	0
0.0914	0.00989	1.55	0.104	0.126	0.207	0	0.0367	-27.3	-0.72	0.394	-0.472	-0.443	0.134	0.255	-0.254	0.0228	0.0899	0.0686	0.0578	0.0063	0.000592	0.00023	3.34E-05	2.6E-05	3.28E-05	1.45E-05	7.84E-06	1.25E-05	3.46E-06	7.61E-06	1.23E-05	0.000105	0.000163	0
0.108	0.00411	1.83	0.18	0.147	1.42	0	0.213	-31.9	-0.493	0.733	-0.484	0.199	-0.208	0.258	-0.0847	0.0303	-0.0483	0.177	-0.0949	0.148	2.2E-05	0.000107	5.56E-05	0.000363	5E-06	9.34E-06	3.02E-06	7.15E-06	9.13E-06	4.1E-05	8.68E-05	8.75E-06	9.73E-05	0
0.086	0.00689	2.07	0.134	0.138	0.768	0	0.127	-30.6	-0.736	0.86	-0.617	0.355	-0.506	0.185	-0.205	-0.0412	-0.0663	0.226	-0.0601	0.0927	0.000172	8.9E-05	0.00072	6.85E-05	1.18E-05	1.66E-05	1.69E-05	3.2E-06	1.79E-05	2.13E-05	2.7E-05	6.59E-05	0.000192	0
0.0819	0.00992	1.62	0.147	0.134	1.05	0	0.138	-30.3	-1.27	0.557	-0.924	-0.15	0.229	0.138	0.0408	-0.113	0.224	-0.14	-0.237	-0.0316	3.38E-06	4.97E-05	4.5E-05	0.000263	3.49E-06	1.69E-06	3.54E-06	6.5E-05	1.02E-05	2.47E-05	5.07E-05	5.57E-06	6.96E-05	0
0.101	0.00503	0.648	0.155	0.154	0.688	0	0.125	-30.9	-1.19	0.781	-0.654	0.152	0.0858	-0.109	-0.107	-0.204	0.307	0.0835	-0.0102	-0.0743	5.79E-05	9.58E-05	0.000187	0.000551	1.05E-05	6.57E-06	2.18E-05	3.35E-06	6.32E-06	0.000373	0.000648	1.46E-05	0.000221	0
0.161	0.0004	2.58	0.239	0.204	1.79	0	0.323	-24.7	0.0368	-0.324	0.0916	-0.767	0.539	-0.247	-0.185	-0.0885	0.193	0.0239	0.13	-0.00231	0.000188	0.000484	0.000694	0.000349	0.000509	0.000362	0.000523	0.000992	0.00052	0.00116	0.000334	0.000278	0.000277	0
0.149	0.00238	2.81	0.238	0.229	1.23	0	0.257	-22	-0.0411	-0.407	-0.129	-0.146	-0.0188	-0.136	-0.0786	0.129	-0.108	0.172	-0.25	0.122	0.000907	0.000885	0.00108	0.000231	0.000566	0.000496	0.000371	0.000796	0.00088	0.000549	0.00061	0.000736	0.000238	0
0.138	0.000739	1.38	0.194	0.208	0.677	0	0.102	-27.5	0.46	-0.46	0.0405	-0.135	-0.069	-0.152	-0.0878	-0.0248	0.0744	0.21	-0.134	-0.0836	7.22E-05	8.73E-05	0.000228	0.000641	0.000103	5.62E-05	4.28E-05	8.48E-05	7.4E-05	0.000162	5.25E-05	5.02E-05	0.00016	0
0.113	0.00429	1.31	0.175	0.148	1.37	0	0.188	-33	-0.591	0.562	-0.545	-0.00491	-0.0342	-0.0531	-0.0329	-0.197	0.163	-0.0142	-0.13	-0.0225	3.55E-06	3.17E-05	0.000103	0.00118	4.81E-05	6.77E-06	2.02E-05	6.42E-06	5.98E-06	8.74E-06	5.74E-05	3.13E-05	0.000319	0
0.0998	0.0113	2.27	0.174	0.155	1.23	0	0.168	-32.1	-0.545	0.416	-0.396	0.0795	-0.00407	0.16	-0.053	-0.106	0.171	0.115	-0.195	0.183	1.01E-05	2.17E-05	4.8E-05	3.87E-05	0.000318	4.39E-06	9.19E-06	2.17E-05	1.09E-05	2.92E-05	1.46E-05	1.8E-05	8.3E-05	0
0.111	0.00417	1.75	0.177	0.176	0.942	0	0.132	-31	-0.386	0.268	-0.457	0.00196	-0.266	0.298	-0.28	-0.0933	0.22	0.144	-0.287	0.1	4.85E-05	1.9E-05	0.000119	0.000174	0.000124	5.23E-06	5.53E-06	3.98E-06	9.97E-06	8.68E-06	3.18E-05	2.56E-05	5.54E-05	0
0.0877	0.0046	2.15	0.159	0.107	1.21	0	0.181	-29.3	0.00248	0.353	-1.14	-0.15	1.21	1.16	0.467	0.57	0.204	0.181	-0.312	-0.00115	2E-05	4.22E-05	8.66E-06	1.37E-05	9.18E-06	7.04E-05	4.37E-05	8.57E-05	9.47E-05	3.17E-05	1.07E-05	1.53E-05	2.96E-05	0
0.104	0.00824	2.33	0.174	0.115	1.36	0	0.192	-29.2	-0.0983	-0.232	-1.24	-0.268	0.467	1.2	0.0799	0.447	0.15	0.0128	-0.323	-0.0231	9.91E-06	5.94E-06	1.18E-05	1.26E-05	4.81E-06	3.36E-05	0.000109	0.000203	0.000131	8.68E-06	1.27E-05	9.61E-06	6.25E-05	0
0.0623	0.00255	1.86	0.157	0.117	1.23	0	0.185	-29.3	-0.806	-0.0134	-1.6	-0.364	0.43	0.89	0.254	0.188	0.137	-0.0177	-0.285	-0.184	2.77E-05	6.66E-05	1.73E-05	1.44E-05	3.05E-05	0.000216	0.000134	0.000301	5.74E-05	9.9E-05	1.28E-05	3.43E-05	8.72E-05	0
0.0909	0.00456	2.36	0.188	0.133	1.56	0	0.212	-30.6	-0.551	0.0207	-1.5	-0.321	0.712	0.742	0.352	0.438	0.0703	0.0671	-0.412	-0.106	1.3E-05	1.73E-05	2.91E-05	7.86E-06	1.16E-05	2.93E-05	1.69E-05	0.000209	0.000109	3.01E-05	1.16E-05	6.02E-06	5.73E-05	0
0.0974	0.00522	2.18	0.175	0.122	1.39	0	0.198	-32.5	-1.19	0.851	-0.329	-0.073	0.677	0.143	0.0771	0.219	-0.038	0.521	-0.245	0.279	1.48E-05	6.6E-05	4.9E-05	7.25E-06	2.2E-05	5.94E-05	5.7E-05	0.000187	4.14E-05	2.28E-05	1.42E-05	6.59E-06	4.71E-05	0
0.0607	0.0117	2.05	0.17	0.186	0.684	0	0.116	-29.7	0.324	0.288	-0.573	0.148	0.0432	0.24	0.22	-0.213	-0.22	-0.196	0.108	0.245	0.000113	0.000114	3.49E-05	7.13E-05	0.000386	0.000104	6.56E-05	6.04E-05	6.23E-05	0.000224	5.78E-05	1.05E-05	9.81E-05	0
0.0909	0.0213	2.91	0.199	0.194	1.15	0	0.181	-30.7	-0.18	-0.255	-0.36	-0.293	-0.143	0.172	-0.283	-0.0881	-0.0887	-0.0986	0.12	0.224	5.25E-05	4.34E-05	7.63E-05	1.22E-05	4.55E-05	9.41E-06	0.000139	0.0001	9.64E-05	0.000103	0.000109	0.000509	0.000127	0
0.0637	0.0217	2.29	0.152	0.201	0.165	0	0.0412	-30.9	-1.27	0.0371	-0.836	-0.0948	-0.379	0.575	-0.407	-0.228	-0.145	-0.313	0.217	0.13	0.000137	9.77E-05	0.000226	5.37E-05	0.000173	1.29E-05	0.000139	0.000686	0.000411	0.00133	0.000384	0.000111	0.000357	0
0.0848	0.0243	2.67	0.196	0.209	0.888	0	0.101	-30	-0.578	0.297	-0.572	0.163	-0.112	0.491	-0.15	-0.0567	-0.0482	-0.207	0.0948	-0.00474	8.38E-05	0.000127	0.00037	0.000133	1.21E-05	6.86E-06	3.36E-05	0.000209	0.000169	0.00012	0.000118	0.00024	9.91E-05	0
0.0769	0.0124	1.81	0.141	0.148	0.853	0	0.106	-29.7	1.23	0.28	-0.395	0.246	0.206	0.246	0.0261	0.00919	0.178	0.144	-0.00586	0.131	7.49E-05	3.65E-05	3.92E-05	4.6E-05	1.58E-05	6.77E-05	0.000117	0.000407	0.000476	0.000186	4.42E-05	1.16E-05	0.000149	0
0.0929	0.0189	2.85	0.141	0.164	0.431	0	0.0744	-29.6	0.308	0.797	-0.347	-0.268	0.342	-0.121	0.178	0.653	-0.392	0.419	-0.139	0.0827	6.98E-05	0.000126	2.58E-05	9.61E-05	1.13E-05	0.000103	0.000384	0.000797	0.000229	0.000167	1.97E-05	7.3E-05	0.000213	0
0.153	0.00536	1.88	0.155	0.11	1.35	0	0.179	-34.1	-0.278	0.384	-0.682	0.242	-0.285	0.209	-0.162	0.211	-0.109	0.145	-0.0262	0.0626	6.67E-06	3.7E-05	8.78E-05	3.28E-05	2.13E-05	9.64E-05	0.000288	1.77E-05	4.44E-05	2.07E-05	5.12E-06	2.72E-05	7.48E-05	0
0.156	0.00491	2.43	0.153	0.108	1.22	0	0.183	-35.4	-0.675	0.568	-0.509	0.268	-0.319	0.113	-0.0958	0.247	0.0731	0.202	0.112	0.0261	2.55E-05	1.82E-05	1.5E-05	4.7E-05	0.000137	0.000121	4.59E-05	2.3E-05	2.09E-05	1.14E-05	9.5E-06	9.08E-06	4.17E-05	0
0.161	0.00365	1.5	0.168	0.126	1.51	0	0.221	-33.1	-0.656	0.459	-0.519	0.24	-0.386	0.161	-0.184	0.367	-0.00573	0.28	0.0274	0.215	7.05E-05	2.69E-05	5.3E-05	0.00016	1.64E-05	0.000249	1.83E-05	3.65E-05	1.38E-05	2.42E-05	5.46E-05	1.52E-05	6.87E-05	0
0.144	0.00643	2.06	0.153	0.111	1.28	0	0.176	-33.7	-0.923	0.353	-0.372	0.294	-0.0866	0.169	0.0126	0.227	-0.0194	0.179	-0.0047	0.14	2.07E-05	7.73E-05	1.42E-05	6.79E-05	0.000117	0.000256	9.7E-05	7.39E-06	4.7E-06	1.81E-05	4.03E-05	5.16E-05	6.76E-05	0
0.154	0.00451	2.36	0.147	0.101	1.24	0	0.17	-36.1	-1.17	0.62	-0.468	0.519	-0.0707	0.132	0.041	0.226	0.0484	-0.0294	0.0736	0.0614	2.61E-05	5.38E-06	2.36E-05	5.33E-05	0.000136	0.000575	3.54E-05	1.42E-05	6.9E-06	2.87E-05	3.21E-06	2.47E-05	0.000154	0
0.151	0.00534	2.39	0.2	0.148	1.52	0	0.289	-33.4	-0.294	1.08	-0.303	0.723	-0.263	0.314	-0.174	0.206	-0.0334	0.179	-0.138	0.03	3.31E-05	6.65E-05	6.53E-05	0.00024	9.21E-05	8.93E-05	0.000204	4.4E-05	5.06E-06	7.37E-06	9.86E-06	2.69E-05	7.26E-05	0
0.148	0.0042	1.93	0.208	0.147	1.68	0	0.293	-32.9	-0.945	1.01	-0.0789	0.438	0.138	0.275	-0.29	0.192	0.0561	0.246	0.0291	-0.0324	4.14E-05	8.06E-05	4.79E-05	2.09E-05	4.55E-05	0.000103	0.000242	5.78E-05	8.09E-06	6.98E-06	1.41E-05	2.14E-05	6.24E-05	0
0.146	0.00389	1.18	0.207	0.147	1.68	0	0.294	-33	-1.33	0.988	-0.0926	0.573	0.288	0.445	-0.287	0.223	-0.156	0.256	-0.0335	0.121	6.39E-05	9.1E-05	5.32E-05	1.55E-05	5.32E-05	9.6E-05	0.000232	6.21E-05	1.35E-05	5.12E-06	2.45E-05	2.57E-05	5.89E-05	0
0.13	0.00711	1.36	0.163	0.142	0.699	0	0.143	-30.4	-1.13	0.783	-0.358	0.237	0.000295	0.279	-0.322	0.282	-0.134	0.202	-0.159	-0.0172	0.000167	1.19E-05	0.000134	0.000563	0.000598	2.82E-05	1.2E-05	8.41E-06	5.96E-06	1.13E-05	1.33E-05	2.38E-05	0.000207	0
0.111	0.00772	2	0.171	0.14	1.29	0	0.153	-31.5	-1.37	0.519	-0.505	0.237	-0.169	0.00428	-0.214	-0.0239	-0.0134	0.0715	0.022	0.0464	2.54E-05	2.29E-05	2.45E-05	0.000187	0.00012	0.00207	5.51E-06	1.86E-05	3.18E-06	7.74E-06	0.000225	2.25E-05	0.000559	0
0.134	0.00755	2.1	0.0996	0.147	0.144	0	0.039	-26.9	-2.2	0.316	-0.703	0.0495	-0.0655	0.226	-0.568	0.0767	-0.223	0.25	-0.0527	0.07	0.00158	0.00014	2.56E-05	2.97E-05	6.14E-05	1.77E-05	3.25E-05	6.64E-05	8.3E-05	8.72E-05	0.000511	0.000152	0.000425	0
0.164	0.00612	2.72	0.201	0.148	1.57	0	0.29	-33	-0.288	0.814	-0.000586	0.312	0.0911	0.0207	0.0594	0.0654	0.0473	0.0607	-0.0606	-0.0539	6.29E-05	6.59E-05	6.32E-05	0.00021	7.42E-05	0.000108	0.000208	5.75E-05	4.73E-06	8.37E-06	8.55E-06	2.62E-05	6.69E-05	0
0.158	0.00804	2.33	0.202	0.149	1.57	0	0.291	-33.2	-0.33	0.915	0.00453	0.308	0.114	-0.0138	0.0582	0.0941	0.06	0.0568	-0.0732	-0.0299	2.81E-05	3.08E-05	9.23E-05	0.000119	7.89E-05	0.000102	0.000385	8.6E-05	5.66E-06	9.81E-06	5.44E-06	3.2E-05	9.94E-05	0
0.116	0.00971	2.48	0.171	0.139	1.3	0	0.176	-31.3	-0.902	0.773	-0.315	0.379	-0.0364	0.0655	-0.0462	0.0123	0.0351	0.0537	-0.0218	0.0278	3.47E-05	2E-05	4.85E-05	0.000141	0.000133	0.00151	5.11E-06	1.21E-05	3.04E-06	9.92E-06	0.000178	2.16E-05	0.000407	0
0.114	0.00831	2.29	0.169	0.144	1.27	0	0.152	-30.5	-2.04	0.584	-0.493	0.35	-0.422	0.0407	-0.172	0.0509	0.0112	-0.0487	0.0523	0.141	8.77E-05	3.39E-05	2.15E-05	0.000179	0.00011	0.00196	4.01E-06	1.7E-05	1.91E-06	1.47E-05	0.00022	2.61E-05	0.000529	0
0.131	0.0137	2.1	0.146	0.131	1.05	0	0.179	-27	-1.82	0.546	-0.557	0.143	-0.00633	0.348	-0.405	0.199	-0.157	0.324	0.0174	0.106	0.000697	6.18E-05	3.13E-05	0.000128	0.000165	4.36E-05	2.59E-05	4.74E-05	1.63E-05	2.39E-05	8.59E-05	2.78E-05	0.000182	0
0.0992	0.0143	2.78	0.152	0.135	0.981	0	0.131	-30.1	-0.982	0.171	-0.461	0.14	-0.0387	-0.0636	-0.139	0.0918	0.116	0.116	-0.118	0.0532	2.78E-05	1.59E-05	0.000116	0.000177	0.000778	0.00139	5.86E-06	7.83E-06	3.31E-06	1.37E-05	0.000148	3.03E-05	0.000407	0
0.125	0.00656	1.85	0.115	0.141	0.286	0	0.0501	-28.2	-1.25	0.264	-0.99	0.109	-0.0374	0.136	-0.567	0.162	0.0529	0.442	0.076	-0.0223	0.000227	0.000134	0.000215	0.000403	0.000103	3.79E-05	1.56E-05	8.92E-06	8.12E-06	2.88E-05	4.36E-05	5.08E-05	0.000115	0
0.13	0.00657	2.05	0.185	0.153	1.53	0	0.285	-30.9	-2.39	0.215	-0.0693	-0.0278	-0.0797	0.291	-0.544	0.299	-0.156	0.0549	0.0101	0.111	1.65E-05	0.000194	8.57E-05	9.61E-05	7.78E-05	5.85E-05	4.1E-05	4.16E-05	3.77E-05	2.48E-05	0.00018	4.11E-06	5.81E-05	0
0.117	0.00444	2.02	0.157	0.137	1.31	0	0.172	-29.1	-1.67	0.373	-0.782	-0.0939	-0.342	0.076	-0.452	0.0891	-0.284	0.0089	-0.0801	-0.0763	2.53E-05	1.89E-05	0.000218	0.000161	5.45E-05	9.5E-05	6.82E-06	9.59E-05	4.08E-05	0.000303	0.00014	2.71E-05	8.77E-05	0
0.0805	0.00404	2.67	0.141	0.157	0.593	0	0.102	-30.4	-2.12	0.478	-0.296	0.35	-0.245	0.216	-0.208	-0.132	-0.0162	-0.0385	-0.11	0.12	0.000328	0.000172	4.78E-05	0.0002	0.000101	1.56E-05	2.51E-05	5.04E-05	3.66E-05	1.75E-05	8E-05	0.000304	0.000106	0
0.144	0.00729	2.38	0.192	0.148	1.37	0	0.285	-31.9	-0.831	1.05	-0.207	0.648	-0.312	0.184	-0.0482	0.304	-0.225	0.19	-0.078	-0.0167	5.33E-05	5.47E-05	6.49E-05	0.00035	0.000137	8.45E-05	0.000149	3.95E-05	5.45E-06	8.65E-06	1.07E-05	2.56E-05	9.23E-05	0
0.0347	0.00725	2.73	0.104	0.101	0.637	0	0.119	-20.2	0.247	-1.45	-0.4	-0.0348	0.384	-0.106	-0.127	-0.0892	-0.0584	-0.214	-0.122	-0.198	0.000944	0.00157	0.000446	0.000373	0.000749	0.00123	0.00106	0.00156	0.00391	0.00659	0.000819	0.00126	0.00171	0
0.0431	0.0109	2.99	0.116	0.0993	0.925	0	0.132	-20.6	-0.771	-1.66	-0.843	-0.503	0.146	-0.138	-0.0306	0.0122	-0.0731	-0.125	0.0142	-0.0789	0.000551	0.000488	0.000754	0.000464	0.000457	0.000424	0.00122	0.000661	0.000146	0.00016	0.000473	0.000436	0.000267	0
0.0338	0.0118	3.12	0.106	0.104	0.609	0	0.114	-19.9	-0.634	-1.68	-0.836	-0.509	0.13	-0.192	-0.0212	0.0433	-0.0721	-0.131	0.0118	-0.127	0.00324	0.000906	0.0012	0.00114	0.00096	0.000559	0.000652	0.000265	0.000706	0.000713	0.000802	0.00117	0.000716	0
0.0372	0.0205	3.19	0.104	0.0983	0.713	0	0.128	-19.3	-0.781	-1.79	-0.922	-0.512	0.148	-0.257	-0.136	-0.037	-0.0676	-0.192	0.0641	-0.0743	0.000504	0.000605	0.000753	0.000552	0.000455	0.000968	0.000187	0.000716	0.00119	0.000886	0.000594	0.00114	0.000281	0
0.0374	0.00837	3.12	0.103	0.0938	0.793	0	0.157	-20.6	-0.74	-1.83	-0.941	-0.538	0.201	-0.154	-0.083	-0.0325	-0.0626	-0.173	0.0424	-0.0839	0.00111	0.000445	0.000819	0.00119	0.000979	0.000142	0.000809	0.00171	0.000926	0.000846	0.000771	0.000891	0.000366	0
0.0354	0.012	3.05	0.102	0.0894	0.858	0	0.149	-20.4	-0.749	-1.85	-0.932	-0.603	0.182	-0.179	-0.0855	0.0222	-0.0383	-0.142	0.0126	-0.16	0.00128	0.00174	0.000275	0.000303	0.000626	0.000581	0.000687	0.000877	0.000882	0.000694	6.96E-05	0.000371	0.000442	0
0.0464	0.012	2.81	0.122	0.0966	1.08	0	0.133	-21.3	-0.795	-1.81	-0.852	-0.554	0.276	-0.123	-0.0759	-0.0782	-0.103	-0.0773	0.108	-0.111	0.000351	0.000167	0.000239	4.25E-05	0.000743	0.000309	0.00141	0.000505	0.000203	0.000461	0.000306	0.000348	0.000344	0
0.0523	0.0127	3.07	0.112	0.0871	0.972	0	0.136	-20.7	-0.402	-1.73	-0.962	-0.787	0.0402	-0.236	-0.127	0.066	0.146	0.107	0.173	-0.139	0.000325	0.000299	0.000317	0.000227	0.000319	0.00041	0.00293	0.00075	0.000111	0.000447	0.000321	0.000232	0.000731	0
0.0275	0.0173	3.23	0.0913	0.0966	0.559	0	0.111	-19.3	-0.519	-1.9	-1.11	-0.8	0.154	-0.0189	0.0295	0.0871	-0.00719	-0.147	-0.0539	-0.217	0.00449	0.000386	0.000544	0.000828	0.000246	0.00227	0.00149	0.00239	0.00104	0.000781	8.79E-05	0.0013	0.00119	0
0.0564	0.0119	3.01	0.116	0.094	0.962	0	0.156	-20.9	-0.198	-2.02	-1.24	-0.939	0.226	0.157	0.161	0.153	-0.136	-0.281	-0.023	-0.0243	0.00177	0.00143	0.00166	0.000554	6.4E-05	0.00093	0.000337	0.000393	0.000399	0.000684	0.000262	0.000634	0.000543	0
0.0718	0.0249	2.51	0.136	0.119	1	0	0.164	-23.2	-1.6	-0.163	-0.0469	-0.0938	-0.566	0.3	-0.0172	-0.207	-0.113	0.0604	0.0283	0.039	9.78E-05	0.000144	0.000107	4.37E-05	3.01E-05	5.39E-05	0.000253	0.000131	6.97E-05	0.000237	0.000176	5.03E-05	7.17E-05	0
0.0551	0.0157	2.77	0.112	0.143	0.318	0	0.0901	-22.9	-1.81	-0.402	0.0391	-0.137	-0.545	0.358	0.0418	-0.264	-0.146	0.129	0.0266	0.0216	0.0001	6.5E-05	0.00051	0.000213	0.000302	0.000116	0.000116	0.000186	0.000128	6.04E-05	9.66E-05	0.000341	0.00013	0
0.0721	0.0365	2.84	0.12	0.0978	0.993	0	0.15	-23.3	-1.65	-0.493	0.0931	-0.267	-0.647	0.332	0.134	-0.304	-0.0682	0.0438	0.0123	0.00911	7.01E-05	6.11E-05	7.65E-05	0.000102	0.000149	4.83E-05	6.59E-05	9.17E-05	0.000106	0.000114	0.00013	0.000165	3.49E-05	0
0.0543	0.0242	3.24	0.0932	0.11	0.312	0	0.0846	-23.9	-1.8	-0.463	0.0877	-0.177	-0.728	0.379	0.0692	-0.289	-0.118	0.0112	-0.0113	0.0053	0.000104	9.79E-05	3.46E-05	0.000109	8.32E-05	0.00018	0.000218	0.000307	0.00014	9E-05	0.000125	6.19E-05	7.16E-05	0
0.0484	0.0127	2.06	0.137	0.138	1.15	0	0.14	-22.5	-1.21	-0.379	0.345	-0.243	-0.502	0.319	0.139	-0.356	0.0276	0.0261	-0.013	0.0273	0.000163	0.000273	0.000153	4.47E-05	0.000193	0.000432	0.00108	7.16E-05	3.42E-05	9.2E-05	9.91E-05	0.000182	0.000277	0
0.0619	0.00798	2.38	0.181	0.201	1.24	0	0.134	-23	-1.11	-0.108	0.332	-0.286	-0.39	0.233	0.0839	-0.357	-0.0741	-0.117	0.138	-0.0081	0.000123	0.000249	8.08E-05	9.88E-05	0.000167	0.000371	0.000157	0.000104	0.000231	9.69E-05	2.73E-05	0.000118	8.88E-05	0
0.0514	0.0061	3.19	0.165	0.221	0.382	0	0.0814	-23.5	-1.42	-0.443	-0.146	-0.213	-0.458	0.261	-0.0968	-0.277	-0.135	0.0376	0.0704	0.107	0.000321	0.000213	0.000128	0.000312	8.36E-05	0.000228	0.000111	5.43E-05	0.000101	0.000427	0.000102	0.000178	0.00011	0
0.0652	0.0164	2.55	0.154	0.192	1.06	0	0.144	-21.4	0.0138	-0.445	-0.423	-0.258	-0.464	-0.0852	-0.427	-0.331	-0.128	0.0192	0.0039	-0.00174	0.000208	0.000184	0.000127	7.67E-05	0.000188	0.000399	0.000236	0.000209	0.000175	0.000171	0.000129	0.000166	7.54E-05	0
0.0538	0.00666	3.22	0.179	0.231	0.465	0	0.0697	-20.4	-0.195	-0.564	-0.305	-0.292	-0.562	0.074	-0.267	-0.0636	-0.193	-0.152	-0.112	0.0292	0.000769	0.00109	0.00066	0.000547	0.00042	0.000775	0.000737	0.000309	0.000735	0.000338	0.00117	0.000666	0.000252	0
0.0719	0.00959	2.55	0.105	0.0914	0.909	0	0.126	-30.3	-2.62	-1.27	-0.579	-0.43	-0.576	-0.462	-0.309	0.0883	0.0683	0.0896	0.0548	-0.217	4.79E-05	6.26E-05	0.00021	0.000232	5.06E-05	5.64E-05	4.27E-05	7E-05	0.000181	3.81E-05	0.000134	8.03E-05	6.7E-05	0
0.062	0.00979	2.44	0.11	0.0809	1.09	0	0.143	-31.4	-2.6	-1.09	-0.672	-0.523	-0.603	-0.297	-0.369	0.032	-0.114	-0.11	-0.0622	-0.211	4.44E-05	0.000622	3.66E-05	0.00023	8.78E-05	0.000117	4.26E-05	1.62E-05	4E-05	1.54E-05	5.32E-05	9.46E-05	0.000162	0
0.0452	0.0374	2.85	0.0764	0.0796	0.333	0	0.0418	-29.9	-2.66	-0.384	-0.798	-0.198	-0.668	-0.118	-0.0224	-0.00751	-0.214	-0.0906	0.0243	-0.0851	4.93E-05	0.00031	0.0003	0.000334	0.000468	7.27E-05	7.68E-06	4.92E-05	9.33E-05	0.000557	0.000225	0.000315	0.000171	0
0.0778	0.0141	1.49	0.102	0.094	0.445	0	0.0757	-31.6	-1.76	0.189	-0.961	-0.453	-0.667	-0.00349	-0.306	-0.0314	-0.224	-0.058	-0.168	-0.0898	0.000182	7.74E-05	0.000147	2.29E-05	0.00023	0.000149	0.000471	1.6E-05	2.78E-05	2.69E-05	1.95E-05	1.02E-05	0.00013	0
0.0603	0.0194	2.93	0.101	0.0809	0.632	0	0.113	-29.8	-1.77	-0.483	-0.905	-0.577	-0.994	-0.502	-0.884	-0.352	-0.343	-0.368	-0.0751	-0.177	2.71E-05	6.61E-05	0.000194	0.000117	0.000173	5.83E-05	4.6E-05	0.000179	2.54E-06	4.69E-05	1.62E-05	2.32E-05	6.57E-05	0
0.0547	0.0215	2.28	0.0857	0.0769	0.367	0	0.0767	-31.9	-1.16	0.279	-0.6	0.243	-0.411	0.305	-0.241	0.106	-0.0642	0.171	-0.00606	0.109	9.31E-05	0.000293	5.97E-05	3.49E-05	0.000382	3.47E-05	9.61E-06	1.56E-05	2.39E-05	8.06E-06	2.12E-05	7.77E-05	0.000116	0
0.0537	0.0107	2.43	0.0861	0.0788	0.5	0	0.0988	-29.1	-0.184	-0.0998	-1.35	0.253	-0.977	0.116	-0.628	0.0379	-0.338	0.262	-0.135	0.0463	0.000301	0.000117	0.000436	0.000486	0.000161	7.44E-06	1.04E-05	5.68E-06	3.96E-05	3.43E-05	3.45E-05	0.000309	0.000169	0
0.0484	0.0159	3.03	0.0847	0.0751	0.48	0	0.0961	-30.8	-0.0992	-0.0537	-1.31	0.066	-1.02	-0.0393	-0.55	0.024	-0.306	-0.087	-0.294	0.155	5.63E-05	0.000186	2.2E-05	5.79E-05	0.000106	2.91E-05	9.22E-05	1.39E-06	4.98E-05	5.18E-05	6.73E-05	0.000169	5.37E-05	0
0.0548	0.0253	2.98	0.0945	0.0798	0.494	0	0.0988	-29.1	-1.01	-0.437	-0.894	-0.899	-0.675	-0.524	-0.651	-0.318	-0.393	-0.233	-0.242	-0.126	6.35E-05	6.64E-05	0.000116	0.000232	4.24E-05	3.51E-05	3.96E-05	3.03E-05	8.4E-06	4.93E-05	7.12E-05	3.36E-05	5.65E-05	0
0.0747	0.0254	2.76	0.106	0.0896	0.824	0	0.117	-30.9	-1.68	-0.428	-1.43	-0.52	-0.872	-0.372	-0.579	-0.278	-0.206	-0.132	-0.212	0.000966	0.00013	7.96E-05	7.86E-05	0.000346	2.78E-05	0.000115	1.21E-05	5.87E-06	2.24E-05	5.69E-05	0.000157	0.000183	9.24E-05	0
0.103	0.00919	2.54	0.101	0.101	0.604	0	0.109	-29.6	-1.38	-0.478	-1.06	-0.577	-0.776	-0.305	-0.391	-0.297	-0.386	-0.0196	-0.403	-0.0997	0.000951	0.0005	0.000381	3.28E-05	2.92E-05	1.76E-05	1.27E-05	8.99E-05	3.85E-05	2.77E-05	6.32E-05	2.16E-05	0.000278	0
0.0449	0.0267	2.73	0.0687	0.0828	0.144	0	0.0346	-29.5	-1.56	0.319	-1.26	-0.236	-0.579	-0.0509	-0.384	-0.0331	-0.243	0.099	-0.131	0.0422	0.000639	3.23E-05	0.00112	0.000142	5.42E-05	6.99E-06	1.03E-05	7.41E-05	0.000154	1.42E-05	7.61E-05	1.4E-05	0.000325	0
0.08	0.0132	2.73	0.108	0.095	0.717	0	0.121	-32.2	-1.7	0.336	-0.288	0.0447	-0.446	0.259	-0.301	0.0864	-0.246	0.114	-0.0916	0.178	9.36E-05	0.000353	0.000192	0.000145	1.38E-05	2.39E-05	1.39E-05	3.43E-05	0.000106	2.56E-05	9.36E-06	6.97E-05	9.7E-05	0
0.0751	0.0141	2.02	0.125	0.092	1.02	0	0.184	-34.2	-1.89	-0.082	-0.643	-0.144	-0.86	-0.0671	-0.49	-0.203	-0.433	-0.13	-0.321	-0.131	1.18E-05	6.78E-05	1.24E-05	1.72E-05	1.39E-05	5.7E-06	1.43E-05	1.29E-05	4.87E-06	0.000158	5.89E-05	2.8E-05	4.21E-05	0
0.0693	0.0151	2.54	0.119	0.1	0.781	0	0.126	-30.7	-0.941	-0.356	-0.753	-0.554	-0.987	-0.184	-0.331	-0.642	-0.435	-0.107	-0.459	0.0381	4E-05	0.000176	9.4E-05	0.000244	6.21E-05	1.11E-05	0.000195	3.26E-05	0.000206	5.79E-06	0.000129	6.03E-05	7.91E-05	0
0.0647	0.0215	2.84	0.0921	0.103	0.402	0	0.042	-28	-1.8	-0.0444	-0.897	-0.575	-0.406	-0.04	-0.282	0.104	-0.518	-0.0991	-0.34	0.117	0.000343	0.000297	0.000747	0.000585	0.000103	5.29E-05	8.76E-05	5.7E-05	1.76E-05	0.000143	9.15E-05	6.09E-05	0.000225	0
0.0628	0.0277	3.09	0.114	0.128	0.601	0	0.109	-21.1	0.314	-0.437	-0.208	0.207	-0.13	0.109	0.123	0.00904	-0.145	-0.0207	-0.00821	0.148	0.000162	0.000439	0.000522	0.000214	6.59E-05	0.000145	0.000353	0.000139	0.000188	0.000266	0.000387	0.000242	0.000132	0
0.0655	0.0338	3.18	0.121	0.137	0.626	0	0.109	-21.4	0.422	-0.406	-0.339	0.243	0.0484	0.0565	0.09	-0.0217	-0.194	0.0252	0.0364	0.0478	0.000135	0.000371	0.00019	0.000245	0.000149	0.000139	0.000112	0.000132	0.000237	5.45E-05	0.000189	0.000167	7.71E-05	0
0.034	0.0231	3.23	0.148	0.153	0.581	0	0.0992	-19.3	2.81	0.17	-0.0396	-0.386	-0.0963	0.301	0.168	-0.124	-0.0471	0.114	0.0608	-0.141	0.000693	0.0064	0.00459	0.00225	0.00316	0.00599	0.00435	0.00366	0.00166	0.00352	0.00456	0.00151	0.0017	0
0.0649	0.0338	3.28	0.169	0.155	0.916	0	0.141	-19.1	2.75	0.082	-0.339	-0.335	-0.162	0.369	0.157	-0.138	-0.16	0.0919	-0.0122	-0.0896	0.00108	0.00429	0.00136	0.00172	0.0012	0.00163	0.00175	0.00398	0.000524	0.00252	0.000524	5.2E-05	0.00125	0
0.034	0.0304	3.29	0.135	0.149	0.483	0	0.0933	-18.3	2.37	0.357	-0.282	-0.272	-0.195	0.213	0.219	-0.237	-0.284	0.0529	-0.0099	-0.094	0.00217	0.0132	0.00968	0.00169	0.00229	0.0104	0.0014	0.00507	0.00528	0.00433	0.00094	0.00382	0.00383	0
0.067	0.0411	3.31	0.158	0.151	0.804	0	0.114	-18.2	2.41	0.375	-0.301	-0.0254	-0.347	0.254	0.158	-0.117	-0.137	0.0521	0.0642	-0.0482	0.00155	0.00245	0.00442	0.000853	0.00298	0.00407	0.000998	0.0029	0.00562	0.00328	0.00258	0.00208	0.00135	0
0.00795	0.0737	3.32	0.062	0.14	0.0184	0	0.0037	-17.1	2.64	0.32	-0.169	-0.329	-0.219	0.27	0.036	-0.282	-0.0875	0.129	-0.0367	-0.0734	0.00347	0.00496	0.00693	0.00958	0.00153	0.00447	0.00727	0.0122	0.00465	0.0123	0.0003	0.00029	0.00397	0
0.0194	0.0311	3.27	0.112	0.151	0.24	0	0.0655	-18.4	2.6	-0.225	0.0499	-0.405	0.00454	0.264	-0.0453	-0.337	-0.0518	0.109	-0.216	-0.226	0.0011	0.0011	0.00907	0.00354	0.00124	0.00286	0.00256	0.00508	0.00339	0.00154	0.00484	0.001	0.00226	0
0.0312	0.0254	3.3	0.131	0.146	0.373	0	0.0769	-19.2	2.48	0.541	-0.613	0.00019	-0.366	0.363	0.0145	-0.236	-0.121	-0.148	0.0428	-0.372	0.000397	0.00321	0.00399	0.00323	0.000695	0.00327	0.00185	0.000608	0.00586	0.00217	0.00244	0.000287	0.00162	0
0.0311	0.0435	3.31	0.123	0.148	0.269	0	0.0798	-18.4	2.67	0.062	-0.849	-0.275	-0.223	0.236	0.188	-0.44	0.0487	-0.165	0.0477	-0.362	0.00141	0.00408	0.00109	0.00106	0.00169	0.00506	0.00229	0.00232	0.000832	0.0119	0.0072	0.000845	0.00319	0
0.0451	0.0469	3.32	0.137	0.143	0.447	0	0.0909	-18.6	3	-0.119	-0.696	-0.426	-0.113	0.131	0.238	-0.352	-0.111	-0.112	-0.139	-0.315	0.00122	0.00663	0.00361	0.00149	0.00139	0.00212	0.000844	0.00413	0.00874	0.00441	0.00819	0.000375	0.00278	0
0.0306	0.0355	3.3	0.125	0.139	0.38	0	0.0837	-18.8	2.89	-0.00552	-0.527	-0.391	-0.254	0.229	0.315	-0.287	-0.11	-0.00876	-0.181	-0.222	0.00106	0.00466	0.00233	0.0014	0.00172	0.00107	0.0114	0.00147	0.00253	0.00394	0.0105	0.000315	0.00353	0
0.0305	0.0361	3.27	0.136	0.145	0.443	0	0.0917	-18.5	2.81	-0.00315	0.127	-0.256	-0.286	0.176	0.133	-0.319	-0.105	0.145	-0.0319	-0.0641	0.00117	0.00173	0.0107	0.00264	0.00231	0.00555	0.00454	0.00579	0.00322	0.0169	0.0018	0.000768	0.00451	0
0.0151	0.0316	3.12	0.0775	0.134	0.0888	0	0.0297	-18.4	2.46	-0.0418	0.0855	-0.387	-0.384	0.129	0.234	-0.284	-0.102	0.216	-0.134	-0.0682	0.00275	0.00518	0.00491	0.00285	0.00451	0.00166	0.00736	0.00381	0.00255	0.000384	0.00359	0.00252	0.00175	0
0.0276	0.0359	3.26	0.0949	0.152	0.155	0	0.0367	-19.2	2.4	0.728	-0.0376	-0.111	-0.177	0.185	-0.0881	-0.0437	-0.209	0.137	0.00534	-0.0328	0.000848	0.000525	0.000864	0.000506	0.000382	0.00939	0.000516	0.00309	0.000948	0.00374	0.000416	0.000824	0.00251	0
0.0409	0.00718	1.91	0.114	0.119	0.504	0	0.092	-25.5	0.801	0.894	0.643	-0.0134	0.254	0.31	-0.0149	0.0596	0.232	0.156	-0.0082	0.166	0.000124	6.8E-05	9.13E-05	0.000158	3.73E-05	0.000122	0.00019	7.52E-05	6.11E-05	9.71E-05	9.61E-05	3.78E-05	4.41E-05	0
0.0404	0.0114	2.52	0.129	0.155	0.272	0	0.0608	-27.2	0.864	1.87	0.324	0.0976	0.0638	0.415	0.0823	0.143	0.0345	0.0449	-0.0624	0.15	0.000657	0.000194	5.99E-05	0.000181	6.91E-05	1.19E-05	0.00024	0.000144	8.21E-05	9.3E-05	0.000112	0.00047	0.000181	0
0.0468	0.00391	2.82	0.107	0.125	0.274	0	0.0533	-28.9	0.608	1.91	-0.209	0.16	-0.118	0.372	0.0469	0.265	0.0193	-0.0608	-0.0979	0.0607	0.000102	4.66E-05	8.96E-05	0.000396	6.58E-05	7.75E-05	0.00011	0.000156	0.000181	0.00017	2.74E-05	0.000104	9.28E-05	0
0.0514	0.00569	2.35	0.142	0.161	0.331	0	0.0648	-28.8	0.114	1.71	-0.0235	0.0558	0.0227	0.383	-0.0396	0.216	0.172	0.188	-0.00666	0.105	0.000179	0.000233	0.000575	0.000164	3.12E-05	1.35E-05	1.04E-05	4.97E-05	5.42E-05	5.35E-05	7.66E-05	3.79E-05	0.000152	0
0.0756	0.0165	2.59	0.185	0.146	1.14	0	0.254	-30.4	0.272	1.82	-0.113	0.494	0.0152	0.367	-0.0347	0.262	-0.0707	0.11	-0.00826	0.0952	6.92E-05	0.000128	0.000137	6.01E-05	1.45E-05	3.45E-05	0.000126	3.99E-05	1.64E-05	2.7E-05	6.91E-06	2.26E-05	4.58E-05	0
0.058	0.0129	2.5	0.157	0.135	0.963	0	0.238	-28.8	0.22	1.82	0.0432	0.439	-0.0731	0.629	-0.193	0.462	-0.111	0.128	-0.115	0.192	0.00038	8.81E-05	0.000102	6.25E-05	7.85E-05	0.000334	2.75E-05	6.31E-05	2.07E-05	4.34E-05	2.74E-05	1.76E-05	0.000117	0
0.045	0.00967	1.73	0.0917	0.0916	0.192	0	0.0773	-22.7	1.2	-1.11	-0.39	-0.356	-0.264	-0.198	-0.0703	-0.156	-0.0603	-0.00511	-0.0287	-0.123	0.000296	0.000189	0.00013	0.000238	0.00012	0.00015	6.83E-05	0.000109	0.000115	8.29E-05	0.000322	0.000511	0.000123	0
0.0379	0.0107	2.59	0.0791	0.0917	0.323	0	0.0871	-19.8	0.763	-1.75	-0.247	-0.409	-0.154	-0.284	-0.0766	-0.0668	-0.122	-0.0465	-0.0111	-0.168	0.000824	0.000923	0.00108	0.00166	0.000312	0.000888	0.00138	0.000374	0.00205	0.0025	0.00102	0.00258	0.000724	0
0.0556	0.0114	2.89	0.0977	0.102	0.522	0	0.1	-22.6	0.456	-1.18	-0.618	-0.246	-0.334	-0.28	-0.23	-0.145	-0.117	-0.23	-0.0871	-0.119	0.000311	0.000528	0.000199	0.000164	7.41E-05	9.09E-05	0.000155	0.000173	0.000139	0.000248	0.00016	0.00018	0.000115	0
0.0669	0.0139	3.19	0.152	0.147	1.08	0	0.143	-28.5	-1.04	1.91	-0.342	0.445	0.212	0.214	-0.0343	0.269	0.0275	-0.0242	-0.0688	0.0941	4.95E-05	0.000168	0.000661	8.02E-05	0.000267	0.000165	0.000226	0.00013	0.000124	8.23E-05	2.31E-05	0.000136	0.000161	0
0.053	0.0398	3.28	0.113	0.121	0.572	0	0.108	-27.8	-1	2.23	-0.649	0.488	0.0466	0.223	0.0846	0.0372	-0.0772	-0.0517	-0.0998	-0.0203	0.000157	7.74E-05	0.000517	0.000337	0.000611	0.000138	3.82E-05	6.48E-05	0.000108	0.000162	2.72E-05	5.38E-05	0.000186	0
0.0642	0.0105	3.16	0.155	0.14	1.13	0	0.199	-28.8	-1.09	2.07	-0.887	0.576	-0.246	0.323	-0.0819	0.197	-0.00713	0.0258	-0.152	0.0326	0.000152	8.84E-05	0.000179	0.000311	3.37E-05	0.000295	4.93E-05	1.64E-05	2.66E-05	0.000215	7.31E-05	0.000217	0.000101	0
0.0471	0.0311	3.23	0.113	0.121	0.532	0	0.0936	-28.7	-0.58	2.94	-1.21	0.622	0.0941	0.106	0.0102	-0.00693	-0.0258	0.0559	-0.0361	0.0167	0.000269	0.000254	0.000543	1.93E-05	3.76E-05	8.74E-06	2.32E-05	2.93E-05	3.31E-05	0.000136	2.33E-05	0.000208	0.000155	0
0.0403	0.0268	3.13	0.11	0.149	0.331	0	0.0879	-18.7	1.57	-0.886	-0.587	-0.443	-0.111	-0.24	-0.0217	0.0333	-0.184	-0.021	-0.106	-0.0346	0.00375	0.00159	0.00201	0.00309	0.000753	0.00178	0.00057	0.00115	0.00189	0.000326	0.000766	0.00088	0.000996	0
0.0388	0.012	3.17	0.0897	0.151	0.0864	0	0.0629	-19.8	1.37	-1.03	-0.828	-0.518	-0.147	-0.163	-0.0153	0.0532	-0.159	-0.0966	-0.0443	-0.0164	0.000759	0.000799	0.00343	0.00138	0.00126	0.00148	0.000573	0.00144	0.00365	0.0014	0.000187	0.000529	0.00104	0
0.0348	0.00892	3	0.0959	0.159	0.0972	0	0.0586	-20.2	1.48	-1.01	-0.618	-0.423	-0.203	-0.27	-0.0311	-0.0399	-0.186	-0.0988	-0.0884	-0.119	0.00201	0.000687	0.00131	0.00133	0.00196	0.000366	0.000624	0.00193	0.00195	0.00152	0.00107	0.00362	0.000833	0
0.0371	0.0111	3.11	0.105	0.163	0.151	0	0.061	-19.9	1.43	-0.935	-0.654	-0.313	0.00351	-0.035	0.0891	0.0399	-0.114	-0.132	-0.194	-0.185	0.00216	0.000848	0.00101	0.00142	0.0007	0.00181	0.00276	0.00163	0.00372	0.000501	0.000595	0.00151	0.000921	0
0.0932	0.0371	3.08	0.173	0.158	1.11	0	0.144	-27.9	-1.15	-2.32	-1.36	-0.991	0.0513	-0.482	-0.362	-0.0706	-0.226	0.318	-0.42	0.301	9.22E-05	0.000151	5.17E-05	3.13E-05	1.74E-05	1.91E-05	6.87E-05	5.18E-05	6.86E-05	0.000105	1.39E-05	7.72E-06	4.14E-05	0
0.0995	0.0399	3	0.188	0.175	1.19	0	0.152	-27.7	-1.42	-1.16	-1.12	-0.47	0.148	-0.415	0.28	-0.197	-0.204	0.459	-0.306	0.304	9E-05	0.000163	0.000104	0.000105	0.000243	2.19E-05	6.82E-05	8.31E-05	8.34E-05	4.96E-05	0.000146	4.85E-05	5.75E-05	0
0.105	0.0332	3.18	0.182	0.171	1.1	0	0.182	-27.9	-0.799	-1.37	-1.68	-0.0439	-0.389	0.168	-0.134	-0.117	-0.185	0.2	-0.138	-0.104	0.000154	0.000465	0.000199	9.3E-05	2.68E-05	2.74E-05	2.45E-05	0.000219	9.95E-05	0.00021	2.75E-05	0.000176	0.000122	0
0.137	0.017	2.51	0.171	0.101	1.1	0	0.194	-36	-1.62	1.54	-0.706	0.235	0.146	-0.33	0.069	-0.00329	-0.0632	0.0863	-0.0588	-0.00639	2.27E-05	1.58E-05	2.9E-05	1.52E-05	5.43E-05	3.3E-05	4.65E-05	3.34E-06	2.8E-05	6.9E-05	5.9E-05	3.85E-06	2.06E-05	0
0.121	0.00595	1.4	0.179	0.12	1.08	0	0.183	-36.6	-2.13	1.35	-1.12	0.222	-0.0714	-0.295	0.162	-0.0811	-0.0954	0.0345	-0.114	0.0291	7.71E-05	2.44E-05	3.75E-05	2.42E-05	5.5E-06	5.53E-05	2.24E-05	1.32E-05	4.78E-05	1.35E-05	0.000177	2.95E-05	4.45E-05	0
0.112	0.00235	0.965	0.18	0.137	1.3	0	0.183	-37.5	-3.04	1.93	-1.03	0.148	0.2	-0.0638	0.571	-0.272	0.00296	-0.138	0.0667	-0.0054	0.000124	0.000136	2.91E-06	3.08E-05	8.32E-05	6.4E-05	0.000238	2.29E-05	8.17E-06	2.8E-05	0.000173	0.000139	7.15E-05	0
0.0819	0.0155	2.61	0.144	0.101	1.23	0	0.152	-35.2	-3.37	1.73	-0.58	-0.49	0.642	-0.352	0.26	0.0215	-0.12	0.0219	-0.057	-0.048	8.01E-06	2.68E-05	5.7E-05	1.59E-05	7.63E-05	3.01E-05	2.92E-05	2.75E-05	0.000198	6.68E-05	8.16E-05	7.56E-06	5.04E-05	0
0.105	0.0623	3.18	0.134	0.0954	1.05	0	0.157	-32.7	-1.96	1.48	-0.488	-0.188	0.435	-0.273	0.122	0.153	-0.215	0.092	0.049	-0.125	1.93E-05	2.61E-05	1.82E-05	9.13E-05	0.000333	2.03E-05	1.73E-05	9.25E-05	5.37E-05	7.35E-05	0.000178	1.86E-05	8.96E-05	0
0.0732	0.0152	2.69	0.111	0.107	0.46	0	0.0853	-32.5	-3.56	1.69	0.0805	-0.979	0.877	-0.256	-0.264	0.38	-0.186	-0.0427	0.143	-0.123	8.42E-05	0.000133	0.000227	0.000827	3.76E-05	0.00026	0.000122	0.000109	0.000142	7.48E-05	7.33E-05	1.09E-05	0.000208	0
0.0797	0.00548	2.08	0.128	0.115	0.527	0	0.0957	-33.4	-3.53	1.71	-0.114	-0.614	0.489	-0.0416	-0.194	0.0701	0.209	-0.351	0.265	-0.0978	0.00024	2.41E-05	2.32E-05	2.47E-05	0.000178	3.42E-05	7.34E-05	0.000368	0.000121	9.81E-05	0.000145	5.52E-05	0.000101	0
0.133	0.0299	2.57	0.158	0.0899	0.809	0	0.175	-32.4	-2.39	1.28	-0.125	-0.583	0.697	-0.439	0.137	0.00164	0.0119	-0.0777	0.094	-0.0812	9.6E-06	7.24E-05	2.92E-05	3.23E-06	5.87E-06	4.86E-06	2.83E-05	4.03E-05	5.9E-05	7.56E-05	3.6E-05	1.02E-05	2.51E-05	0
0.117	0.0347	2.52	0.162	0.088	1.02	0	0.185	-33.8	-1.92	1.18	-0.341	-0.298	0.576	-0.516	0.282	-0.0773	-0.0311	0.0136	0.0421	-0.0436	0.000122	1.13E-05	1.35E-05	2.47E-05	1.35E-05	3E-05	2.1E-05	4.09E-05	1.59E-05	2.93E-05	1.89E-05	2.21E-05	2.88E-05	0
0.113	0.00594	1.93	0.151	0.109	1.07	0	0.173	-35.3	-3.02	1.86	-0.574	-0.211	0.421	-0.32	0.114	-0.0641	0.0583	-0.0566	0.022	-0.00042	2.65E-05	1.46E-05	5.96E-05	2.86E-05	1.01E-05	9.24E-05	0.000393	0.000162	8.11E-06	8.61E-05	1.61E-05	2.33E-05	0.000105	0
0.0376	0.00551	0.595	0.272	0.151	2.3	0	0.429	-29	-0.396	-1.4	-0.134	-0.378	-0.298	0.174	-0.0348	-0.253	0.0481	0.0628	0.0138	-0.0168	5.23E-06	8.99E-06	2.86E-05	3.66E-05	2.57E-05	2.14E-05	5.35E-05	4.36E-05	1.89E-05	9.95E-06	6.82E-06	3.68E-06	1.56E-05	0
0.139	0.0368	3.16	0.221	0.166	1.47	0	0.383	-26.6	-0.23	-1.87	-0.458	-0.0339	-0.28	0.241	-0.469	-0.116	0.128	-0.144	0.234	0.196	5.47E-05	3.81E-05	6.76E-05	4.32E-05	7.36E-05	2.86E-05	2.78E-05	5.07E-05	1.57E-05	3.16E-05	2.14E-05	2.19E-05	1.79E-05	0
0.159	0.0295	3.11	0.24	0.164	1.85	0	0.41	-26.6	-0.21	-1.91	-0.397	-0.0598	-0.21	0.23	-0.372	-0.123	0.162	-0.118	0.269	0.21	8.35E-06	2.51E-05	7.89E-05	9.53E-05	8.79E-05	3.34E-05	2.97E-05	6.73E-05	2.34E-05	2.28E-05	1.16E-05	9.1E-06	3.07E-05	0
0.151	0.0395	3.18	0.229	0.164	1.65	0	0.394	-26.8	-0.231	-1.65	-0.336	-0.125	-0.221	0.242	-0.406	-0.0982	0.154	-0.0476	0.212	0.257	3.65E-05	4.19E-05	6.39E-05	2.23E-05	6.09E-05	1.1E-05	3.25E-05	5.25E-05	2.1E-05	2.78E-05	1.93E-05	2.92E-05	1.62E-05	0
0.155	0.0336	3.07	0.234	0.166	1.68	0	0.404	-26.6	-0.275	-1.79	-0.341	-0.0458	-0.303	0.143	-0.372	-0.0427	0.164	-0.15	0.157	0.19	4.55E-05	6.44E-05	5.8E-05	4.22E-05	6.38E-05	2.46E-05	1.36E-05	0.000125	3.68E-05	2.58E-05	2.89E-05	3.52E-05	2.81E-05	0
0.156	0.0359	3.12	0.23	0.165	1.66	0	0.398	-26.6	-0.265	-1.82	-0.412	-0.0623	-0.252	0.341	-0.362	-0.159	0.0894	-0.125	0.182	0.164	4.95E-05	4.84E-05	6.23E-05	4.41E-05	6.81E-05	3.86E-05	4.71E-05	6.91E-05	2.93E-05	3E-05	3.42E-05	2.92E-05	1.39E-05	0
0.124	0.0319	3.09	0.196	0.157	1.2	0	0.273	-26.5	-0.246	-1.85	-0.438	-0.0865	-0.314	0.246	-0.425	-0.126	0.132	-0.111	0.22	0.187	6.6E-05	4.36E-05	9.62E-05	4.47E-05	3.68E-05	3.51E-05	4.56E-05	5.36E-05	9.41E-06	1.88E-05	3.18E-05	2.53E-05	2.18E-05	0
0.137	0.0369	3.14	0.221	0.167	1.46	0	0.382	-26.6	-0.235	-1.88	-0.46	-0.0366	-0.29	0.255	-0.448	-0.106	0.151	-0.122	0.244	0.204	5.63E-05	3.97E-05	7.02E-05	4.89E-05	7.14E-05	3.32E-05	2.63E-05	5.24E-05	1.65E-05	2.72E-05	2.29E-05	2.06E-05	1.83E-05	0
0.158	0.0299	3.1	0.24	0.164	1.85	0	0.409	-26.6	-0.2	-1.9	-0.393	-0.0786	-0.219	0.215	-0.402	-0.141	0.153	-0.129	0.251	0.206	9.32E-06	2.55E-05	7.94E-05	8.4E-05	0.0001	3.54E-05	2.8E-05	7.2E-05	2.6E-05	2.33E-05	1.22E-05	7.92E-06	3.12E-05	0
0.152	0.0384	3.17	0.229	0.164	1.65	0	0.394	-26.9	-0.24	-1.67	-0.342	-0.112	-0.223	0.234	-0.433	-0.129	0.128	-0.0686	0.194	0.242	3.84E-05	4.17E-05	6.59E-05	2.22E-05	6E-05	1.13E-05	2.92E-05	5.67E-05	2.29E-05	2.66E-05	1.81E-05	2.88E-05	1.68E-05	0
0.154	0.0349	3.04	0.233	0.167	1.66	0	0.404	-26.7	-0.292	-1.79	-0.343	-0.0507	-0.319	0.153	-0.369	-0.0291	0.163	-0.151	0.165	0.201	4.15E-05	6.18E-05	6.85E-05	4.24E-05	5.9E-05	2.39E-05	1.33E-05	6.44E-05	4.09E-05	2.64E-05	2.53E-05	3.7E-05	1.73E-05	0
0.157	0.0348	3.12	0.231	0.167	1.66	0	0.399	-26.7	-0.301	-1.84	-0.439	-0.0816	-0.286	0.307	-0.394	-0.185	0.0695	-0.146	0.166	0.152	4.74E-05	4.81E-05	6.63E-05	4E-05	6.76E-05	4.09E-05	4.94E-05	2.94E-05	2.83E-05	2.78E-05	3.43E-05	2.86E-05	1.34E-05	0
0.126	0.0312	3.03	0.198	0.157	1.23	0	0.28	-26.5	-0.255	-1.86	-0.45	-0.0918	-0.314	0.248	-0.428	-0.133	0.137	-0.105	0.22	0.189	6.53E-05	4.53E-05	9.54E-05	5.3E-05	3.67E-05	3.51E-05	4.79E-05	5.39E-05	9.29E-06	2.04E-05	3.06E-05	2.43E-05	2.19E-05	0
0.135	0.0366	3.07	0.22	0.167	1.44	0	0.381	-26.6	-0.214	-1.85	-0.463	-0.0369	-0.293	0.263	-0.442	-0.106	0.15	-0.134	0.241	0.191	5.59E-05	4.29E-05	6.71E-05	4.54E-05	7.66E-05	3.07E-05	2.86E-05	5.36E-05	1.91E-05	2.63E-05	2.31E-05	1.85E-05	1.86E-05	0
0.159	0.0301	3.04	0.241	0.165	1.84	0	0.409	-26.6	-0.221	-1.91	-0.404	-0.0779	-0.232	0.212	-0.42	-0.147	0.136	-0.131	0.255	0.206	8.38E-06	2.63E-05	7.8E-05	8.73E-05	0.000129	3.94E-05	2.75E-05	7.44E-05	2.58E-05	2.29E-05	1.04E-05	9.03E-06	3.66E-05	0
0.152	0.0386	3.1	0.23	0.166	1.65	0	0.395	-26.8	-0.261	-1.67	-0.355	-0.129	-0.217	0.216	-0.436	-0.141	0.137	-0.0555	0.209	0.246	3.88E-05	4.38E-05	7.04E-05	3.59E-05	5.51E-05	8.94E-06	3.13E-05	5.3E-05	2.33E-05	2.73E-05	1.81E-05	2.79E-05	1.65E-05	0
0.154	0.0354	3.06	0.232	0.166	1.66	0	0.401	-26.7	-0.269	-1.78	-0.31	-0.048	-0.318	0.125	-0.351	-0.0247	0.153	-0.159	0.149	0.211	3.71E-05	6.39E-05	6.26E-05	4.15E-05	6.31E-05	2.48E-05	1.22E-05	6.17E-05	3.96E-05	2.44E-05	2.59E-05	3.83E-05	1.71E-05	0
0.158	0.0353	3.15	0.232	0.166	1.67	0	0.401	-26.7	-0.29	-1.85	-0.449	-0.0905	-0.289	0.302	-0.391	-0.165	0.0915	-0.134	0.169	0.154	5.35E-05	4.79E-05	6.84E-05	4.37E-05	6.69E-05	4.92E-05	5.04E-05	4.53E-05	3.02E-05	3.05E-05	3.54E-05	2.99E-05	1.26E-05	0
0.127	0.0317	3.04	0.198	0.157	1.25	0	0.282	-26.4	-0.22	-1.83	-0.422	-0.0769	-0.307	0.265	-0.427	-0.12	0.139	-0.107	0.215	0.182	5.73E-05	4.4E-05	9.39E-05	5.26E-05	3.77E-05	3.46E-05	4.61E-05	5.92E-05	9.09E-06	1.88E-05	3.04E-05	2.39E-05	2.14E-05	0
0.134	0.0365	3.06	0.219	0.167	1.42	0	0.378	-26.6	-0.229	-1.86	-0.461	-0.0463	-0.297	0.239	-0.459	-0.128	0.131	-0.141	0.232	0.182	5.64E-05	4.12E-05	6.83E-05	4.6E-05	8.26E-05	3.22E-05	2.98E-05	5.3E-05	1.79E-05	2.5E-05	2.16E-05	1.59E-05	2.02E-05	0
0.158	0.032	3.02	0.238	0.166	1.77	0	0.405	-26.6	-0.18	-1.89	-0.373	-0.0579	-0.206	0.228	-0.387	-0.127	0.158	-0.127	0.253	0.198	7.26E-06	2.14E-05	0.000131	9.33E-05	0.000117	3.26E-05	2.66E-05	6.75E-05	2.31E-05	2.15E-05	1.02E-05	7.77E-06	4.23E-05	0
0.154	0.037	3.04	0.231	0.166	1.71	0	0.399	-26.8	-0.239	-1.68	-0.358	-0.0994	-0.181	0.229	-0.461	-0.129	0.178	-0.0371	0.2	0.241	3.76E-05	3.76E-05	0.00014	9.94E-05	5.72E-05	9E-06	3.45E-05	6.08E-05	2.64E-05	3.06E-05	1.93E-05	3.02E-05	3.55E-05	0
0.152	0.036	3.1	0.231	0.165	1.65	0	0.399	-26.7	-0.262	-1.76	-0.298	-0.0394	-0.334	0.147	-0.302	-0.00182	0.137	-0.161	0.154	0.209	4.16E-05	6.14E-05	6.9E-05	3.64E-05	6.69E-05	2.1E-05	1.28E-05	6.62E-05	3.57E-05	2.82E-05	1.81E-05	2.85E-05	1.96E-05	0
0.159	0.0341	3.16	0.233	0.166	1.68	0	0.404	-26.7	-0.297	-1.85	-0.437	-0.0784	-0.266	0.317	-0.375	-0.154	0.0919	-0.138	0.177	0.17	4.03E-05	5.3E-05	6.58E-05	6.21E-05	7.18E-05	3.41E-05	3.79E-05	5.07E-05	2.9E-05	2.85E-05	2.26E-05	2.54E-05	1.61E-05	0
0.127	0.0319	3	0.201	0.158	1.27	0	0.288	-26.5	-0.25	-1.86	-0.449	-0.0989	-0.329	0.247	-0.431	-0.132	0.124	-0.109	0.216	0.188	5.43E-05	4.12E-05	9.33E-05	5.19E-05	2.89E-05	3.42E-05	4.53E-05	5.66E-05	1.2E-05	2E-05	2.64E-05	2.31E-05	2.1E-05	0
0.132	0.0359	3.01	0.218	0.167	1.4	0	0.376	-26.5	-0.21	-1.85	-0.46	-0.0516	-0.291	0.261	-0.434	-0.103	0.143	-0.126	0.235	0.186	5.92E-05	4.08E-05	6.56E-05	5E-05	8.22E-05	3.13E-05	2.8E-05	5.36E-05	1.11E-05	2.51E-05	2.24E-05	1.71E-05	2.08E-05	0
0.158	0.033	2.97	0.236	0.165	1.72	0	0.404	-26.5	-0.201	-1.86	-0.378	-0.053	-0.205	0.223	-0.397	-0.134	0.153	-0.13	0.245	0.192	8.01E-06	2.57E-05	2.06E-05	0.000101	0.000109	3.41E-05	2.56E-05	6.52E-05	2.14E-05	1.79E-05	9.84E-06	7.87E-06	3.38E-05	0
0.156	0.0347	3	0.232	0.164	1.76	0	0.404	-26.8	-0.243	-1.67	-0.347	-0.0646	-0.169	0.233	-0.461	-0.122	0.212	-0.029	0.201	0.247	4.09E-05	6.35E-05	9.45E-05	8.88E-05	5.99E-05	1.17E-05	3.27E-05	5.5E-05	3.07E-05	3.3E-05	1.9E-05	2.82E-05	2.51E-05	0
0.15	0.0367	3.11	0.231	0.166	1.65	0	0.399	-26.7	-0.27	-1.75	-0.331	-0.0642	-0.349	0.137	-0.325	-0.0283	0.107	-0.145	0.172	0.225	3.71E-05	6.46E-05	6.82E-05	3.46E-05	6.44E-05	1.44E-05	1.53E-05	6.4E-05	3.4E-05	2.56E-05	1.93E-05	2.68E-05	1.98E-05	0
0.159	0.0356	3.13	0.233	0.166	1.68	0	0.404	-26.6	-0.312	-1.86	-0.447	-0.0913	-0.28	0.296	-0.374	-0.141	0.0859	-0.146	0.163	0.17	4.19E-05	5.33E-05	6.43E-05	6.23E-05	7.38E-05	3.79E-05	3.79E-05	4.32E-05	2.78E-05	2.66E-05	2.3E-05	2.44E-05	1.63E-05	0
0.129	0.0305	2.98	0.204	0.159	1.31	0	0.295	-26.6	-0.251	-1.86	-0.444	-0.0977	-0.311	0.258	-0.415	-0.121	0.14	-0.0948	0.218	0.189	5.47E-05	4.14E-05	9.27E-05	5.35E-05	3.03E-05	3.46E-05	4.38E-05	5.33E-05	1.38E-05	1.84E-05	3.13E-05	2.68E-05	2.02E-05	0
0.13	0.0316	3	0.215	0.166	1.38	0	0.366	-26.7	-0.232	-1.84	-0.453	-0.0425	-0.281	0.261	-0.436	-0.111	0.144	-0.119	0.237	0.186	5.73E-05	4.07E-05	7.26E-05	4.32E-05	8.22E-05	3.02E-05	3.01E-05	5.43E-05	1.04E-05	2.03E-05	2.17E-05	1.42E-05	2.2E-05	0
0.157	0.0334	2.98	0.235	0.165	1.71	0	0.404	-26.6	-0.218	-1.9	-0.415	-0.0605	-0.25	0.231	-0.425	-0.119	0.132	-0.125	0.231	0.192	6.91E-06	2.24E-05	2.38E-05	9.96E-05	0.000106	3.42E-05	2.45E-05	6.72E-05	2.24E-05	2.07E-05	8.45E-06	7.99E-06	3.31E-05	0
0.157	0.035	3.01	0.233	0.164	1.77	0	0.404	-26.8	-0.26	-1.74	-0.362	-0.0821	-0.199	0.189	-0.495	-0.169	0.171	-0.081	0.182	0.236	3.59E-05	2.33E-05	8.37E-05	9.31E-05	6.61E-05	1.41E-05	3.07E-05	5.66E-05	2.77E-05	3.37E-05	2E-05	2.87E-05	2.48E-05	0
0.15	0.0361	3.12	0.231	0.165	1.65	0	0.399	-26.7	-0.255	-1.75	-0.326	-0.0703	-0.317	0.187	-0.29	-0.0303	0.116	-0.134	0.185	0.238	3.74E-05	6.56E-05	6.62E-05	3.44E-05	6.17E-05	1.45E-05	1.37E-05	6.54E-05	3.56E-05	2.76E-05	1.85E-05	2.66E-05	1.97E-05	0
0.159	0.0351	3.12	0.233	0.166	1.68	0	0.404	-26.6	-0.265	-1.81	-0.403	-0.0647	-0.264	0.266	-0.379	-0.127	0.0988	-0.152	0.154	0.165	4.04E-05	5.35E-05	6.65E-05	6.26E-05	7.05E-05	3.76E-05	3.67E-05	4.82E-05	2.56E-05	2.74E-05	2.29E-05	2.39E-05	1.64E-05	0
0.13	0.0321	2.97	0.205	0.16	1.3	0	0.295	-26.5	-0.238	-1.85	-0.432	-0.0798	-0.317	0.262	-0.436	-0.16	0.108	-0.14	0.186	0.163	5.23E-05	4.13E-05	9.04E-05	5.33E-05	2.86E-05	3.5E-05	4.5E-05	5.35E-05	1.33E-05	1.81E-05	2.79E-05	2.56E-05	1.99E-05	0
0.13	0.0336	2.98	0.215	0.166	1.38	0	0.365	-26.6	-0.243	-1.85	-0.458	-0.0508	-0.287	0.255	-0.441	-0.127	0.131	-0.129	0.227	0.183	5.82E-05	4.23E-05	7.24E-05	4.15E-05	8.06E-05	2.81E-05	3.23E-05	5.83E-05	9.55E-06	2.5E-05	2.04E-05	1.54E-05	2.18E-05	0
0.157	0.0337	3.02	0.236	0.165	1.71	0	0.404	-26.6	-0.217	-1.9	-0.421	-0.0691	-0.255	0.232	-0.42	-0.109	0.146	-0.117	0.233	0.192	6.88E-06	2.36E-05	2.63E-05	0.000111	0.000108	3.13E-05	3.02E-05	6.92E-05	2.17E-05	1.84E-05	7.49E-06	7.79E-06	3.55E-05	0
0.157	0.0351	3	0.233	0.164	1.77	0	0.404	-26.7	-0.239	-1.73	-0.34	-0.0641	-0.189	0.21	-0.485	-0.148	0.193	-0.0717	0.198	0.229	3.44E-05	2.29E-05	8.16E-05	9.36E-05	6.34E-05	1.28E-05	3.18E-05	5.56E-05	3.02E-05	3.65E-05	1.84E-05	2.76E-05	2.45E-05	0
0.151	0.0361	3.13	0.231	0.166	1.65	0	0.399	-26.7	-0.243	-1.75	-0.336	-0.0756	-0.322	0.176	-0.318	-0.0623	0.0924	-0.148	0.19	0.227	3.71E-05	6.53E-05	6.8E-05	3.57E-05	6.44E-05	1.57E-05	1.36E-05	6.46E-05	3.5E-05	2.47E-05	1.84E-05	2.82E-05	2E-05	0
0.157	0.035	3.09	0.233	0.166	1.68	0	0.404	-26.6	-0.282	-1.82	-0.406	-0.0854	-0.265	0.255	-0.367	-0.104	0.119	-0.126	0.166	0.16	3.93E-05	5.31E-05	6.62E-05	6.48E-05	7.52E-05	3.75E-05	3.89E-05	4.23E-05	2.72E-05	2.69E-05	2.36E-05	2.24E-05	1.71E-05	0
0.131	0.0327	3	0.206	0.161	1.31	0	0.296	-26.6	-0.253	-1.86	-0.449	-0.0712	-0.313	0.28	-0.415	-0.137	0.137	-0.118	0.213	0.202	5.12E-05	3.76E-05	8.1E-05	4.31E-05	2.82E-05	3.39E-05	4.79E-05	5.33E-05	1.41E-05	2.33E-05	3.39E-05	2.58E-05	1.69E-05	0
0.13	0.0341	3.01	0.215	0.166	1.38	0	0.365	-26.5	-0.228	-1.85	-0.458	-0.0462	-0.299	0.256	-0.444	-0.13	0.135	-0.131	0.221	0.174	6.55E-05	4.26E-05	8.29E-05	4.35E-05	8.84E-05	2.82E-05	3.59E-05	5.76E-05	1.03E-05	2.07E-05	2.42E-05	1.63E-05	2.46E-05	0
0.156	0.0342	3.1	0.235	0.165	1.71	0	0.404	-26.5	-0.224	-1.9	-0.42	-0.0706	-0.255	0.223	-0.415	-0.113	0.158	-0.112	0.238	0.2	6.95E-06	2.31E-05	2.36E-05	0.000111	0.000105	2.76E-05	2.99E-05	7.15E-05	2.23E-05	1.78E-05	7.3E-06	9.09E-06	3.53E-05	0
0.159	0.0344	3.05	0.233	0.164	1.77	0	0.404	-26.7	-0.255	-1.73	-0.34	-0.0576	-0.208	0.193	-0.505	-0.158	0.192	-0.0851	0.2	0.245	3.49E-05	2.28E-05	8.25E-05	9.07E-05	6.38E-05	1.19E-05	3.22E-05	5.67E-05	2.93E-05	3.32E-05	1.87E-05	2.69E-05	2.44E-05	0
0.15	0.0374	3.15	0.231	0.165	1.65	0	0.399	-26.7	-0.233	-1.74	-0.36	-0.0805	-0.306	0.191	-0.296	-0.0427	0.0885	-0.14	0.18	0.219	3.79E-05	6.3E-05	6.61E-05	3.67E-05	6.25E-05	1.45E-05	1.56E-05	6.3E-05	3.15E-05	2.75E-05	2.16E-05	3.04E-05	1.86E-05	0
0.157	0.0358	3.02	0.233	0.166	1.67	0	0.404	-26.6	-0.308	-1.86	-0.423	-0.103	-0.286	0.22	-0.379	-0.0987	0.133	-0.107	0.187	0.174	3.87E-05	5.68E-05	6.72E-05	6.32E-05	7.72E-05	3.76E-05	3.74E-05	4.59E-05	2.8E-05	2.85E-05	2.42E-05	2.57E-05	1.71E-05	0
0.133	0.0338	3.01	0.208	0.16	1.33	0	0.3	-26.6	-0.264	-1.86	-0.454	-0.101	-0.303	0.274	-0.428	-0.148	0.124	-0.128	0.194	0.194	5.27E-05	3.91E-05	7.96E-05	4.02E-05	2.96E-05	3.42E-05	4.48E-05	5.76E-05	1.26E-05	2.27E-05	3.25E-05	2.43E-05	1.72E-05	0
0.129	0.0321	3	0.213	0.165	1.37	0	0.361	-26.6	-0.211	-1.84	-0.439	-0.0355	-0.293	0.266	-0.44	-0.126	0.144	-0.12	0.232	0.18	6.21E-05	4.39E-05	8.21E-05	4.32E-05	8.63E-05	3.01E-05	3.39E-05	5.39E-05	1.03E-05	2.11E-05	2.87E-05	1.74E-05	2.34E-05	0
0.157	0.0353	3.18	0.235	0.165	1.71	0	0.404	-26.5	-0.153	-1.83	-0.375	-0.0152	-0.211	0.238	-0.424	-0.117	0.124	-0.137	0.222	0.179	8.06E-06	2.09E-05	2.69E-05	0.000102	9.77E-05	2.29E-05	3.33E-05	7.03E-05	2.26E-05	2.01E-05	7.62E-06	8.71E-06	3.24E-05	0
0.157	0.0341	3.04	0.233	0.164	1.76	0	0.403	-26.8	-0.264	-1.79	-0.323	-0.0331	-0.225	0.154	-0.503	-0.141	0.157	-0.114	0.203	0.247	2.88E-05	2.21E-05	8.32E-05	0.000143	5.98E-05	1.35E-05	3.73E-05	5.09E-05	3.12E-05	3.38E-05	2.07E-05	2.6E-05	3.47E-05	0
0.15	0.0362	3.1	0.231	0.166	1.66	0	0.4	-26.8	-0.23	-1.71	-0.378	-0.126	-0.296	0.212	-0.316	-0.0949	0.0895	-0.122	0.162	0.217	3.87E-05	5.83E-05	7.72E-05	1.88E-05	6.28E-05	1.44E-05	1.75E-05	7.11E-05	3.12E-05	2.51E-05	2.07E-05	2.69E-05	2.17E-05	0
0.156	0.0337	3.03	0.234	0.166	1.68	0	0.404	-26.6	-0.306	-1.86	-0.412	-0.0731	-0.285	0.209	-0.39	-0.108	0.109	-0.134	0.158	0.146	3.9E-05	5.42E-05	6.69E-05	5.78E-05	7.14E-05	2.8E-05	3.52E-05	4.37E-05	2.88E-05	2.88E-05	2.48E-05	2.58E-05	1.59E-05	0
0.135	0.0346	3.07	0.21	0.162	1.35	0	0.304	-26.6	-0.255	-1.84	-0.449	-0.0863	-0.297	0.302	-0.403	-0.144	0.149	-0.111	0.199	0.202	5.18E-05	3.96E-05	8.36E-05	3.92E-05	2.75E-05	3.24E-05	4.61E-05	5.93E-05	1.17E-05	2.42E-05	3.13E-05	2.58E-05	1.82E-05	0
0.127	0.0329	3.05	0.213	0.167	1.35	0	0.346	-26.5	-0.223	-1.84	-0.44	-0.0469	-0.293	0.268	-0.434	-0.122	0.134	-0.137	0.217	0.157	5.93E-05	4.08E-05	8.12E-05	4.5E-05	7.83E-05	2.91E-05	3.11E-05	5.07E-05	1.02E-05	2.01E-05	2.73E-05	1.78E-05	2.2E-05	0
0.156	0.0347	3.18	0.235	0.167	1.69	0	0.402	-26.5	-0.229	-1.89	-0.428	-0.0568	-0.262	0.224	-0.446	-0.115	0.148	-0.12	0.242	0.201	6.67E-06	2.69E-05	2.09E-05	0.000117	8E-05	2.31E-05	3.61E-05	6.62E-05	2.29E-05	1.61E-05	7.19E-06	9.15E-06	3.28E-05	0
0.157	0.0356	3.11	0.232	0.164	1.76	0	0.403	-26.7	-0.257	-1.8	-0.309	-0.0221	-0.198	0.164	-0.473	-0.118	0.165	-0.0843	0.224	0.238	3.08E-05	2.21E-05	0.000113	8.45E-05	6.57E-05	1.41E-05	3.63E-05	5.44E-05	2.86E-05	3.31E-05	2.02E-05	2.9E-05	2.84E-05	0
0.15	0.0362	3.13	0.23	0.166	1.66	0	0.399	-26.8	-0.2	-1.66	-0.354	-0.12	-0.266	0.242	-0.296	-0.077	0.099	-0.128	0.164	0.23	3.84E-05	6.85E-05	4.33E-05	1.95E-05	6.95E-05	1.7E-05	2.87E-05	7.3E-05	2.8E-05	2.63E-05	2.22E-05	2.69E-05	1.97E-05	0
0.157	0.0343	3.07	0.235	0.167	1.69	0	0.405	-26.5	-0.266	-1.81	-0.372	-0.0412	-0.261	0.22	-0.377	-0.0898	0.126	-0.121	0.17	0.161	4.51E-05	5.48E-05	6.82E-05	5.77E-05	7.35E-05	2.9E-05	4.46E-05	4.87E-05	2.88E-05	3.03E-05	2.47E-05	2.52E-05	1.62E-05	0
0.137	0.0349	3.12	0.213	0.163	1.39	0	0.312	-26.6	-0.259	-1.84	-0.449	-0.0828	-0.293	0.303	-0.413	-0.169	0.108	-0.13	0.182	0.177	5.24E-05	3.79E-05	8.08E-05	3.96E-05	4.54E-05	3.43E-05	4.04E-05	5.82E-05	1.25E-05	2.13E-05	3.24E-05	3.05E-05	1.7E-05	0
0.127	0.0332	3.09	0.21	0.164	1.34	0	0.326	-26.5	-0.252	-1.88	-0.477	-0.0723	-0.317	0.255	-0.431	-0.117	0.141	-0.125	0.226	0.18	5.92E-05	4.29E-05	7.94E-05	4.74E-05	6.52E-05	3E-05	3E-05	4.88E-05	1.06E-05	2.09E-05	2.57E-05	2.02E-05	1.99E-05	0
0.154	0.0341	3.17	0.234	0.165	1.67	0	0.399	-26.5	-0.235	-1.89	-0.441	-0.0726	-0.271	0.223	-0.448	-0.113	0.154	-0.127	0.235	0.192	7.19E-06	2.82E-05	2.19E-05	0.000125	8.29E-05	2.93E-05	3.68E-05	6.87E-05	2.11E-05	1.65E-05	7.9E-06	1.02E-05	3.45E-05	0
0.157	0.0354	3.16	0.232	0.165	1.74	0	0.4	-26.7	-0.253	-1.85	-0.332	-0.015	-0.24	0.151	-0.486	-0.162	0.137	-0.0867	0.229	0.221	2.91E-05	2.19E-05	0.000157	0.000135	7.04E-05	1.88E-05	3.75E-05	5.24E-05	3.1E-05	3.36E-05	2.15E-05	2.39E-05	4.43E-05	0
0.151	0.037	3.1	0.231	0.166	1.67	0	0.399	-26.8	-0.213	-1.63	-0.365	-0.142	-0.312	0.219	-0.276	-0.0402	0.12	-0.161	0.141	0.255	4.13E-05	6.65E-05	3.76E-05	4.63E-06	5.92E-05	1.39E-05	3.92E-05	6.68E-05	2.9E-05	2.66E-05	2.12E-05	2.47E-05	1.92E-05	0
0.157	0.0322	3.06	0.235	0.166	1.7	0	0.405	-26.6	-0.276	-1.83	-0.375	-0.0368	-0.262	0.205	-0.401	-0.0825	0.138	-0.114	0.184	0.171	4.51E-05	5.25E-05	7.02E-05	6.42E-05	7.3E-05	3.01E-05	2.02E-05	4.88E-05	3.08E-05	2.97E-05	2.72E-05	2.69E-05	1.76E-05	0
0.139	0.036	3.11	0.216	0.164	1.42	0	0.327	-26.6	-0.244	-1.84	-0.439	-0.0716	-0.292	0.326	-0.394	-0.156	0.126	-0.113	0.198	0.193	5.06E-05	3.46E-05	7.28E-05	3.68E-05	4.38E-05	3.24E-05	4.26E-05	5.95E-05	1.18E-05	2.6E-05	3.08E-05	3.03E-05	1.54E-05	0
0.126	0.0332	3.05	0.207	0.163	1.32	0	0.308	-26.5	-0.253	-1.87	-0.468	-0.0751	-0.324	0.243	-0.443	-0.135	0.119	-0.13	0.21	0.171	5.85E-05	4.32E-05	8.31E-05	4.79E-05	6.24E-05	3.1E-05	3.67E-05	4.91E-05	1.09E-05	1.78E-05	2.74E-05	2E-05	2.01E-05	0
0.154	0.0336	3.08	0.233	0.165	1.67	0	0.398	-26.5	-0.227	-1.88	-0.421	-0.0483	-0.255	0.244	-0.436	-0.108	0.172	-0.108	0.263	0.219	6.8E-06	3.15E-05	2.31E-05	0.00013	8.48E-05	3.03E-05	3.84E-05	7E-05	2.27E-05	1.67E-05	8.32E-06	9.73E-06	3.58E-05	0
0.155	0.0363	3.1	0.231	0.164	1.73	0	0.4	-26.6	-0.197	-1.86	-0.367	-0.0437	-0.212	0.205	-0.427	-0.147	0.11	-0.112	0.23	0.236	2.98E-05	2.4E-05	0.000154	0.000131	6.91E-05	1.7E-05	3.66E-05	5.15E-05	2.82E-05	3.12E-05	2E-05	2.53E-05	4.34E-05	0
0.151	0.0379	3.07	0.229	0.165	1.65	0	0.397	-26.7	-0.154	-1.51	-0.239	-0.0821	-0.306	0.191	-0.26	-7.27E-05	0.16	-0.16	0.0894	0.192	3.75E-05	6.23E-05	3.71E-05	7.21E-06	5.99E-05	1.36E-05	2.98E-05	6.56E-05	3.42E-05	2.74E-05	2.09E-05	2.77E-05	1.8E-05	0
0.157	0.0364	3.03	0.237	0.166	1.73	0	0.407	-26.3	-0.264	-1.77	-0.347	-0.0241	-0.216	0.203	-0.387	-0.0785	0.122	-0.125	0.171	0.152	4.72E-05	5.55E-05	7.57E-05	6.99E-05	8.43E-05	3.2E-05	1.74E-05	5.35E-05	3.54E-05	3.26E-05	2.57E-05	2.86E-05	2.06E-05	0
0.142	0.0369	3.13	0.218	0.165	1.46	0	0.352	-26.6	-0.237	-1.82	-0.432	-0.0814	-0.279	0.326	-0.397	-0.169	0.0986	-0.114	0.179	0.178	4.71E-05	3.64E-05	7.44E-05	3.75E-05	5.16E-05	3.44E-05	3.99E-05	5.89E-05	1.08E-05	2.68E-05	2.98E-05	2.87E-05	1.59E-05	0
0.126	0.0333	3.04	0.207	0.164	1.29	0	0.304	-26.5	-0.221	-1.85	-0.452	-0.0577	-0.305	0.254	-0.422	-0.126	0.143	-0.127	0.222	0.178	6.19E-05	4.31E-05	8.39E-05	4.78E-05	4.9E-05	2.86E-05	3.99E-05	4.47E-05	8.77E-06	1.95E-05	2.6E-05	1.68E-05	2.01E-05	0
0.151	0.0331	3.06	0.232	0.165	1.64	0	0.394	-26.5	-0.226	-1.85	-0.416	-0.0553	-0.245	0.237	-0.429	-0.107	0.158	-0.118	0.244	0.202	7.3E-06	3.65E-05	3.42E-05	9.83E-05	8.61E-05	2.91E-05	3.53E-05	6.57E-05	2.04E-05	1.82E-05	9.04E-06	1.03E-05	2.9E-05	0
0.156	0.0352	3.03	0.232	0.164	1.75	0	0.403	-26.6	-0.216	-1.88	-0.384	-0.0451	-0.191	0.238	-0.394	-0.13	0.13	-0.108	0.244	0.244	3.56E-05	2.81E-05	0.000101	0.000129	7.14E-05	1.59E-05	4.07E-05	5.44E-05	3.01E-05	3.53E-05	1.95E-05	2.46E-05	3.35E-05	0
0.151	0.0393	3.12	0.229	0.165	1.64	0	0.395	-26.8	-0.254	-1.57	-0.282	-0.136	-0.327	0.149	-0.321	-0.0275	0.149	-0.133	0.129	0.229	3.45E-05	5.74E-05	3.87E-05	1.02E-05	5.96E-05	1.22E-05	3.44E-05	5.93E-05	1.95E-05	2.39E-05	1.79E-05	2.72E-05	1.71E-05	0
0.158	0.0328	3.05	0.239	0.167	1.74	0	0.409	-26.4	-0.33	-1.83	-0.405	-0.0596	-0.27	0.182	-0.405	-0.0838	0.139	-0.125	0.167	0.145	4.58E-05	5.45E-05	6.44E-05	6.8E-05	8.5E-05	3.37E-05	1.81E-05	5.44E-05	3.07E-05	3.14E-05	2.76E-05	2.87E-05	1.94E-05	0
0.143	0.0362	3.14	0.22	0.165	1.48	0	0.368	-26.6	-0.236	-1.83	-0.442	-0.0924	-0.289	0.326	-0.391	-0.161	0.114	-0.102	0.202	0.174	4.63E-05	3.55E-05	7.16E-05	3.94E-05	5.42E-05	3.29E-05	3.98E-05	5.09E-05	1.16E-05	2.68E-05	2.91E-05	2.63E-05	1.5E-05	0
0.125	0.0325	3.01	0.204	0.162	1.28	0	0.298	-26.5	-0.254	-1.87	-0.462	-0.0845	-0.318	0.23	-0.445	-0.133	0.112	-0.137	0.201	0.164	6.01E-05	4.58E-05	8.23E-05	4.67E-05	4.48E-05	3.05E-05	3.76E-05	4.7E-05	8.96E-06	2.01E-05	2.81E-05	1.68E-05	1.93E-05	0
0.149	0.0344	3	0.23	0.166	1.61	0	0.392	-26.5	-0.22	-1.87	-0.422	-0.0494	-0.26	0.244	-0.442	-0.112	0.155	-0.137	0.238	0.182	7.84E-06	3.3E-05	4.73E-05	4.74E-05	8.46E-05	2.53E-05	3.74E-05	6.26E-05	1.72E-05	1.83E-05	1.47E-05	1.01E-05	2.23E-05	0
0.157	0.0339	2.98	0.235	0.165	1.77	0	0.404	-26.6	-0.179	-1.86	-0.359	-0.028	-0.195	0.217	-0.431	-0.169	0.0943	-0.127	0.221	0.213	3.46E-05	2.8E-05	7.41E-05	6.13E-05	7.35E-05	1.37E-05	4.13E-05	5.38E-05	2.81E-05	3.5E-05	9.57E-06	2.46E-05	2.07E-05	0
0.151	0.0387	3.14	0.228	0.164	1.64	0	0.393	-26.9	-0.224	-1.59	-0.297	-0.134	-0.331	0.178	-0.316	-0.0116	0.159	-0.122	0.136	0.224	3.33E-05	5.57E-05	4.17E-05	1.33E-05	6.51E-05	8.32E-06	3.36E-05	5.67E-05	2.38E-05	2.93E-05	1.82E-05	2.77E-05	1.71E-05	0
0.158	0.036	3.01	0.239	0.167	1.75	0	0.41	-26.3	-0.361	-1.86	-0.413	-0.0543	-0.292	0.172	-0.413	-0.0873	0.151	-0.113	0.181	0.179	4.99E-05	6.59E-05	5.48E-05	4.96E-05	7.31E-05	3.32E-05	1.77E-05	5.46E-05	3E-05	3.19E-05	3.29E-05	3.73E-05	1.56E-05	0
0.145	0.0367	3.1	0.222	0.166	1.5	0	0.37	-26.7	-0.259	-1.84	-0.447	-0.089	-0.286	0.326	-0.392	-0.166	0.107	-0.108	0.199	0.185	4.84E-05	3.5E-05	6.76E-05	4.06E-05	5.6E-05	3.48E-05	3.76E-05	4.62E-05	1.09E-05	2.26E-05	2.95E-05	2.49E-05	1.48E-05	0
0.124	0.0329	2.98	0.203	0.162	1.25	0	0.293	-26.5	-0.251	-1.86	-0.452	-0.071	-0.301	0.253	-0.432	-0.13	0.124	-0.122	0.218	0.184	6.43E-05	4.22E-05	8.35E-05	4.83E-05	4.27E-05	2.97E-05	3.87E-05	4.88E-05	9.79E-06	2.12E-05	2.86E-05	1.73E-05	1.97E-05	0
0.148	0.0364	2.99	0.228	0.165	1.58	0	0.389	-26.5	-0.218	-1.86	-0.431	-0.0631	-0.266	0.223	-0.451	-0.125	0.15	-0.143	0.236	0.193	7.27E-06	3.47E-05	4.73E-05	5.26E-05	8.79E-05	2.63E-05	3.44E-05	6.29E-05	1.71E-05	1.72E-05	1.46E-05	2.08E-05	2.26E-05	0
0.158	0.0328	2.98	0.236	0.165	1.79	0	0.405	-26.6	-0.195	-1.89	-0.392	-0.0577	-0.212	0.227	-0.413	-0.14	0.106	-0.117	0.232	0.232	3.79E-05	2.64E-05	7.36E-05	6.13E-05	7.06E-05	1.69E-05	3.62E-05	6.48E-05	3.84E-05	3.98E-05	1.11E-05	8.63E-06	2.18E-05	0
0.15	0.0392	3.15	0.229	0.165	1.64	0	0.394	-26.9	-0.276	-1.59	-0.332	-0.122	-0.305	0.199	-0.34	-0.0426	0.137	-0.101	0.167	0.259	3.26E-05	5.74E-05	4.02E-05	1.21E-05	6.84E-05	9.79E-06	3.43E-05	5.34E-05	2.36E-05	2.62E-05	1.78E-05	2.58E-05	1.76E-05	0
0.158	0.0343	3.02	0.24	0.167	1.75	0	0.41	-26.4	-0.345	-1.86	-0.388	-0.0934	-0.31	0.13	-0.423	-0.0823	0.172	-0.125	0.164	0.156	4.66E-05	6.79E-05	5.45E-05	4.69E-05	7.27E-05	2.83E-05	1.63E-05	5.49E-05	3.03E-05	3.22E-05	3.21E-05	3.43E-05	1.63E-05	0
0.148	0.037	3.11	0.223	0.165	1.53	0	0.377	-26.7	-0.255	-1.84	-0.452	-0.0881	-0.272	0.341	-0.382	-0.16	0.111	-0.109	0.191	0.171	4.92E-05	3.49E-05	6.93E-05	4.17E-05	5.63E-05	3.38E-05	3.79E-05	5.23E-05	1.33E-05	2.19E-05	2.57E-05	2.83E-05	1.53E-05	0
0.123	0.0318	2.97	0.2	0.161	1.23	0	0.283	-26.5	-0.251	-1.85	-0.451	-0.0723	-0.299	0.253	-0.412	-0.114	0.142	-0.108	0.225	0.19	6.44E-05	4.68E-05	8.8E-05	4.83E-05	4.11E-05	2.92E-05	3.93E-05	4.59E-05	9.05E-06	2.34E-05	2.89E-05	2.18E-05	2.01E-05	0
0.147	0.0361	3.02	0.225	0.165	1.55	0	0.386	-26.6	-0.22	-1.89	-0.449	-0.0545	-0.274	0.244	-0.448	-0.125	0.159	-0.14	0.239	0.194	4.57E-05	3.33E-05	4.92E-05	4.44E-05	8.61E-05	2.9E-05	3.37E-05	5.77E-05	1.66E-05	1.77E-05	1.06E-05	1.67E-05	2.06E-05	0
0.158	0.0314	2.98	0.238	0.164	1.82	0	0.407	-26.6	-0.213	-1.89	-0.404	-0.0588	-0.222	0.228	-0.409	-0.136	0.126	-0.104	0.249	0.234	1.1E-05	2.51E-05	8.28E-05	5.57E-05	7.84E-05	2.29E-05	3.99E-05	6.34E-05	3.76E-05	3.95E-05	1.09E-05	7.82E-06	2.47E-05	0
0.15	0.0396	3.14	0.228	0.164	1.64	0	0.394	-26.9	-0.247	-1.61	-0.327	-0.132	-0.303	0.189	-0.385	-0.0716	0.124	-0.107	0.162	0.254	3.57E-05	5.53E-05	4.17E-05	1.25E-05	6.16E-05	8.49E-06	3.04E-05	5.18E-05	2.56E-05	2.66E-05	1.89E-05	2.92E-05	1.6E-05	0
0.158	0.0357	3.01	0.239	0.167	1.75	0	0.409	-26.4	-0.319	-1.85	-0.38	-0.0657	-0.306	0.139	-0.418	-0.0951	0.158	-0.135	0.173	0.177	4.73E-05	7.42E-05	5.77E-05	5.56E-05	7.14E-05	2.49E-05	1.74E-05	5.07E-05	2.86E-05	3.14E-05	3.14E-05	3.62E-05	1.76E-05	0
0.149	0.0374	3.08	0.224	0.165	1.55	0	0.381	-26.7	-0.24	-1.82	-0.431	-0.075	-0.266	0.353	-0.375	-0.161	0.087	-0.125	0.187	0.16	4.34E-05	3.52E-05	6.24E-05	3.96E-05	6.72E-05	3.16E-05	3.81E-05	4.83E-05	1.82E-05	2.42E-05	3.07E-05	2.74E-05	1.41E-05	0
0.123	0.0319	2.98	0.198	0.158	1.21	0	0.279	-26.5	-0.251	-1.85	-0.452	-0.0792	-0.3	0.254	-0.417	-0.113	0.139	-0.116	0.223	0.184	6.16E-05	4.74E-05	8.76E-05	3.96E-05	3.64E-05	2.92E-05	4.13E-05	5.15E-05	9.47E-06	2.3E-05	3.42E-05	2.16E-05	1.97E-05	0
0.145	0.0357	3.06	0.224	0.165	1.53	0	0.385	-26.6	-0.197	-1.87	-0.43	-0.0289	-0.259	0.252	-0.445	-0.124	0.157	-0.154	0.234	0.186	4.64E-05	3.21E-05	4.97E-05	5.45E-05	7.76E-05	2.71E-05	3.27E-05	5.55E-05	1.61E-05	2.1E-05	2.07E-05	2.02E-05	1.81E-05	0
0.157	0.0299	3.03	0.239	0.164	1.83	0	0.408	-26.6	-0.237	-1.91	-0.431	-0.0721	-0.231	0.218	-0.414	-0.139	0.12	-0.125	0.224	0.202	1.3E-05	2.8E-05	8.24E-05	7.3E-05	7.62E-05	1.89E-05	3.9E-05	6.77E-05	4.02E-05	3.66E-05	1.21E-05	1.01E-05	2.57E-05	0
0.151	0.039	3.18	0.228	0.164	1.64	0	0.394	-26.9	-0.24	-1.61	-0.33	-0.125	-0.265	0.215	-0.394	-0.0825	0.116	-0.0733	0.192	0.254	3.44E-05	5.83E-05	4.11E-05	1.41E-05	6.86E-05	8.33E-06	3.26E-05	5.32E-05	2.33E-05	2.73E-05	1.97E-05	2.78E-05	1.75E-05	0
0.157	0.0302	3.03	0.237	0.168	1.72	0	0.407	-26.6	-0.299	-1.82	-0.345	-0.0453	-0.289	0.152	-0.386	-0.0703	0.189	-0.133	0.17	0.181	4.57E-05	6.54E-05	5.8E-05	5.12E-05	6.55E-05	2.61E-05	1.53E-05	5.87E-05	2.99E-05	2.93E-05	3.17E-05	3.34E-05	1.63E-05	0
0.152	0.0372	3.05	0.228	0.167	1.6	0	0.388	-26.7	-0.252	-1.82	-0.429	-0.0728	-0.265	0.346	-0.386	-0.177	0.0677	-0.133	0.174	0.155	4.71E-05	3.61E-05	6.44E-05	3.73E-05	6.93E-05	3.17E-05	4.35E-05	4.64E-05	1.91E-05	2.4E-05	3.04E-05	2.75E-05	1.47E-05	0
0.123	0.0308	3	0.197	0.159	1.19	0	0.272	-26.5	-0.276	-1.87	-0.462	-0.0926	-0.308	0.247	-0.426	-0.126	0.135	-0.128	0.204	0.173	6.32E-05	4.65E-05	9.22E-05	4.33E-05	3.77E-05	2.9E-05	4.23E-05	5.27E-05	9.18E-06	2.02E-05	3.21E-05	2.36E-05	2.1E-05	0
0.143	0.0377	3.12	0.223	0.166	1.5	0	0.384	-26.6	-0.207	-1.87	-0.439	-0.0461	-0.273	0.231	-0.451	-0.122	0.151	-0.151	0.237	0.181	5.48E-05	3.81E-05	6.16E-05	4.76E-05	7.52E-05	2.8E-05	2.91E-05	5.36E-05	1.55E-05	2.77E-05	2.15E-05	2.12E-05	1.8E-05	0
0.159	0.03	3.06	0.24	0.164	1.84	0	0.409	-26.5	-0.223	-1.88	-0.422	-0.0538	-0.244	0.221	-0.42	-0.133	0.105	-0.12	0.211	0.214	8.92E-06	1.97E-05	8.07E-05	0.000105	9.28E-05	2.68E-05	4E-05	7.17E-05	2.4E-05	2.4E-05	1.03E-05	1.01E-05	3.34E-05	0
0.15	0.0385	3.14	0.229	0.165	1.64	0	0.394	-26.8	-0.218	-1.58	-0.309	-0.114	-0.212	0.242	-0.368	-0.0843	0.13	-0.0616	0.194	0.236	3.69E-05	4.82E-05	5.69E-05	2.16E-05	5.74E-05	1.13E-05	3.38E-05	5.61E-05	2.49E-05	2.54E-05	1.8E-05	2.61E-05	1.56E-05	0
0.156	0.033	3	0.235	0.167	1.69	0	0.405	-26.6	-0.289	-1.81	-0.343	-0.0494	-0.297	0.15	-0.379	-0.0506	0.181	-0.144	0.152	0.173	4.16E-05	6.52E-05	5.75E-05	4.65E-05	6.75E-05	2.46E-05	1.55E-05	5.19E-05	4.7E-05	2.98E-05	2.92E-05	3.46E-05	1.57E-05	0
0.154	0.0364	3.04	0.229	0.165	1.64	0	0.394	-26.7	-0.269	-1.84	-0.436	-0.0652	-0.257	0.356	-0.377	-0.173	0.0692	-0.14	0.175	0.152	4.46E-05	3.72E-05	6.98E-05	3.83E-05	7.49E-05	3.09E-05	4.21E-05	4.86E-05	2.58E-05	2.4E-05	2.83E-05	3.16E-05	1.57E-05	0
0.123	0.0323	3.03	0.194	0.157	1.18	0	0.266	-26.5	-0.273	-1.87	-0.453	-0.096	-0.32	0.24	-0.436	-0.137	0.124	-0.127	0.197	0.166	6.55E-05	4.61E-05	8.91E-05	4.71E-05	3.56E-05	2.99E-05	4.14E-05	5.21E-05	8.62E-06	2.3E-05	2.94E-05	2.84E-05	2.02E-05	0
0.14	0.0377	3.16	0.222	0.166	1.48	0	0.384	-26.6	-0.227	-1.87	-0.464	-0.0325	-0.283	0.261	-0.442	-0.0906	0.155	-0.125	0.25	0.192	5.38E-05	3.69E-05	6.53E-05	4.48E-05	7.38E-05	2.87E-05	2.75E-05	5.09E-05	1.79E-05	2.9E-05	2.18E-05	2.11E-05	1.76E-05	0
0.159	0.0304	3.08	0.241	0.164	1.85	0	0.41	-26.5	-0.202	-1.9	-0.388	-0.0645	-0.203	0.216	-0.391	-0.147	0.141	-0.134	0.241	0.199	9.1E-06	2.61E-05	7.98E-05	8.93E-05	9.06E-05	2.92E-05	2.83E-05	7.05E-05	2.37E-05	2.19E-05	1.06E-05	8.8E-06	3.07E-05	0
0.151	0.037	3.17	0.229	0.165	1.65	0	0.394	-26.9	-0.252	-1.66	-0.349	-0.14	-0.238	0.22	-0.429	-0.124	0.108	-0.0748	0.195	0.251	3.67E-05	4.35E-05	6.24E-05	2.23E-05	6.09E-05	1.02E-05	2.99E-05	5.42E-05	2.31E-05	2.67E-05	1.87E-05	2.91E-05	1.63E-05	0
0.157	0.0336	3.06	0.235	0.168	1.68	0	0.405	-26.6	-0.316	-1.83	-0.356	-0.0586	-0.314	0.138	-0.371	-0.0476	0.184	-0.13	0.168	0.198	4.34E-05	6.36E-05	5.85E-05	4.61E-05	6.32E-05	2.63E-05	1.49E-05	8.13E-05	4.43E-05	2.49E-05	2.91E-05	3.44E-05	1.87E-05	0
0.156	0.0363	3.1	0.231	0.167	1.66	0	0.397	-26.6	-0.253	-1.82	-0.426	-0.0759	-0.259	0.349	-0.376	-0.164	0.079	-0.116	0.194	0.175	4.55E-05	4.35E-05	6.27E-05	4.72E-05	7.09E-05	3.62E-05	4.55E-05	6.21E-05	2.85E-05	2.65E-05	3.04E-05	2.92E-05	1.42E-05	0
0.123	0.0315	3.08	0.195	0.156	1.19	0	0.27	-26.5	-0.255	-1.85	-0.449	-0.0908	-0.319	0.248	-0.42	-0.117	0.151	-0.0974	0.236	0.19	6.3E-05	4.35E-05	9.51E-05	4.15E-05	3.65E-05	3.31E-05	4.33E-05	5.39E-05	1.02E-05	2.02E-05	3.06E-05	2.6E-05	2.12E-05	0
0.138	0.0366	3.16	0.221	0.166	1.47	0	0.383	-26.6	-0.211	-1.86	-0.45	-0.0185	-0.281	0.254	-0.461	-0.105	0.145	-0.132	0.246	0.196	5.59E-05	3.79E-05	6.56E-05	4.75E-05	7.35E-05	3.05E-05	2.54E-05	5.15E-05	1.64E-05	2.63E-05	2.09E-05	1.99E-05	1.83E-05	0
0.158	0.029	3.12	0.24	0.164	1.85	0	0.409	-26.6	-0.212	-1.91	-0.394	-0.0819	-0.212	0.205	-0.398	-0.148	0.139	-0.13	0.243	0.189	9.33E-06	2.6E-05	8.11E-05	8.86E-05	9.45E-05	3.24E-05	2.81E-05	6.96E-05	2.66E-05	2.27E-05	1.11E-05	7.77E-06	3.1E-05	0
0.152	0.039	3.19	0.229	0.164	1.65	0	0.394	-26.8	-0.246	-1.66	-0.351	-0.136	-0.244	0.221	-0.43	-0.123	0.137	-0.0686	0.198	0.243	3.72E-05	4.64E-05	6.48E-05	2.29E-05	6.17E-05	1.15E-05	3.19E-05	5.18E-05	2.53E-05	2.47E-05	1.91E-05	2.85E-05	1.64E-05	0
0.155	0.0339	3.07	0.233	0.166	1.67	0	0.404	-26.7	-0.295	-1.81	-0.345	-0.0497	-0.307	0.144	-0.357	-0.0395	0.164	-0.135	0.186	0.214	4.21E-05	6.57E-05	5.96E-05	4.32E-05	6.29E-05	2.69E-05	1.49E-05	6.38E-05	3.8E-05	2.73E-05	2.72E-05	3.72E-05	1.64E-05	0
0.156	0.0356	3.12	0.231	0.166	1.67	0	0.399	-26.6	-0.299	-1.83	-0.438	-0.0966	-0.272	0.297	-0.382	-0.176	0.0767	-0.121	0.169	0.162	3.62E-05	4.59E-05	6.68E-05	4.4E-05	6.53E-05	4.3E-05	4.51E-05	3.4E-05	2.94E-05	2.87E-05	3.08E-05	2.89E-05	1.26E-05	0
0.125	0.0303	3.07	0.196	0.157	1.21	0	0.276	-26.5	-0.258	-1.87	-0.456	-0.0979	-0.321	0.242	-0.434	-0.137	0.127	-0.117	0.208	0.181	7.23E-05	4.36E-05	9.32E-05	4.27E-05	3.71E-05	3.31E-05	4.48E-05	5.29E-05	1.05E-05	2.02E-05	3.03E-05	2.61E-05	2.17E-05	0
0.137	0.037	3.1	0.221	0.167	1.45	0	0.382	-26.6	-0.222	-1.86	-0.454	-0.0318	-0.286	0.261	-0.452	-0.112	0.141	-0.147	0.229	0.183	5.48E-05	3.9E-05	6.93E-05	4.39E-05	7.29E-05	3.35E-05	3.11E-05	5.07E-05	1.46E-05	2.7E-05	2.27E-05	1.97E-05	1.81E-05	0
0.159	0.0298	3.06	0.241	0.164	1.85	0	0.41	-26.6	-0.221	-1.92	-0.411	-0.0969	-0.24	0.198	-0.41	-0.139	0.154	-0.122	0.248	0.204	8.57E-06	2.75E-05	8.43E-05	8.86E-05	9.92E-05	3.74E-05	2.96E-05	7.41E-05	2.51E-05	2.27E-05	1.04E-05	9.09E-06	3.23E-05	0
0.152	0.0381	3.14	0.229	0.164	1.65	0	0.394	-26.8	-0.232	-1.66	-0.342	-0.112	-0.204	0.222	-0.441	-0.14	0.149	-0.0399	0.207	0.26	3.75E-05	4.7E-05	6.75E-05	2.11E-05	5.96E-05	1.2E-05	3.01E-05	5.71E-05	2.2E-05	2.9E-05	1.91E-05	3.04E-05	1.71E-05	0
0.154	0.0355	3.03	0.232	0.166	1.66	0	0.402	-26.7	-0.29	-1.8	-0.343	-0.0732	-0.325	0.13	-0.356	-0.0176	0.177	-0.151	0.176	0.208	4.12E-05	5.95E-05	6.47E-05	4.19E-05	6.04E-05	2.45E-05	1.28E-05	7.22E-05	4.01E-05	2.59E-05	2.65E-05	3.54E-05	1.77E-05	0
0.157	0.0349	3.12	0.231	0.166	1.67	0	0.4	-26.7	-0.31	-1.83	-0.438	-0.0902	-0.262	0.305	-0.38	-0.165	0.0811	-0.132	0.168	0.16	4.91E-05	4.66E-05	7E-05	4.57E-05	6.8E-05	4.14E-05	4.55E-05	4.44E-05	2.86E-05	2.5E-05	3.34E-05	3.12E-05	1.35E-05	0
0.126	0.0305	3.03	0.198	0.157	1.24	0	0.281	-26.5	-0.263	-1.87	-0.455	-0.0943	-0.318	0.256	-0.421	-0.118	0.147	-0.0976	0.229	0.183	5.82E-05	4.61E-05	9.76E-05	4.78E-05	3.43E-05	3.56E-05	4.73E-05	5.78E-05	9.56E-06	2.06E-05	3.37E-05	2.41E-05	2.17E-05	0
0.135	0.0364	3.06	0.219	0.167	1.43	0	0.381	-26.6	-0.223	-1.85	-0.446	-0.0336	-0.281	0.265	-0.444	-0.102	0.151	-0.135	0.246	0.187	5.76E-05	4.22E-05	6.96E-05	4.3E-05	8.01E-05	3.28E-05	2.7E-05	5.18E-05	1.81E-05	2.54E-05	2.22E-05	1.84E-05	1.96E-05	0
0.159	0.0309	3.04	0.239	0.166	1.81	0	0.407	-26.6	-0.213	-1.91	-0.4	-0.08	-0.228	0.22	-0.4	-0.131	0.155	-0.126	0.255	0.195	7.74E-06	2.31E-05	0.000121	8.77E-05	0.000111	3.76E-05	2.81E-05	7.26E-05	2.51E-05	2.18E-05	1.08E-05	7.92E-06	3.92E-05	0
0.153	0.0374	3.07	0.23	0.165	1.68	0	0.398	-26.8	-0.252	-1.67	-0.351	-0.114	-0.208	0.219	-0.471	-0.154	0.139	-0.0631	0.208	0.239	4.01E-05	4.85E-05	0.000207	7.77E-05	5.83E-05	1.05E-05	3.4E-05	5.72E-05	2.59E-05	2.84E-05	1.8E-05	2.77E-05	4.99E-05	0
0.153	0.0362	3.09	0.231	0.166	1.65	0	0.4	-26.7	-0.261	-1.75	-0.289	-0.0361	-0.328	0.148	-0.329	-0.000744	0.138	-0.162	0.155	0.23	3.93E-05	6.14E-05	6.66E-05	3.47E-05	6.34E-05	2.35E-05	1.16E-05	6.24E-05	3.86E-05	2.68E-05	1.81E-05	2.41E-05	1.88E-05	0
0.159	0.034	3.18	0.233	0.167	1.67	0	0.403	-26.7	-0.291	-1.82	-0.43	-0.0742	-0.261	0.315	-0.374	-0.15	0.0872	-0.134	0.167	0.162	4.6E-05	4.62E-05	6.45E-05	5.68E-05	7.26E-05	4.14E-05	3.54E-05	5.09E-05	3.25E-05	2.56E-05	2.26E-05	1.98E-05	1.59E-05	0
0.127	0.031	3.03	0.199	0.157	1.26	0	0.285	-26.5	-0.224	-1.84	-0.425	-0.0765	-0.309	0.253	-0.435	-0.139	0.121	-0.121	0.208	0.173	5.9E-05	4.5E-05	9.83E-05	4.55E-05	2.97E-05	4.08E-05	4.2E-05	5.68E-05	9.41E-06	2.01E-05	3.04E-05	2.5E-05	2.2E-05	0
0.132	0.0374	3.04	0.218	0.167	1.41	0	0.378	-26.5	-0.23	-1.87	-0.464	-0.0417	-0.292	0.263	-0.434	-0.112	0.156	-0.122	0.247	0.195	5.75E-05	4.04E-05	7.11E-05	4.46E-05	7.74E-05	3.1E-05	2.9E-05	5.36E-05	1.54E-05	2.59E-05	2.13E-05	1.66E-05	2E-05	0
0.158	0.0337	3	0.237	0.165	1.73	0	0.404	-26.5	-0.167	-1.86	-0.367	-0.0565	-0.207	0.206	-0.414	-0.152	0.14	-0.147	0.224	0.183	7.32E-06	1.95E-05	2.42E-05	9.96E-05	0.000112	3.53E-05	2.44E-05	6.81E-05	2.2E-05	2.01E-05	9.53E-06	8.41E-06	3.43E-05	0
0.156	0.0355	3.02	0.232	0.164	1.75	0	0.403	-26.8	-0.265	-1.68	-0.377	-0.108	-0.188	0.22	-0.48	-0.146	0.178	-0.0554	0.191	0.235	3.76E-05	4.75E-05	6.92E-05	9.47E-05	5.85E-05	1.07E-05	3.3E-05	5.78E-05	2.78E-05	3.41E-05	1.94E-05	3.18E-05	2.24E-05	0
0.151	0.036	3.11	0.23	0.165	1.65	0	0.399	-26.7	-0.286	-1.78	-0.33	-0.0655	-0.353	0.132	-0.31	-0.013	0.127	-0.143	0.163	0.22	3.75E-05	6.05E-05	7.09E-05	3.63E-05	6.82E-05	2.02E-05	1.37E-05	6.86E-05	3.57E-05	2.8E-05	1.85E-05	2.47E-05	2.03E-05	0
0.159	0.0352	3.14	0.232	0.166	1.67	0	0.403	-26.6	-0.284	-1.84	-0.426	-0.0731	-0.266	0.309	-0.374	-0.149	0.0928	-0.135	0.175	0.169	3.95E-05	5.04E-05	6.95E-05	6.48E-05	7.31E-05	3.05E-05	3.9E-05	4.61E-05	2.35E-05	2.58E-05	2.32E-05	2.58E-05	1.75E-05	0
0.128	0.0319	2.97	0.202	0.158	1.28	0	0.291	-26.5	-0.226	-1.84	-0.429	-0.0873	-0.302	0.262	-0.413	-0.127	0.14	-0.1	0.217	0.189	5.72E-05	4.38E-05	9.3E-05	6.07E-05	3.08E-05	3.72E-05	4.38E-05	5.7E-05	1.35E-05	2.19E-05	3.12E-05	2.47E-05	2.08E-05	0
0.131	0.0358	2.99	0.217	0.167	1.39	0	0.373	-26.6	-0.245	-1.85	-0.453	-0.053	-0.28	0.242	-0.438	-0.125	0.136	-0.124	0.238	0.199	5.76E-05	4.07E-05	6.81E-05	4.35E-05	8.13E-05	3.1E-05	2.86E-05	5.37E-05	9.43E-06	2.13E-05	2.03E-05	1.57E-05	2.14E-05	0
0.158	0.0343	2.97	0.235	0.165	1.71	0	0.404	-26.5	-0.206	-1.9	-0.402	-0.0678	-0.228	0.224	-0.408	-0.12	0.154	-0.114	0.25	0.202	6.83E-06	2.21E-05	2.42E-05	0.000105	0.000105	3.52E-05	2.42E-05	6.74E-05	2E-05	1.89E-05	8.86E-06	8.17E-06	3.4E-05	0
0.157	0.0344	3.01	0.233	0.164	1.77	0	0.404	-26.8	-0.281	-1.69	-0.371	-0.0604	-0.21	0.22	-0.497	-0.14	0.187	-0.0486	0.177	0.228	3.57E-05	2.59E-05	8.39E-05	9.48E-05	6.27E-05	1.35E-05	3.26E-05	5.69E-05	2.75E-05	3.59E-05	1.68E-05	3.16E-05	2.48E-05	0
0.151	0.0364	3.12	0.231	0.165	1.65	0	0.399	-26.7	-0.238	-1.73	-0.307	-0.0572	-0.325	0.168	-0.3	-0.0195	0.13	-0.139	0.186	0.241	3.77E-05	6.64E-05	6.94E-05	3.49E-05	6.16E-05	1.44E-05	1.35E-05	6.47E-05	3.54E-05	2.56E-05	1.88E-05	2.8E-05	2.01E-05	0
0.159	0.0346	3.14	0.233	0.166	1.68	0	0.404	-26.6	-0.299	-1.85	-0.424	-0.0763	-0.249	0.28	-0.379	-0.138	0.0888	-0.166	0.148	0.164	3.87E-05	5.09E-05	6.89E-05	6.36E-05	7.11E-05	3.52E-05	3.73E-05	4.88E-05	2.85E-05	2.66E-05	2.29E-05	2.5E-05	1.66E-05	0
0.13	0.0318	2.98	0.205	0.159	1.31	0	0.296	-26.5	-0.232	-1.84	-0.433	-0.0948	-0.321	0.256	-0.43	-0.151	0.125	-0.12	0.201	0.176	5.77E-05	4.14E-05	9.19E-05	5.1E-05	2.84E-05	3.64E-05	6.83E-05	5.25E-05	1.33E-05	2.17E-05	2.79E-05	2.59E-05	2.14E-05	0
0.129	0.0344	2.99	0.215	0.166	1.38	0	0.365	-26.6	-0.24	-1.85	-0.451	-0.0493	-0.281	0.252	-0.446	-0.118	0.136	-0.128	0.225	0.175	6.19E-05	4.2E-05	7.53E-05	4.23E-05	8.05E-05	3.04E-05	4.95E-05	5.8E-05	1.1E-05	2.49E-05	2.17E-05	1.65E-05	2.19E-05	0
0.157	0.0331	3	0.235	0.165	1.71	0	0.404	-26.6	-0.206	-1.89	-0.411	-0.0583	-0.243	0.232	-0.416	-0.108	0.148	-0.114	0.229	0.205	6.79E-06	2.25E-05	2.4E-05	0.000105	0.000108	3.09E-05	2.74E-05	6.73E-05	2.11E-05	1.87E-05	8E-06	9.18E-06	3.45E-05	0
0.157	0.035	3.01	0.233	0.164	1.77	0	0.404	-26.8	-0.25	-1.73	-0.351	-0.0749	-0.197	0.2	-0.493	-0.164	0.181	-0.073	0.193	0.235	3.45E-05	2.48E-05	8.27E-05	9.08E-05	6.39E-05	1.41E-05	3.17E-05	5.85E-05	2.84E-05	3.37E-05	2.04E-05	2.83E-05	2.41E-05	0
0.15	0.036	3.12	0.231	0.165	1.65	0	0.399	-26.7	-0.252	-1.76	-0.34	-0.0769	-0.324	0.171	-0.329	-0.0613	0.101	-0.142	0.193	0.225	3.83E-05	6.34E-05	6.8E-05	3.54E-05	6.48E-05	1.35E-05	1.51E-05	6.7E-05	3.34E-05	2.79E-05	1.9E-05	2.54E-05	2.01E-05	0
0.158	0.0349	3.1	0.233	0.166	1.68	0	0.404	-26.6	-0.272	-1.81	-0.405	-0.0762	-0.264	0.247	-0.38	-0.126	0.1	-0.138	0.158	0.164	4.02E-05	5.05E-05	7.03E-05	6.74E-05	7.22E-05	3.5E-05	3.95E-05	4.89E-05	2.85E-05	2.6E-05	2.3E-05	2.4E-05	1.74E-05	0
0.131	0.0333	2.97	0.206	0.161	1.3	0	0.295	-26.5	-0.284	-1.86	-0.45	-0.0896	-0.308	0.26	-0.411	-0.135	0.131	-0.119	0.2	0.198	5.71E-05	3.94E-05	8.29E-05	5.26E-05	2.76E-05	3.35E-05	4.17E-05	5.21E-05	1.28E-05	2.29E-05	2.92E-05	2.65E-05	1.82E-05	0
0.131	0.0348	2.98	0.216	0.167	1.39	0	0.367	-26.5	-0.239	-1.84	-0.461	-0.0535	-0.296	0.245	-0.458	-0.136	0.124	-0.14	0.224	0.173	6.27E-05	4.3E-05	8E-05	4.05E-05	8.45E-05	2.81E-05	3.25E-05	5.99E-05	1.05E-05	2.02E-05	2.28E-05	1.69E-05	2.37E-05	0
0.156	0.0329	3.05	0.235	0.165	1.71	0	0.404	-26.6	-0.217	-1.91	-0.427	-0.0771	-0.258	0.221	-0.429	-0.12	0.131	-0.133	0.214	0.174	7.33E-06	2.48E-05	2.4E-05	0.000109	0.000106	2.74E-05	2.87E-05	7.34E-05	2.11E-05	1.79E-05	6.59E-06	7.72E-06	3.55E-05	0
0.157	0.0343	3.03	0.233	0.164	1.77	0	0.403	-26.8	-0.253	-1.74	-0.348	-0.0552	-0.187	0.196	-0.5	-0.169	0.179	-0.0897	0.191	0.233	3.4E-05	2.23E-05	8.26E-05	9.3E-05	6.36E-05	1.17E-05	3.41E-05	5.51E-05	2.68E-05	2.78E-05	2.01E-05	2.82E-05	2.49E-05	0
0.15	0.0364	3.16	0.231	0.165	1.66	0	0.399	-26.7	-0.235	-1.76	-0.346	-0.0803	-0.315	0.181	-0.322	-0.0562	0.0893	-0.144	0.195	0.226	3.67E-05	6.4E-05	6.56E-05	3.33E-05	6.19E-05	1.4E-05	1.59E-05	6.51E-05	3.33E-05	2.68E-05	1.96E-05	3E-05	1.91E-05	0
0.157	0.0345	3.06	0.233	0.166	1.67	0	0.404	-26.6	-0.307	-1.86	-0.423	-0.0935	-0.285	0.24	-0.382	-0.111	0.114	-0.121	0.182	0.165	3.8E-05	5.25E-05	6.78E-05	6.61E-05	7.8E-05	3.51E-05	3.94E-05	4.87E-05	2.31E-05	2.63E-05	2.11E-05	2.56E-05	1.84E-05	0
0.133	0.033	3.02	0.207	0.161	1.32	0	0.298	-26.6	-0.277	-1.87	-0.455	-0.098	-0.316	0.28	-0.412	-0.135	0.151	-0.104	0.213	0.199	5.3E-05	3.91E-05	7.97E-05	3.94E-05	2.68E-05	3.45E-05	4.31E-05	5.63E-05	1.46E-05	2.57E-05	3.27E-05	2.63E-05	1.66E-05	0
0.129	0.0335	3	0.214	0.166	1.37	0	0.364	-26.5	-0.221	-1.85	-0.461	-0.0407	-0.296	0.259	-0.45	-0.136	0.13	-0.14	0.216	0.168	6.2E-05	4.43E-05	8.19E-05	4.77E-05	8.62E-05	2.77E-05	3.42E-05	5.14E-05	9.96E-06	2.08E-05	2.69E-05	1.59E-05	2.37E-05	0
0.157	0.0339	3.13	0.235	0.165	1.71	0	0.404	-26.6	-0.242	-1.93	-0.441	-0.089	-0.27	0.21	-0.438	-0.117	0.142	-0.113	0.232	0.195	7.09E-06	2.33E-05	2.45E-05	0.00011	0.000108	2.7E-05	3.08E-05	7.21E-05	2.13E-05	1.82E-05	8.51E-06	8.95E-06	3.56E-05	0
0.157	0.0339	3.05	0.233	0.165	1.76	0	0.404	-26.7	-0.244	-1.74	-0.316	-0.0367	-0.196	0.186	-0.514	-0.146	0.181	-0.0916	0.193	0.25	3.14E-05	2.31E-05	8.19E-05	9.69E-05	6.62E-05	1.78E-05	3.47E-05	5.8E-05	2.93E-05	3.38E-05	1.76E-05	2.87E-05	2.51E-05	0
0.15	0.0352	3.11	0.231	0.166	1.66	0	0.4	-26.8	-0.243	-1.74	-0.365	-0.11	-0.313	0.194	-0.3	-0.0728	0.077	-0.12	0.181	0.201	3.69E-05	6.46E-05	6.56E-05	3.35E-05	5.47E-05	1.67E-05	1.7E-05	6.67E-05	3.21E-05	2.9E-05	2.14E-05	2.84E-05	1.82E-05	0
0.156	0.0337	3.01	0.233	0.166	1.67	0	0.404	-26.6	-0.295	-1.84	-0.403	-0.0874	-0.273	0.223	-0.372	-0.0978	0.108	-0.143	0.151	0.141	3.83E-05	5.22E-05	6.69E-05	6.62E-05	7.24E-05	3.5E-05	3.89E-05	4.99E-05	2.65E-05	2.71E-05	2.38E-05	2.89E-05	1.66E-05	0
0.134	0.0339	3.03	0.209	0.162	1.34	0	0.302	-26.6	-0.26	-1.86	-0.456	-0.089	-0.31	0.283	-0.42	-0.139	0.138	-0.107	0.211	0.204	5.5E-05	3.91E-05	7.76E-05	3.68E-05	2.75E-05	3.42E-05	4.34E-05	5.55E-05	1.26E-05	2.52E-05	3.39E-05	2.53E-05	1.66E-05	0
0.128	0.0339	3.02	0.213	0.166	1.36	0	0.357	-26.5	-0.214	-1.85	-0.454	-0.0518	-0.303	0.277	-0.43	-0.12	0.149	-0.128	0.22	0.173	5.86E-05	4.39E-05	7.87E-05	4.69E-05	8.59E-05	2.85E-05	3.44E-05	5.17E-05	1.02E-05	2.04E-05	2.7E-05	1.65E-05	2.28E-05	0
0.157	0.0346	3.18	0.235	0.165	1.69	0	0.403	-26.6	-0.217	-1.89	-0.432	-0.0588	-0.26	0.225	-0.442	-0.114	0.138	-0.13	0.222	0.189	7.11E-06	2.63E-05	2.34E-05	0.000117	8.24E-05	2.14E-05	3.39E-05	6.75E-05	2.08E-05	1.74E-05	8.44E-06	8.82E-06	3.3E-05	0
0.157	0.0349	3.07	0.233	0.164	1.76	0	0.403	-26.7	-0.266	-1.78	-0.318	-0.0322	-0.203	0.155	-0.48	-0.127	0.162	-0.104	0.198	0.238	3.02E-05	1.51E-05	7.43E-05	8.24E-05	6.25E-05	1.37E-05	3.58E-05	5.47E-05	3.32E-05	3.65E-05	1.88E-05	2.68E-05	2.2E-05	0
0.151	0.0356	3.12	0.231	0.166	1.66	0	0.399	-26.8	-0.238	-1.69	-0.38	-0.145	-0.295	0.216	-0.305	-0.0859	0.0831	-0.132	0.176	0.225	3.65E-05	5.46E-05	7.92E-05	1.98E-05	6.55E-05	1.45E-05	2.23E-05	7.75E-05	2.84E-05	2.64E-05	1.79E-05	2.78E-05	2.26E-05	0
0.156	0.0337	3.05	0.234	0.166	1.68	0	0.404	-26.6	-0.3	-1.84	-0.396	-0.06	-0.264	0.226	-0.363	-0.076	0.136	-0.115	0.169	0.151	4.09E-05	5.07E-05	7.28E-05	6.76E-05	7.85E-05	2.81E-05	5.97E-05	5.46E-05	2.6E-05	3.22E-05	2.17E-05	2.56E-05	1.93E-05	0
0.137	0.0337	3.1	0.211	0.162	1.37	0	0.306	-26.6	-0.245	-1.83	-0.443	-0.0853	-0.292	0.297	-0.411	-0.15	0.141	-0.106	0.198	0.193	5.32E-05	3.61E-05	7.62E-05	3.65E-05	2.94E-05	3.62E-05	4.26E-05	5.65E-05	1.28E-05	2.46E-05	3.24E-05	2.53E-05	1.62E-05	0
0.128	0.034	3.08	0.211	0.165	1.35	0	0.344	-26.5	-0.247	-1.87	-0.463	-0.059	-0.308	0.254	-0.43	-0.125	0.133	-0.13	0.223	0.169	5.71E-05	4.1E-05	8.29E-05	4.71E-05	6.98E-05	3.05E-05	3.17E-05	4.75E-05	1.06E-05	1.98E-05	2.82E-05	1.83E-05	2.08E-05	0
0.155	0.035	3.18	0.234	0.165	1.68	0	0.4	-26.5	-0.196	-1.86	-0.407	-0.0338	-0.236	0.248	-0.41	-0.0969	0.177	-0.102	0.262	0.221	6.52E-06	3E-05	2.13E-05	0.000124	8.63E-05	2.91E-05	3.39E-05	6.99E-05	2.12E-05	1.7E-05	8.37E-06	9.64E-06	3.49E-05	0
0.157	0.0345	3.14	0.232	0.164	1.75	0	0.402	-26.7	-0.189	-1.79	-0.295	-0.00794	-0.214	0.184	-0.439	-0.106	0.176	-0.0755	0.228	0.234	2.83E-05	2.02E-05	0.000146	0.000127	7.1E-05	1.93E-05	3.72E-05	5.27E-05	2.85E-05	3.34E-05	2.07E-05	2.48E-05	4.11E-05	0
0.151	0.0377	3.12	0.23	0.165	1.66	0	0.399	-26.7	-0.229	-1.67	-0.375	-0.165	-0.3	0.208	-0.316	-0.0699	0.102	-0.137	0.169	0.26	4.08E-05	6.89E-05	3.7E-05	6.44E-06	6.15E-05	1.26E-05	2.79E-05	7.41E-05	2.79E-05	2.71E-05	2.62E-05	2.72E-05	2.04E-05	0
0.157	0.0333	3.08	0.235	0.166	1.7	0	0.405	-26.5	-0.288	-1.82	-0.383	-0.0555	-0.267	0.2	-0.391	-0.0881	0.136	-0.115	0.183	0.164	4.08E-05	5.29E-05	7.08E-05	6.55E-05	7.94E-05	3.13E-05	2.66E-05	5.53E-05	2.92E-05	2.73E-05	2.3E-05	2.7E-05	1.9E-05	0
0.138	0.0339	3.12	0.214	0.164	1.4	0	0.317	-26.7	-0.287	-1.87	-0.474	-0.096	-0.305	0.309	-0.407	-0.163	0.116	-0.115	0.193	0.187	5.4E-05	3.95E-05	7.68E-05	3.74E-05	4.31E-05	3.42E-05	4.07E-05	5.32E-05	1.25E-05	2.54E-05	3.06E-05	2.82E-05	1.57E-05	0
0.127	0.0335	3.08	0.209	0.164	1.33	0	0.319	-26.5	-0.257	-1.88	-0.469	-0.0657	-0.307	0.254	-0.434	-0.121	0.137	-0.123	0.223	0.178	5.81E-05	4.19E-05	8.27E-05	4.85E-05	6.07E-05	3.02E-05	3.2E-05	4.63E-05	1.01E-05	1.81E-05	2.61E-05	1.95E-05	2.01E-05	0
0.153	0.0344	3.13	0.234	0.165	1.67	0	0.398	-26.5	-0.237	-1.89	-0.431	-0.0618	-0.265	0.245	-0.437	-0.104	0.164	-0.109	0.25	0.201	7.7E-06	2.87E-05	2.37E-05	0.000125	8.44E-05	3.01E-05	3.54E-05	6.62E-05	1.96E-05	1.6E-05	8.67E-06	9.66E-06	3.44E-05	0
0.156	0.0346	3.14	0.231	0.164	1.73	0	0.4	-26.7	-0.24	-1.85	-0.333	-0.0174	-0.21	0.175	-0.459	-0.138	0.149	-0.0888	0.224	0.206	3.03E-05	2.37E-05	0.000157	0.000138	7.28E-05	1.8E-05	3.88E-05	5.07E-05	2.77E-05	3.28E-05	2.14E-05	2.45E-05	4.48E-05	0
0.152	0.0363	3.07	0.23	0.165	1.67	0	0.398	-26.8	-0.207	-1.62	-0.346	-0.15	-0.333	0.193	-0.291	-0.0348	0.113	-0.183	0.102	0.222	4.23E-05	6.24E-05	3.95E-05	6.15E-06	6.44E-05	1.37E-05	3.01E-05	6.47E-05	3.78E-05	2.62E-05	2.28E-05	2.64E-05	1.86E-05	0
0.157	0.0364	3.03	0.236	0.167	1.71	0	0.406	-26.4	-0.29	-1.85	-0.404	-0.0697	-0.276	0.191	-0.408	-0.0829	0.129	-0.122	0.193	0.172	3.99E-05	5.07E-05	7.8E-05	7.11E-05	8.21E-05	2.87E-05	1.63E-05	5.15E-05	3.51E-05	3.06E-05	2.45E-05	3.01E-05	2.1E-05	0
0.141	0.0362	3.11	0.217	0.164	1.44	0	0.342	-26.6	-0.228	-1.82	-0.432	-0.0779	-0.29	0.325	-0.392	-0.171	0.119	-0.113	0.194	0.185	4.98E-05	3.7E-05	7.38E-05	3.34E-05	4.37E-05	3.42E-05	4.1E-05	5.31E-05	1.01E-05	2.74E-05	3.05E-05	3.13E-05	1.5E-05	0
0.126	0.0329	3.03	0.206	0.162	1.3	0	0.304	-26.5	-0.233	-1.86	-0.451	-0.0549	-0.304	0.261	-0.424	-0.11	0.146	-0.117	0.228	0.176	6.22E-05	4.43E-05	8.21E-05	4.65E-05	5.84E-05	3.07E-05	4.21E-05	4.47E-05	9.69E-06	1.94E-05	2.69E-05	2.07E-05	1.97E-05	0
0.152	0.0326	3.06	0.233	0.165	1.65	0	0.397	-26.6	-0.247	-1.89	-0.43	-0.049	-0.254	0.24	-0.439	-0.108	0.172	-0.108	0.259	0.214	7.26E-06	2.47E-05	3.81E-05	0.00011	8.87E-05	2.66E-05	3.6E-05	6.56E-05	1.98E-05	1.61E-05	9.86E-06	1.07E-05	3.18E-05	0
0.156	0.0337	3.06	0.231	0.164	1.74	0	0.401	-26.7	-0.223	-1.88	-0.37	-0.0412	-0.196	0.224	-0.418	-0.143	0.121	-0.0879	0.256	0.259	2.92E-05	2.62E-05	0.000115	0.000127	6.98E-05	1.51E-05	3.87E-05	5.26E-05	2.92E-05	3.48E-05	1.82E-05	2.73E-05	3.54E-05	0
0.151	0.0379	3.1	0.23	0.166	1.64	0	0.396	-26.9	-0.233	-1.59	-0.277	-0.108	-0.326	0.179	-0.306	-0.017	0.167	-0.126	0.142	0.249	3.84E-05	5.89E-05	3.41E-05	7.12E-06	6.06E-05	1.22E-05	2.94E-05	5.87E-05	2.47E-05	2.61E-05	1.92E-05	2.72E-05	1.73E-05	0
0.158	0.036	3.05	0.239	0.168	1.74	0	0.408	-26.4	-0.341	-1.86	-0.425	-0.0796	-0.3	0.159	-0.433	-0.109	0.119	-0.14	0.17	0.147	4.46E-05	5.13E-05	7.88E-05	7.17E-05	8.65E-05	2.79E-05	1.8E-05	5.92E-05	3.06E-05	3.14E-05	2.43E-05	2.97E-05	2.21E-05	0
0.143	0.0359	3.15	0.219	0.165	1.47	0	0.362	-26.6	-0.235	-1.81	-0.431	-0.0729	-0.278	0.333	-0.388	-0.173	0.114	-0.106	0.194	0.186	5.18E-05	3.53E-05	7.31E-05	3.37E-05	5.08E-05	3.38E-05	4.11E-05	5.27E-05	1.19E-05	2.67E-05	2.88E-05	3.01E-05	1.53E-05	0
0.126	0.0328	3.04	0.205	0.162	1.28	0	0.301	-26.5	-0.222	-1.85	-0.436	-0.0445	-0.29	0.269	-0.418	-0.116	0.141	-0.119	0.231	0.186	6.27E-05	4.56E-05	8.12E-05	4.64E-05	4.88E-05	3.02E-05	3.88E-05	4.56E-05	9.91E-06	1.95E-05	2.74E-05	1.7E-05	1.94E-05	0
0.15	0.0332	3.04	0.232	0.167	1.62	0	0.393	-26.5	-0.224	-1.84	-0.418	-0.0446	-0.251	0.236	-0.44	-0.115	0.155	-0.123	0.233	0.193	8.99E-06	3.44E-05	5.16E-05	8.1E-05	8.79E-05	2.56E-05	3.74E-05	6.69E-05	2.12E-05	1.97E-05	8.73E-06	9.24E-06	2.69E-05	0
0.156	0.0338	3	0.234	0.165	1.76	0	0.404	-26.6	-0.192	-1.83	-0.353	-0.00855	-0.171	0.235	-0.401	-0.143	0.108	-0.107	0.243	0.231	2.84E-05	2.92E-05	7.16E-05	0.000105	6.93E-05	1.57E-05	3.97E-05	5.52E-05	2.87E-05	3.38E-05	1.51E-05	2.92E-05	2.56E-05	0
0.151	0.0397	3.13	0.229	0.165	1.64	0	0.394	-26.9	-0.234	-1.59	-0.301	-0.145	-0.348	0.166	-0.31	-0.00919	0.16	-0.126	0.141	0.246	3.53E-05	5.71E-05	3.35E-05	7.77E-06	6.05E-05	1.11E-05	3.63E-05	5.48E-05	2.39E-05	2.53E-05	1.95E-05	2.34E-05	1.67E-05	0
0.158	0.0362	3.03	0.239	0.167	1.75	0	0.41	-26.3	-0.315	-1.81	-0.371	-0.0221	-0.254	0.19	-0.402	-0.081	0.159	-0.0954	0.196	0.178	4.64E-05	5.55E-05	7.5E-05	7.2E-05	8.64E-05	3.56E-05	1.88E-05	5.31E-05	3.11E-05	3.43E-05	2.82E-05	3.11E-05	2.04E-05	0
0.144	0.0358	3.12	0.22	0.164	1.49	0	0.369	-26.7	-0.244	-1.84	-0.452	-0.0883	-0.285	0.336	-0.391	-0.162	0.12	-0.103	0.208	0.188	5.26E-05	3.73E-05	6.9E-05	3.97E-05	5.29E-05	3.85E-05	3.54E-05	4.83E-05	1.32E-05	2.33E-05	3.03E-05	2.89E-05	1.43E-05	0
0.125	0.0312	2.99	0.203	0.161	1.27	0	0.296	-26.6	-0.234	-1.84	-0.445	-0.0627	-0.293	0.256	-0.414	-0.109	0.14	-0.107	0.228	0.198	6.14E-05	4.35E-05	8.64E-05	4.42E-05	4.36E-05	3.04E-05	3.89E-05	4.74E-05	9.29E-06	1.99E-05	2.82E-05	1.73E-05	2E-05	0
0.149	0.0352	2.98	0.229	0.165	1.6	0	0.391	-26.5	-0.233	-1.89	-0.446	-0.0725	-0.281	0.227	-0.454	-0.113	0.152	-0.129	0.252	0.209	9.41E-06	3.31E-05	4.92E-05	5.25E-05	9.18E-05	2.3E-05	3.65E-05	6.38E-05	1.9E-05	1.76E-05	1.45E-05	1.67E-05	2.36E-05	0
0.158	0.0335	2.97	0.235	0.164	1.78	0	0.404	-26.6	-0.207	-1.89	-0.382	-0.0357	-0.191	0.247	-0.408	-0.132	0.116	-0.104	0.238	0.235	2.91E-05	2.8E-05	7.71E-05	5.48E-05	7.52E-05	1.45E-05	3.71E-05	5.78E-05	3.35E-05	3.43E-05	1.09E-05	3.2E-05	2.05E-05	0
0.15	0.0397	3.14	0.228	0.164	1.64	0	0.394	-26.9	-0.234	-1.59	-0.302	-0.13	-0.322	0.177	-0.327	-0.0333	0.136	-0.116	0.157	0.252	3.92E-05	5.45E-05	3.63E-05	1.11E-05	7.02E-05	8.8E-06	2.82E-05	5.07E-05	2.62E-05	2.84E-05	1.75E-05	2.59E-05	1.74E-05	0
0.158	0.0338	3.01	0.24	0.167	1.76	0	0.41	-26.4	-0.31	-1.83	-0.361	-0.0375	-0.269	0.178	-0.405	-0.0783	0.163	-0.125	0.171	0.164	4.34E-05	6.63E-05	6.46E-05	5.1E-05	7.28E-05	3.11E-05	1.58E-05	5.83E-05	3.1E-05	2.82E-05	3.04E-05	3.8E-05	1.73E-05	0
0.146	0.0371	3.11	0.221	0.164	1.52	0	0.373	-26.6	-0.194	-1.79	-0.413	-0.0669	-0.266	0.344	-0.387	-0.168	0.102	-0.112	0.204	0.182	5.16E-05	3.55E-05	7.23E-05	4.12E-05	5.22E-05	3.65E-05	3.83E-05	4.66E-05	1.3E-05	2.34E-05	2.75E-05	2.74E-05	1.5E-05	0
0.124	0.0328	2.99	0.201	0.16	1.24	0	0.288	-26.5	-0.253	-1.86	-0.456	-0.0809	-0.308	0.237	-0.438	-0.133	0.109	-0.134	0.202	0.172	6.06E-05	4.71E-05	8.63E-05	4.59E-05	4.16E-05	2.79E-05	3.92E-05	4.85E-05	9.49E-06	2.04E-05	2.84E-05	1.69E-05	2.01E-05	0
0.148	0.0358	3	0.227	0.165	1.57	0	0.387	-26.5	-0.187	-1.85	-0.423	-0.0477	-0.268	0.24	-0.444	-0.117	0.16	-0.133	0.23	0.183	9.98E-06	3.46E-05	4.82E-05	5.03E-05	8.73E-05	2.65E-05	3.52E-05	6.09E-05	1.64E-05	2.03E-05	1.1E-05	2.11E-05	2.21E-05	0
0.158	0.0328	2.98	0.237	0.164	1.81	0	0.406	-26.5	-0.191	-1.87	-0.386	-0.0482	-0.206	0.233	-0.397	-0.127	0.128	-0.0934	0.252	0.252	2.45E-05	2.56E-05	8.23E-05	6.15E-05	8.03E-05	1.88E-05	4.03E-05	6.88E-05	3.34E-05	3.41E-05	9.6E-06	8.77E-06	2.51E-05	0
0.15	0.0386	3.15	0.228	0.164	1.64	0	0.394	-26.9	-0.257	-1.6	-0.326	-0.122	-0.296	0.198	-0.356	-0.0442	0.13	-0.108	0.167	0.231	3.82E-05	5.87E-05	3.54E-05	1.17E-05	6.88E-05	9.7E-06	3.15E-05	5.38E-05	2.57E-05	2.74E-05	1.84E-05	2.68E-05	1.76E-05	0
0.158	0.0338	3.01	0.239	0.167	1.75	0	0.41	-26.4	-0.319	-1.84	-0.38	-0.0677	-0.312	0.128	-0.419	-0.0945	0.146	-0.143	0.151	0.162	4.17E-05	6.84E-05	5.97E-05	5.77E-05	7.05E-05	2.64E-05	1.65E-05	6.19E-05	2.86E-05	2.93E-05	3.05E-05	3.79E-05	1.78E-05	0
0.149	0.0365	3.09	0.224	0.165	1.54	0	0.379	-26.7	-0.262	-1.83	-0.43	-0.0739	-0.254	0.367	-0.365	-0.16	0.0981	-0.123	0.187	0.16	4.93E-05	3.61E-05	6.37E-05	3.53E-05	6.98E-05	3.24E-05	3.7E-05	4.88E-05	1.69E-05	2.34E-05	2.92E-05	2.83E-05	1.52E-05	0
0.123	0.0327	2.96	0.199	0.159	1.22	0	0.28	-26.5	-0.249	-1.85	-0.447	-0.0697	-0.286	0.251	-0.415	-0.111	0.14	-0.109	0.222	0.195	6.21E-05	4.95E-05	8.74E-05	4.45E-05	3.59E-05	2.85E-05	3.9E-05	5.1E-05	9.67E-06	2.15E-05	2.94E-05	2.26E-05	2E-05	0
0.146	0.0372	3.03	0.225	0.166	1.54	0	0.385	-26.5	-0.187	-1.86	-0.43	-0.035	-0.265	0.257	-0.437	-0.104	0.17	-0.126	0.248	0.201	5.32E-05	3.25E-05	4.91E-05	4.25E-05	8.52E-05	2.93E-05	3.35E-05	5.66E-05	1.76E-05	2.16E-05	1.18E-05	1.92E-05	2E-05	0
0.157	0.0305	2.99	0.239	0.165	1.83	0	0.408	-26.6	-0.241	-1.93	-0.441	-0.0828	-0.251	0.201	-0.435	-0.159	0.107	-0.124	0.232	0.228	1.24E-05	2.85E-05	8.76E-05	6.13E-05	8.13E-05	2.3E-05	3.57E-05	6.33E-05	3.23E-05	3.38E-05	1.02E-05	1.04E-05	2.59E-05	0
0.15	0.0396	3.16	0.228	0.164	1.64	0	0.394	-26.9	-0.274	-1.64	-0.342	-0.134	-0.293	0.21	-0.374	-0.0851	0.112	-0.0898	0.187	0.25	3.78E-05	5.83E-05	3.52E-05	1.24E-05	6.72E-05	8.7E-06	3.15E-05	5.22E-05	2.64E-05	2.84E-05	2.01E-05	2.55E-05	1.71E-05	0
0.157	0.0304	3.03	0.238	0.167	1.74	0	0.408	-26.6	-0.293	-1.82	-0.365	-0.062	-0.308	0.134	-0.398	-0.0787	0.178	-0.132	0.165	0.179	4.17E-05	7.51E-05	6.52E-05	5.64E-05	7.04E-05	2.42E-05	1.45E-05	6.45E-05	3.14E-05	2.67E-05	3.01E-05	3.83E-05	1.96E-05	0
0.15	0.0377	3.07	0.225	0.165	1.58	0	0.385	-26.6	-0.247	-1.8	-0.421	-0.0647	-0.247	0.354	-0.374	-0.173	0.0784	-0.126	0.181	0.158	4.85E-05	3.39E-05	6.74E-05	3.67E-05	6.84E-05	3.36E-05	4.24E-05	3.85E-05	1.77E-05	2.58E-05	3.12E-05	2.71E-05	1.49E-05	0
0.123	0.0323	3.01	0.197	0.158	1.2	0	0.277	-26.5	-0.27	-1.87	-0.466	-0.0921	-0.315	0.234	-0.439	-0.132	0.134	-0.126	0.209	0.182	6.07E-05	4.71E-05	8.9E-05	4.23E-05	3.86E-05	2.99E-05	3.99E-05	5.25E-05	9.54E-06	2.12E-05	3.25E-05	2.29E-05	2E-05	0
0.144	0.0372	3.1	0.224	0.166	1.52	0	0.385	-26.5	-0.172	-1.82	-0.408	-0.0234	-0.239	0.25	-0.434	-0.116	0.158	-0.138	0.231	0.194	4.9E-05	3.54E-05	6.89E-05	5.11E-05	7.49E-05	2.83E-05	2.9E-05	5.59E-05	1.48E-05	2.94E-05	1.98E-05	2E-05	1.9E-05	0
0.158	0.0303	3.05	0.24	0.164	1.84	0	0.409	-26.5	-0.202	-1.88	-0.399	-0.0509	-0.221	0.225	-0.417	-0.139	0.116	-0.122	0.226	0.211	1.28E-05	2.28E-05	6.42E-05	7.75E-05	8.01E-05	2.25E-05	3.44E-05	6.73E-05	2.78E-05	2.25E-05	9.9E-06	1.17E-05	2.55E-05	0
0.15	0.0385	3.17	0.228	0.164	1.64	0	0.393	-26.9	-0.247	-1.63	-0.337	-0.115	-0.258	0.206	-0.417	-0.118	0.108	-0.0843	0.182	0.237	3.88E-05	5.71E-05	3.69E-05	1.14E-05	6.8E-05	9.04E-06	3.15E-05	5E-05	2.57E-05	2.83E-05	1.9E-05	2.51E-05	1.71E-05	0
0.157	0.0316	3.01	0.236	0.167	1.7	0	0.406	-26.6	-0.287	-1.78	-0.331	-0.0387	-0.279	0.145	-0.372	-0.06	0.194	-0.126	0.172	0.191	4.18E-05	6.73E-05	6.29E-05	5.16E-05	6.78E-05	2.42E-05	1.39E-05	5.72E-05	3.42E-05	2.7E-05	2.84E-05	3.56E-05	1.75E-05	0
0.153	0.0357	3.03	0.228	0.165	1.63	0	0.392	-26.7	-0.255	-1.8	-0.417	-0.0735	-0.247	0.34	-0.375	-0.165	0.072	-0.131	0.171	0.142	4.68E-05	3.77E-05	6.9E-05	3.91E-05	6.58E-05	3.28E-05	4.13E-05	4.11E-05	2.46E-05	2.11E-05	2.83E-05	3.1E-05	1.42E-05	0
0.123	0.0317	3	0.195	0.158	1.18	0	0.268	-26.5	-0.265	-1.86	-0.462	-0.099	-0.316	0.242	-0.432	-0.124	0.142	-0.108	0.208	0.184	6.23E-05	4.93E-05	8.96E-05	4.37E-05	3.63E-05	2.84E-05	3.96E-05	5.3E-05	9.38E-06	2.29E-05	3.53E-05	2.35E-05	2.02E-05	0
0.142	0.0376	3.15	0.222	0.166	1.49	0	0.384	-26.6	-0.22	-1.86	-0.456	-0.0264	-0.292	0.241	-0.466	-0.114	0.135	-0.139	0.232	0.191	5.36E-05	3.74E-05	6.51E-05	4.61E-05	7.32E-05	2.99E-05	2.9E-05	5.08E-05	1.64E-05	2.68E-05	1.92E-05	2.15E-05	1.78E-05	0
0.159	0.0299	3.05	0.24	0.164	1.85	0	0.41	-26.6	-0.195	-1.91	-0.392	-0.0681	-0.213	0.204	-0.411	-0.146	0.135	-0.127	0.247	0.207	8.6E-06	2.68E-05	7.96E-05	8.95E-05	9.11E-05	2.74E-05	2.67E-05	7.01E-05	2.44E-05	2.21E-05	1.04E-05	8.49E-06	3.09E-05	0
0.15	0.0379	3.14	0.229	0.164	1.65	0	0.394	-26.9	-0.233	-1.64	-0.334	-0.115	-0.229	0.228	-0.415	-0.103	0.136	-0.0573	0.203	0.244	4.05E-05	4.11E-05	5.77E-05	2.36E-05	6.16E-05	1.12E-05	3.05E-05	5.05E-05	2.5E-05	2.83E-05	2.04E-05	2.61E-05	1.49E-05	0
0.156	0.033	3.03	0.235	0.168	1.69	0	0.405	-26.6	-0.28	-1.8	-0.321	-0.0342	-0.294	0.156	-0.366	-0.0357	0.192	-0.119	0.169	0.192	4.17E-05	6.6E-05	6.33E-05	4.78E-05	6.56E-05	2.53E-05	1.32E-05	5.13E-05	4.13E-05	2.45E-05	2.76E-05	3.55E-05	1.67E-05	0
0.155	0.0353	3.07	0.23	0.166	1.65	0	0.396	-26.7	-0.263	-1.82	-0.44	-0.0727	-0.271	0.338	-0.385	-0.175	0.0798	-0.129	0.177	0.147	4.7E-05	3.63E-05	7.98E-05	4.37E-05	6.74E-05	3.53E-05	4.4E-05	4.81E-05	2.72E-05	2.58E-05	3.07E-05	2.73E-05	1.59E-05	0
0.123	0.0329	3.06	0.195	0.158	1.18	0	0.267	-26.4	-0.263	-1.87	-0.459	-0.106	-0.33	0.231	-0.431	-0.137	0.139	-0.119	0.205	0.17	6.27E-05	4.86E-05	9.38E-05	4.35E-05	3.69E-05	2.92E-05	4.15E-05	5.47E-05	9.88E-06	2.27E-05	3.23E-05	2.62E-05	2.09E-05	0
0.139	0.0358	3.16	0.222	0.167	1.47	0	0.383	-26.6	-0.234	-1.87	-0.46	-0.0342	-0.281	0.247	-0.452	-0.0992	0.152	-0.125	0.245	0.203	5.51E-05	3.75E-05	6.55E-05	4.16E-05	7.51E-05	2.97E-05	2.7E-05	4.91E-05	1.6E-05	2.94E-05	2.15E-05	2.06E-05	1.8E-05	0
0.159	0.0295	3.11	0.241	0.164	1.85	0	0.41	-26.6	-0.21	-1.91	-0.399	-0.0806	-0.217	0.202	-0.404	-0.153	0.132	-0.138	0.244	0.201	9.8E-06	2.48E-05	8.15E-05	9.78E-05	9.23E-05	3.02E-05	2.75E-05	7.06E-05	2.6E-05	2.19E-05	1.09E-05	7.46E-06	3.23E-05	0
0.152	0.0397	3.18	0.229	0.164	1.65	0	0.395	-26.8	-0.233	-1.66	-0.334	-0.125	-0.231	0.235	-0.417	-0.112	0.135	-0.0581	0.207	0.25	4E-05	4.27E-05	5.91E-05	2.06E-05	6.19E-05	1.07E-05	3.08E-05	5.42E-05	2.67E-05	2.94E-05	1.9E-05	2.84E-05	1.57E-05	0
0.155	0.0329	3.07	0.235	0.168	1.68	0	0.404	-26.7	-0.324	-1.83	-0.368	-0.0685	-0.322	0.117	-0.381	-0.051	0.169	-0.151	0.15	0.191	4.36E-05	6.32E-05	6.01E-05	4.47E-05	6.5E-05	2.42E-05	1.4E-05	0.000132	4.31E-05	2.62E-05	2.76E-05	3.63E-05	2.97E-05	0
0.157	0.0356	3.12	0.231	0.166	1.66	0	0.398	-26.7	-0.284	-1.84	-0.436	-0.091	-0.277	0.33	-0.383	-0.172	0.0795	-0.131	0.179	0.156	4.75E-05	4.85E-05	6.38E-05	4.88E-05	7.03E-05	3.93E-05	4.67E-05	7.38E-05	3.04E-05	3.02E-05	3.16E-05	2.9E-05	1.51E-05	0
0.124	0.0318	3.09	0.196	0.157	1.2	0	0.272	-26.5	-0.267	-1.86	-0.452	-0.0953	-0.327	0.234	-0.435	-0.136	0.136	-0.114	0.225	0.192	6.8E-05	4.38E-05	9.47E-05	4.07E-05	3.54E-05	3.37E-05	4.38E-05	5.26E-05	1.01E-05	1.91E-05	2.97E-05	2.43E-05	2.18E-05	0
0.137	0.0374	3.14	0.221	0.166	1.46	0	0.382	-26.6	-0.212	-1.86	-0.453	-0.0333	-0.289	0.253	-0.462	-0.116	0.142	-0.136	0.239	0.192	5.41E-05	3.77E-05	6.92E-05	4.82E-05	7.46E-05	3.21E-05	2.55E-05	4.91E-05	1.62E-05	2.68E-05	2.04E-05	2.02E-05	1.87E-05	0
0.158	0.0293	3.1	0.24	0.164	1.85	0	0.409	-26.6	-0.207	-1.91	-0.395	-0.0722	-0.219	0.209	-0.412	-0.152	0.141	-0.139	0.239	0.193	8.85E-06	2.42E-05	8.09E-05	8.74E-05	9.94E-05	3.6E-05	2.76E-05	7.08E-05	2.03E-05	2.02E-05	1.1E-05	7.76E-06	3.22E-05	0
0.152	0.0391	3.17	0.229	0.164	1.65	0	0.395	-26.8	-0.231	-1.65	-0.333	-0.118	-0.226	0.22	-0.44	-0.14	0.123	-0.0669	0.186	0.243	4.03E-05	4.35E-05	6.26E-05	2.06E-05	5.79E-05	1.17E-05	3.15E-05	5.22E-05	2.8E-05	2.96E-05	1.95E-05	2.74E-05	1.53E-05	0
0.155	0.035	3.05	0.233	0.166	1.66	0	0.404	-26.6	-0.29	-1.79	-0.347	-0.0636	-0.304	0.136	-0.356	-0.0324	0.158	-0.149	0.159	0.195	4.41E-05	6.53E-05	6.58E-05	4.03E-05	6.49E-05	2.62E-05	1.44E-05	6.29E-05	4.12E-05	2.92E-05	2.89E-05	3.65E-05	1.69E-05	0
0.157	0.0354	3.12	0.23	0.165	1.66	0	0.399	-26.6	-0.256	-1.8	-0.419	-0.0637	-0.267	0.325	-0.381	-0.176	0.0762	-0.136	0.169	0.147	4.1E-05	4.62E-05	7.11E-05	4.69E-05	6.47E-05	4.09E-05	4.45E-05	3.55E-05	3.12E-05	2.91E-05	3.08E-05	2.95E-05	1.3E-05	0
0.126	0.0307	3.03	0.197	0.156	1.22	0	0.279	-26.5	-0.261	-1.86	-0.454	-0.0964	-0.325	0.24	-0.429	-0.122	0.142	-0.106	0.22	0.191	6.94E-05	4.61E-05	9.39E-05	4.99E-05	3.74E-05	3.28E-05	4.54E-05	5.57E-05	9.98E-06	2.08E-05	3.08E-05	2.76E-05	2.16E-05	0
0.135	0.0369	3.07	0.22	0.167	1.44	0	0.382	-26.6	-0.222	-1.86	-0.461	-0.0318	-0.291	0.268	-0.443	-0.112	0.139	-0.149	0.236	0.177	5.36E-05	3.88E-05	6.77E-05	4.64E-05	7.78E-05	3.27E-05	3E-05	5.15E-05	1.75E-05	2.71E-05	2.17E-05	1.95E-05	1.86E-05	0
0.159	0.0302	3.04	0.24	0.165	1.84	0	0.409	-26.5	-0.175	-1.86	-0.37	-0.0571	-0.208	0.216	-0.407	-0.144	0.143	-0.135	0.241	0.195	8.84E-06	2.56E-05	9.16E-05	7.26E-05	0.000133	3.71E-05	2.55E-05	7.39E-05	2.95E-05	2.15E-05	1.11E-05	8.74E-06	3.75E-05	0
0.152	0.0382	3.11	0.23	0.165	1.65	0	0.395	-26.8	-0.284	-1.64	-0.337	-0.102	-0.194	0.23	-0.446	-0.143	0.128	-0.0525	0.212	0.242	4.27E-05	3.83E-05	6.79E-05	2.81E-05	5.49E-05	9.85E-06	3.15E-05	5.37E-05	2.58E-05	2.72E-05	1.94E-05	2.37E-05	1.61E-05	0
0.153	0.0349	3.05	0.232	0.166	1.66	0	0.401	-26.7	-0.266	-1.78	-0.314	-0.0497	-0.315	0.132	-0.346	-0.0135	0.152	-0.151	0.153	0.21	3.9E-05	6.5E-05	6.71E-05	4.03E-05	6.17E-05	2.45E-05	1.25E-05	5.98E-05	3.79E-05	2.6E-05	2.73E-05	3.46E-05	1.73E-05	0
0.158	0.0351	3.15	0.232	0.166	1.67	0	0.4	-26.7	-0.292	-1.84	-0.447	-0.0788	-0.286	0.305	-0.387	-0.173	0.0786	-0.148	0.153	0.148	5.12E-05	4.34E-05	7.56E-05	4.85E-05	6.58E-05	4.92E-05	4.7E-05	4.64E-05	3.07E-05	3.16E-05	3.49E-05	3.08E-05	1.33E-05	0
0.126	0.0316	3.04	0.199	0.157	1.25	0	0.283	-26.5	-0.235	-1.84	-0.441	-0.0935	-0.317	0.245	-0.435	-0.142	0.124	-0.119	0.201	0.173	6E-05	4.61E-05	9.71E-05	4.73E-05	3.36E-05	3.77E-05	4.26E-05	5.78E-05	9.37E-06	1.99E-05	2.97E-05	2.33E-05	2.2E-05	0
0.134	0.0371	3.06	0.219	0.167	1.42	0	0.378	-26.5	-0.236	-1.87	-0.458	-0.0421	-0.285	0.263	-0.445	-0.105	0.141	-0.131	0.239	0.184	5.74E-05	4.18E-05	7.16E-05	4.52E-05	8.06E-05	3.1E-05	2.85E-05	5.42E-05	1.76E-05	2.69E-05	2.17E-05	1.78E-05	2.02E-05	0
0.158	0.0324	3.03	0.238	0.166	1.77	0	0.405	-26.5	-0.173	-1.86	-0.361	-0.0463	-0.186	0.224	-0.39	-0.139	0.138	-0.138	0.227	0.193	8.65E-06	2.1E-05	0.000115	0.000121	0.000113	3.74E-05	2.63E-05	7.14E-05	2.36E-05	2.3E-05	1.03E-05	8.21E-06	4.24E-05	0
0.155	0.0361	3.04	0.231	0.165	1.71	0	0.399	-26.8	-0.269	-1.67	-0.358	-0.114	-0.187	0.215	-0.467	-0.148	0.159	-0.0401	0.203	0.23	4.38E-05	4.8E-05	0.000111	0.000105	5.67E-05	1.08E-05	3.3E-05	5.68E-05	2.9E-05	3.1E-05	1.89E-05	2.54E-05	3.02E-05	0
0.152	0.0362	3.1	0.231	0.166	1.65	0	0.399	-26.7	-0.29	-1.77	-0.321	-0.0646	-0.344	0.134	-0.323	0.00587	0.137	-0.151	0.166	0.226	3.94E-05	6.34E-05	6.93E-05	3.45E-05	6.77E-05	2.14E-05	1.37E-05	6.26E-05	3.51E-05	2.72E-05	1.96E-05	2.78E-05	1.94E-05	0
0.159	0.0352	3.17	0.233	0.166	1.68	0	0.403	-26.6	-0.292	-1.84	-0.439	-0.0802	-0.266	0.313	-0.376	-0.151	0.0936	-0.136	0.176	0.178	3.84E-05	5.15E-05	6.51E-05	6.12E-05	7.52E-05	3.22E-05	3.68E-05	4.8E-05	2.65E-05	2.66E-05	2.21E-05	2.52E-05	1.69E-05	0
0.127	0.0313	3	0.201	0.159	1.27	0	0.288	-26.5	-0.276	-1.87	-0.465	-0.111	-0.334	0.237	-0.437	-0.14	0.125	-0.115	0.208	0.177	5.53E-05	4.39E-05	9.34E-05	4.88E-05	2.93E-05	3.32E-05	4.34E-05	5.85E-05	1.25E-05	1.88E-05	2.75E-05	2.53E-05	2.09E-05	0
0.131	0.0368	3.01	0.218	0.168	1.4	0	0.376	-26.5	-0.245	-1.87	-0.476	-0.0654	-0.307	0.237	-0.459	-0.12	0.128	-0.135	0.22	0.176	5.79E-05	4.24E-05	6.72E-05	4.99E-05	7.82E-05	3.04E-05	2.83E-05	5.38E-05	1.26E-05	2.47E-05	2.2E-05	1.61E-05	2.02E-05	0
0.158	0.0341	2.97	0.237	0.166	1.72	0	0.404	-26.5	-0.237	-1.86	-0.392	-0.0735	-0.197	0.204	-0.394	-0.122	0.145	-0.107	0.242	0.209	7.85E-06	3.06E-05	2.28E-05	9.47E-05	0.000105	3.32E-05	2.52E-05	6.84E-05	2.19E-05	1.95E-05	9.2E-06	7.07E-06	3.22E-05	0
0.156	0.0337	3	0.232	0.164	1.76	0	0.403	-26.7	-0.23	-1.58	-0.35	-0.0411	-0.177	0.241	-0.474	-0.135	0.177	-0.044	0.17	0.24	4.41E-05	6.21E-05	0.000101	8.63E-05	6.25E-05	1.28E-05	3.18E-05	5.24E-05	3.22E-05	3.06E-05	1.91E-05	2.85E-05	2.58E-05	0
0.151	0.0368	3.11	0.231	0.166	1.65	0	0.399	-26.7	-0.236	-1.74	-0.307	-0.0439	-0.329	0.172	-0.281	0.00673	0.133	-0.139	0.177	0.229	3.88E-05	6.47E-05	6.86E-05	3.42E-05	6.23E-05	1.33E-05	1.41E-05	6.64E-05	3.41E-05	2.79E-05	1.92E-05	2.69E-05	2E-05	0
0.159	0.0339	3.13	0.233	0.166	1.67	0	0.404	-26.7	-0.266	-1.82	-0.426	-0.0772	-0.276	0.297	-0.371	-0.153	0.0847	-0.16	0.156	0.16	3.81E-05	5.34E-05	7.33E-05	6.25E-05	7.15E-05	3.41E-05	3.73E-05	5.47E-05	2.64E-05	2.52E-05	2.22E-05	2.54E-05	1.78E-05	0
0.13	0.0322	2.98	0.204	0.159	1.3	0	0.295	-26.5	-0.238	-1.85	-0.44	-0.0834	-0.318	0.267	-0.419	-0.127	0.14	-0.114	0.215	0.171	5.52E-05	4.05E-05	9.22E-05	5.13E-05	2.84E-05	3.79E-05	4.27E-05	5.58E-05	1.42E-05	2.13E-05	2.86E-05	2.58E-05	2E-05	0
0.13	0.0356	3	0.215	0.166	1.37	0	0.366	-26.5	-0.213	-1.83	-0.448	-0.0354	-0.275	0.258	-0.435	-0.116	0.139	-0.132	0.228	0.177	5.93E-05	4.03E-05	6.9E-05	4.45E-05	8.09E-05	3.01E-05	2.87E-05	5.44E-05	1.02E-05	2.1E-05	2.29E-05	1.42E-05	2.15E-05	0
0.157	0.0337	2.98	0.235	0.165	1.71	0	0.404	-26.6	-0.205	-1.89	-0.403	-0.0568	-0.235	0.23	-0.42	-0.113	0.134	-0.114	0.237	0.207	6.62E-06	2.2E-05	2.57E-05	0.000105	0.000108	3.31E-05	2.37E-05	6.61E-05	2.18E-05	1.85E-05	7.3E-06	7.76E-06	3.44E-05	0
0.157	0.0344	3.01	0.233	0.164	1.77	0	0.404	-26.8	-0.253	-1.73	-0.344	-0.0719	-0.182	0.19	-0.479	-0.167	0.184	-0.0867	0.181	0.224	3.77E-05	2.49E-05	8.07E-05	9.13E-05	6.72E-05	1.5E-05	3.11E-05	5.69E-05	2.74E-05	3.54E-05	1.94E-05	2.61E-05	2.41E-05	0
0.15	0.035	3.12	0.231	0.165	1.65	0	0.399	-26.8	-0.277	-1.77	-0.337	-0.0821	-0.327	0.171	-0.297	-0.0284	0.112	-0.132	0.177	0.23	3.35E-05	6.45E-05	7.69E-05	3.73E-05	6.35E-05	1.36E-05	1.4E-05	6.71E-05	3.65E-05	2.73E-05	1.66E-05	2.87E-05	2.14E-05	0
0.158	0.0343	3.13	0.233	0.166	1.67	0	0.403	-26.6	-0.261	-1.8	-0.392	-0.0485	-0.247	0.272	-0.373	-0.128	0.0964	-0.159	0.157	0.166	4.13E-05	5.46E-05	6.36E-05	6.12E-05	7.23E-05	3.45E-05	3.75E-05	4.83E-05	2.89E-05	2.83E-05	2.2E-05	2.3E-05	1.62E-05	0
0.131	0.033	2.97	0.206	0.161	1.31	0	0.295	-26.5	-0.235	-1.85	-0.433	-0.0793	-0.313	0.272	-0.425	-0.137	0.128	-0.122	0.196	0.184	5.48E-05	3.93E-05	8.98E-05	5.58E-05	2.76E-05	3.55E-05	4.61E-05	5.44E-05	1.44E-05	1.77E-05	2.66E-05	2.61E-05	2.02E-05	0
0.13	0.0341	2.98	0.216	0.167	1.38	0	0.366	-26.6	-0.221	-1.84	-0.447	-0.0448	-0.288	0.26	-0.454	-0.132	0.12	-0.145	0.214	0.167	5.91E-05	4.28E-05	7.36E-05	3.95E-05	7.83E-05	2.7E-05	3.2E-05	5.7E-05	9.98E-06	2.39E-05	2.23E-05	1.51E-05	2.16E-05	0
0.157	0.0336	3.01	0.235	0.165	1.71	0	0.404	-26.6	-0.199	-1.9	-0.407	-0.0512	-0.246	0.239	-0.411	-0.105	0.155	-0.113	0.238	0.195	7.66E-06	2.22E-05	2.48E-05	0.000114	0.000101	3.06E-05	3.03E-05	6.89E-05	1.99E-05	1.86E-05	7.47E-06	8.22E-06	3.5E-05	0
0.157	0.0349	3	0.233	0.164	1.77	0	0.404	-26.7	-0.235	-1.72	-0.333	-0.0536	-0.179	0.212	-0.487	-0.139	0.195	-0.0624	0.2	0.232	3.71E-05	2.46E-05	7.8E-05	9.45E-05	6.32E-05	1.37E-05	3.31E-05	5.66E-05	2.98E-05	3.67E-05	2.04E-05	2.93E-05	2.36E-05	0
0.151	0.0359	3.12	0.231	0.166	1.65	0	0.399	-26.7	-0.242	-1.76	-0.333	-0.0798	-0.33	0.172	-0.314	-0.0591	0.0877	-0.136	0.189	0.222	3.37E-05	6.62E-05	6.94E-05	3.81E-05	6.19E-05	1.57E-05	1.45E-05	6.88E-05	3.01E-05	2.37E-05	1.57E-05	2.79E-05	2.09E-05	0
0.157	0.0346	3.09	0.233	0.166	1.67	0	0.404	-26.6	-0.272	-1.82	-0.4	-0.0764	-0.268	0.251	-0.376	-0.115	0.117	-0.133	0.165	0.15	4.13E-05	5.18E-05	6.57E-05	6.41E-05	7.37E-05	3.51E-05	3.89E-05	4.79E-05	2.76E-05	2.71E-05	2.4E-05	2.11E-05	1.69E-05	0
0.132	0.0327	3	0.205	0.16	1.3	0	0.296	-26.5	-0.238	-1.84	-0.42	-0.0586	-0.283	0.293	-0.411	-0.129	0.132	-0.119	0.197	0.196	5.01E-05	3.92E-05	8.38E-05	4.56E-05	2.92E-05	3.41E-05	4.74E-05	5.11E-05	1.24E-05	2.4E-05	2.98E-05	2.5E-05	1.76E-05	0
0.131	0.0343	3.01	0.214	0.165	1.38	0	0.365	-26.5	-0.23	-1.85	-0.454	-0.0361	-0.287	0.26	-0.454	-0.131	0.131	-0.126	0.224	0.179	6.16E-05	4.32E-05	8.26E-05	4.07E-05	8.69E-05	2.77E-05	3.43E-05	5.93E-05	1.08E-05	2.01E-05	2.47E-05	1.71E-05	2.41E-05	0
0.156	0.0345	3.1	0.235	0.165	1.71	0	0.404	-26.5	-0.216	-1.91	-0.422	-0.0709	-0.256	0.231	-0.406	-0.101	0.166	-0.1	0.242	0.201	6.73E-06	2.31E-05	2.4E-05	0.000111	0.000104	2.75E-05	3.08E-05	6.84E-05	2.14E-05	1.94E-05	8.54E-06	7.89E-06	3.48E-05	0
0.159	0.0343	3.05	0.233	0.164	1.77	0	0.404	-26.7	-0.247	-1.74	-0.327	-0.058	-0.181	0.21	-0.499	-0.152	0.194	-0.0801	0.199	0.255	3.79E-05	2.46E-05	8.18E-05	9.22E-05	6.29E-05	1.21E-05	3.39E-05	5.48E-05	2.99E-05	3.53E-05	1.95E-05	2.51E-05	2.41E-05	0
0.15	0.0373	3.16	0.231	0.165	1.66	0	0.399	-26.7	-0.229	-1.75	-0.372	-0.0872	-0.321	0.179	-0.299	-0.0399	0.0975	-0.13	0.18	0.222	3.36E-05	6.19E-05	7.09E-05	3.93E-05	6.52E-05	1.5E-05	1.73E-05	6.94E-05	3.07E-05	2.34E-05	1.79E-05	3.05E-05	2.05E-05	0
0.157	0.0339	3.02	0.233	0.166	1.67	0	0.404	-26.6	-0.299	-1.85	-0.419	-0.0931	-0.271	0.238	-0.375	-0.098	0.126	-0.127	0.174	0.155	3.82E-05	5.51E-05	6.55E-05	6.6E-05	7.47E-05	3.62E-05	3.77E-05	4.4E-05	2.87E-05	2.7E-05	2.51E-05	2.49E-05	1.68E-05	0
0.133	0.034	3.01	0.208	0.161	1.33	0	0.3	-26.5	-0.231	-1.83	-0.424	-0.0695	-0.286	0.296	-0.421	-0.143	0.131	-0.126	0.193	0.183	5.24E-05	3.96E-05	8.17E-05	4.19E-05	2.84E-05	3.4E-05	4.42E-05	6.14E-05	1.33E-05	2.39E-05	2.92E-05	2.46E-05	1.79E-05	0
0.129	0.0327	3	0.214	0.166	1.37	0	0.361	-26.6	-0.226	-1.86	-0.459	-0.051	-0.302	0.26	-0.435	-0.124	0.145	-0.126	0.227	0.174	5.96E-05	4.31E-05	8.24E-05	4.6E-05	8.46E-05	2.79E-05	3.34E-05	5.33E-05	1.03E-05	2.04E-05	2.62E-05	1.62E-05	2.34E-05	0
0.157	0.0339	3.18	0.236	0.166	1.71	0	0.404	-26.5	-0.188	-1.87	-0.389	-0.0348	-0.228	0.237	-0.428	-0.109	0.146	-0.117	0.243	0.192	8.34E-06	2.4E-05	2.79E-05	0.0001	9.6E-05	2.68E-05	3.66E-05	6.91E-05	2.06E-05	1.83E-05	8.2E-06	8.23E-06	3.15E-05	0
0.157	0.035	3.04	0.233	0.165	1.75	0	0.403	-26.7	-0.258	-1.76	-0.299	-0.00982	-0.187	0.183	-0.46	-0.116	0.174	-0.0798	0.233	0.261	3.42E-05	2.23E-05	7.96E-05	0.000141	6.15E-05	1.57E-05	3.93E-05	5.4E-05	3.22E-05	3.6E-05	2.11E-05	2.35E-05	3.35E-05	0
0.15	0.0363	3.1	0.232	0.167	1.67	0	0.4	-26.7	-0.137	-1.62	-0.313	-0.0819	-0.269	0.237	-0.301	-0.0846	0.0829	-0.129	0.158	0.195	3.46E-05	5.7E-05	8.03E-05	1.94E-05	6.59E-05	1.56E-05	1.78E-05	7.48E-05	3.02E-05	2.46E-05	1.81E-05	2.94E-05	2.28E-05	0
0.156	0.0336	3.02	0.234	0.167	1.68	0	0.404	-26.5	-0.262	-1.78	-0.374	-0.0546	-0.265	0.203	-0.383	-0.11	0.103	-0.141	0.141	0.133	4.06E-05	5.25E-05	6.84E-05	6.63E-05	7.08E-05	2.56E-05	3.73E-05	4.51E-05	2.9E-05	3.12E-05	2.34E-05	2.63E-05	1.68E-05	0
0.135	0.0344	3.06	0.21	0.162	1.35	0	0.303	-26.6	-0.244	-1.84	-0.444	-0.0773	-0.297	0.291	-0.429	-0.164	0.127	-0.124	0.195	0.195	5.42E-05	4.01E-05	7.82E-05	3.95E-05	2.77E-05	3.4E-05	4.41E-05	5.91E-05	1.28E-05	2.26E-05	3.08E-05	2.42E-05	1.73E-05	0
0.128	0.0334	3.05	0.212	0.165	1.35	0	0.345	-26.5	-0.229	-1.86	-0.46	-0.0566	-0.308	0.258	-0.442	-0.132	0.137	-0.136	0.213	0.167	5.71E-05	4.33E-05	7.95E-05	4.82E-05	8.01E-05	2.98E-05	3.24E-05	5.09E-05	1.06E-05	2E-05	2.76E-05	1.83E-05	2.18E-05	0
0.156	0.0342	3.18	0.234	0.165	1.69	0	0.401	-26.5	-0.207	-1.86	-0.408	-0.0315	-0.236	0.236	-0.431	-0.119	0.153	-0.122	0.247	0.215	6.94E-06	2.69E-05	2.23E-05	0.000116	8.58E-05	2.31E-05	3.48E-05	6.59E-05	2.15E-05	1.68E-05	7.72E-06	8.3E-06	3.32E-05	0
0.157	0.0346	3.11	0.232	0.164	1.76	0	0.403	-26.7	-0.221	-1.77	-0.284	-0.000452	-0.183	0.163	-0.469	-0.117	0.172	-0.0895	0.207	0.219	3.68E-05	2.13E-05	0.000107	9.49E-05	6.43E-05	1.27E-05	3.8E-05	5.29E-05	3.07E-05	3.57E-05	2.18E-05	2.52E-05	2.84E-05	0
0.15	0.0362	3.13	0.23	0.165	1.66	0	0.399	-26.8	-0.194	-1.65	-0.371	-0.126	-0.279	0.239	-0.297	-0.0779	0.111	-0.121	0.181	0.247	3.44E-05	6.59E-05	5.42E-05	1.72E-05	6.07E-05	1.68E-05	3.15E-05	7.39E-05	2.52E-05	2.44E-05	1.91E-05	2.75E-05	1.96E-05	0
0.157	0.0336	3.07	0.235	0.166	1.69	0	0.404	-26.5	-0.284	-1.82	-0.372	-0.0306	-0.256	0.226	-0.377	-0.0924	0.124	-0.123	0.174	0.174	4.19E-05	5.29E-05	7.04E-05	6.4E-05	7.56E-05	3.18E-05	4.14E-05	5.05E-05	2.61E-05	2.98E-05	2.57E-05	2.64E-05	1.72E-05	0
0.138	0.0356	3.12	0.213	0.164	1.39	0	0.312	-26.5	-0.245	-1.83	-0.447	-0.0739	-0.285	0.32	-0.391	-0.136	0.138	-0.0988	0.216	0.21	5.05E-05	3.58E-05	7.47E-05	3.99E-05	4.42E-05	3.37E-05	3.99E-05	5.78E-05	1.35E-05	2.25E-05	3.28E-05	3E-05	1.54E-05	0
0.127	0.0339	3.09	0.21	0.164	1.34	0	0.326	-26.5	-0.229	-1.86	-0.46	-0.053	-0.305	0.264	-0.418	-0.108	0.148	-0.118	0.228	0.173	5.76E-05	4.49E-05	8.06E-05	4.43E-05	6.75E-05	3.04E-05	2.97E-05	4.91E-05	1.07E-05	2.06E-05	2.74E-05	2.05E-05	2E-05	0
0.154	0.0336	3.17	0.234	0.165	1.68	0	0.399	-26.6	-0.213	-1.87	-0.42	-0.0498	-0.26	0.242	-0.443	-0.107	0.152	-0.121	0.242	0.199	7.29E-06	2.78E-05	2.17E-05	0.000127	8.4E-05	2.83E-05	3.73E-05	6.92E-05	2.32E-05	1.72E-05	8.68E-06	9.24E-06	3.5E-05	0
0.157	0.0335	3.16	0.232	0.165	1.74	0	0.401	-26.7	-0.207	-1.79	-0.292	0.0101	-0.201	0.162	-0.46	-0.132	0.171	-0.0642	0.247	0.234	3.5E-05	2.41E-05	0.00014	0.000152	6.69E-05	1.8E-05	3.73E-05	5.34E-05	2.78E-05	3.73E-05	2.12E-05	2.26E-05	4.37E-05	0
0.151	0.037	3.1	0.231	0.167	1.67	0	0.399	-26.8	-0.203	-1.6	-0.352	-0.138	-0.301	0.223	-0.269	-0.0197	0.133	-0.144	0.15	0.26	3.42E-05	6.37E-05	4.18E-05	5.54E-06	6.29E-05	1.44E-05	4.32E-05	7.45E-05	2.85E-05	2.33E-05	2.1E-05	2.58E-05	2.04E-05	0
0.157	0.0324	3.06	0.236	0.167	1.7	0	0.405	-26.6	-0.31	-1.85	-0.406	-0.0598	-0.272	0.2	-0.394	-0.0798	0.14	-0.105	0.187	0.183	4.3E-05	5.25E-05	7.03E-05	6.59E-05	7.95E-05	2.99E-05	1.88E-05	5.27E-05	2.99E-05	3.05E-05	2.59E-05	2.55E-05	1.93E-05	0
0.139	0.0357	3.11	0.216	0.164	1.42	0	0.326	-26.6	-0.273	-1.85	-0.459	-0.0844	-0.293	0.313	-0.405	-0.174	0.113	-0.124	0.191	0.183	5.03E-05	3.7E-05	7.74E-05	3.86E-05	4.64E-05	3.28E-05	3.96E-05	5.55E-05	1.3E-05	2.43E-05	3.06E-05	3.18E-05	1.58E-05	0
0.126	0.0329	3.05	0.208	0.163	1.32	0	0.309	-26.5	-0.213	-1.84	-0.438	-0.0505	-0.295	0.259	-0.42	-0.114	0.135	-0.126	0.212	0.168	5.78E-05	4.52E-05	7.99E-05	4.45E-05	6.3E-05	3.1E-05	3.5E-05	4.62E-05	1.05E-05	1.87E-05	2.54E-05	2.1E-05	1.94E-05	0
0.153	0.0327	3.09	0.233	0.165	1.67	0	0.398	-26.6	-0.234	-1.89	-0.435	-0.0592	-0.266	0.233	-0.441	-0.116	0.17	-0.114	0.258	0.208	6.55E-06	3.05E-05	2.31E-05	0.000128	8.26E-05	2.95E-05	3.36E-05	6.91E-05	2.09E-05	1.96E-05	7.6E-06	9.91E-06	3.51E-05	0
0.155	0.0364	3.1	0.231	0.164	1.73	0	0.4	-26.6	-0.176	-1.84	-0.344	-0.0233	-0.199	0.214	-0.436	-0.141	0.107	-0.114	0.225	0.242	3.41E-05	2.17E-05	0.000148	0.000132	7.01E-05	1.75E-05	3.59E-05	5.34E-05	2.91E-05	3.49E-05	2.08E-05	2.44E-05	4.21E-05	0
0.152	0.0369	3.07	0.23	0.165	1.65	0	0.397	-26.8	-0.123	-1.5	-0.226	-0.0808	-0.306	0.199	-0.265	0.0161	0.169	-0.157	0.0968	0.191	3.43E-05	6.13E-05	3.89E-05	8.62E-06	6.09E-05	1.37E-05	2.96E-05	7.12E-05	3.2E-05	2.5E-05	1.75E-05	2.93E-05	1.9E-05	0
0.157	0.0352	3.02	0.237	0.167	1.72	0	0.407	-26.4	-0.278	-1.81	-0.373	-0.0263	-0.258	0.199	-0.409	-0.0903	0.134	-0.132	0.172	0.15	4.31E-05	5.04E-05	7.27E-05	6.66E-05	8.06E-05	2.87E-05	1.89E-05	5.76E-05	3.59E-05	2.89E-05	2.59E-05	2.97E-05	1.96E-05	0
0.142	0.0363	3.12	0.218	0.165	1.45	0	0.35	-26.6	-0.25	-1.83	-0.449	-0.0985	-0.296	0.311	-0.41	-0.188	0.0981	-0.123	0.173	0.169	4.92E-05	3.57E-05	7.48E-05	3.55E-05	5.12E-05	3.36E-05	4.13E-05	5.66E-05	1.14E-05	2.63E-05	2.91E-05	2.92E-05	1.59E-05	0
0.126	0.0338	3.04	0.207	0.164	1.3	0	0.304	-26.5	-0.23	-1.86	-0.452	-0.0571	-0.312	0.251	-0.43	-0.126	0.142	-0.133	0.219	0.18	6.25E-05	4.58E-05	8.11E-05	4.76E-05	5.17E-05	2.92E-05	3.82E-05	4.47E-05	9.3E-06	1.89E-05	2.67E-05	1.75E-05	1.96E-05	0
0.151	0.0336	3.06	0.232	0.166	1.64	0	0.394	-26.5	-0.181	-1.8	-0.387	-0.0187	-0.23	0.269	-0.417	-0.0901	0.171	-0.11	0.248	0.205	7.46E-06	3.35E-05	3.45E-05	0.000107	8.88E-05	2.66E-05	3.9E-05	6.33E-05	1.9E-05	1.76E-05	1.01E-05	1.02E-05	3.09E-05	0
0.156	0.0348	3.03	0.232	0.164	1.75	0	0.403	-26.6	-0.227	-1.84	-0.377	-0.045	-0.191	0.207	-0.422	-0.147	0.114	-0.0975	0.247	0.244	3.44E-05	3.01E-05	0.000102	0.000143	6.96E-05	1.55E-05	4.05E-05	5.01E-05	3E-05	3.51E-05	1.94E-05	2.48E-05	3.62E-05	0
0.151	0.0379	3.12	0.229	0.165	1.64	0	0.395	-26.9	-0.248	-1.6	-0.275	-0.12	-0.327	0.167	-0.298	-0.00719	0.168	-0.121	0.142	0.246	3.16E-05	5.74E-05	3.9E-05	9.11E-06	5.99E-05	1.13E-05	2.97E-05	6.03E-05	2.51E-05	2.58E-05	1.76E-05	2.59E-05	1.72E-05	0
0.157	0.0362	3.05	0.239	0.167	1.74	0	0.409	-26.3	-0.322	-1.84	-0.408	-0.0586	-0.28	0.183	-0.408	-0.0784	0.144	-0.118	0.176	0.158	4.54E-05	5.59E-05	6.79E-05	6.89E-05	9.01E-05	3.6E-05	1.74E-05	6.19E-05	2.95E-05	3.34E-05	2.82E-05	3.01E-05	2.08E-05	0
0.143	0.0357	3.14	0.22	0.164	1.48	0	0.367	-26.6	-0.222	-1.81	-0.427	-0.0727	-0.268	0.338	-0.387	-0.163	0.112	-0.106	0.204	0.189	4.78E-05	3.47E-05	6.89E-05	4.04E-05	5.36E-05	3.49E-05	3.73E-05	5.3E-05	1.27E-05	2.55E-05	2.92E-05	2.84E-05	1.44E-05	0
0.125	0.0334	3.01	0.204	0.161	1.28	0	0.298	-26.5	-0.228	-1.84	-0.436	-0.0566	-0.296	0.256	-0.424	-0.129	0.128	-0.134	0.218	0.175	6.29E-05	4.59E-05	8.39E-05	4.76E-05	4.34E-05	2.91E-05	3.72E-05	4.66E-05	9.62E-06	1.91E-05	2.77E-05	1.95E-05	1.97E-05	0
0.15	0.0347	3.01	0.23	0.165	1.61	0	0.392	-26.5	-0.184	-1.84	-0.404	-0.03	-0.256	0.244	-0.443	-0.121	0.152	-0.141	0.228	0.187	8.38E-06	3.19E-05	5.15E-05	4.12E-05	9.35E-05	2.57E-05	3.64E-05	6.45E-05	1.95E-05	1.69E-05	1.23E-05	8.95E-06	2.44E-05	0
0.156	0.0336	2.98	0.234	0.164	1.77	0	0.404	-26.6	-0.216	-1.87	-0.379	-0.0385	-0.197	0.224	-0.415	-0.156	0.0987	-0.12	0.23	0.225	3.53E-05	2.62E-05	6.99E-05	5.67E-05	7.15E-05	1.44E-05	4.08E-05	5.27E-05	3.18E-05	3.38E-05	1.14E-05	2.69E-05	1.89E-05	0
0.151	0.0382	3.14	0.229	0.165	1.64	0	0.394	-26.9	-0.208	-1.57	-0.285	-0.13	-0.326	0.171	-0.317	-0.0262	0.149	-0.132	0.131	0.232	3.43E-05	5.53E-05	4.08E-05	1.25E-05	6.91E-05	9.96E-06	3.22E-05	5.67E-05	2.16E-05	2.76E-05	1.92E-05	2.76E-05	1.77E-05	0
0.158	0.0371	3.01	0.24	0.168	1.75	0	0.41	-26.3	-0.359	-1.86	-0.413	-0.0538	-0.288	0.174	-0.418	-0.0915	0.144	-0.113	0.174	0.175	4.81E-05	6.58E-05	5.94E-05	4.65E-05	7.29E-05	3.25E-05	1.59E-05	5.44E-05	2.96E-05	3.16E-05	3.33E-05	3.69E-05	1.61E-05	0
0.145	0.037	3.1	0.221	0.164	1.5	0	0.37	-26.6	-0.238	-1.82	-0.436	-0.0935	-0.289	0.319	-0.396	-0.179	0.1	-0.108	0.199	0.181	4.93E-05	3.69E-05	6.73E-05	4.34E-05	5.52E-05	3.7E-05	3.77E-05	4.81E-05	1.21E-05	2.33E-05	2.75E-05	2.44E-05	1.47E-05	0
0.124	0.0327	2.98	0.202	0.161	1.25	0	0.293	-26.5	-0.231	-1.84	-0.446	-0.0707	-0.306	0.238	-0.436	-0.132	0.118	-0.125	0.211	0.177	6.2E-05	4.38E-05	8.72E-05	4.8E-05	4.21E-05	2.96E-05	4E-05	4.6E-05	9.5E-06	2.09E-05	2.84E-05	1.84E-05	2.01E-05	0
0.148	0.0354	2.99	0.228	0.165	1.59	0	0.389	-26.5	-0.214	-1.87	-0.448	-0.0752	-0.285	0.224	-0.459	-0.112	0.16	-0.133	0.246	0.192	8.38E-06	3.56E-05	4.75E-05	5.02E-05	8.71E-05	2.83E-05	3.56E-05	6.17E-05	1.97E-05	1.81E-05	1.16E-05	1.51E-05	2.24E-05	0
0.157	0.0336	2.98	0.236	0.164	1.79	0	0.405	-26.5	-0.229	-1.89	-0.396	-0.0578	-0.201	0.233	-0.393	-0.134	0.117	-0.102	0.239	0.239	3.44E-05	2.49E-05	7.57E-05	6.2E-05	6.81E-05	1.87E-05	3.68E-05	6.04E-05	3.19E-05	3.54E-05	1.04E-05	9.68E-06	2.15E-05	0
0.15	0.0391	3.15	0.228	0.164	1.64	0	0.394	-26.9	-0.255	-1.58	-0.315	-0.108	-0.302	0.204	-0.329	-0.0455	0.126	-0.104	0.163	0.248	3.08E-05	5.45E-05	3.95E-05	1.32E-05	6.94E-05	1.06E-05	3.18E-05	5.45E-05	2.46E-05	2.55E-05	1.74E-05	2.87E-05	1.73E-05	0
0.158	0.0337	3.02	0.24	0.167	1.75	0	0.41	-26.4	-0.319	-1.85	-0.367	-0.0668	-0.295	0.136	-0.415	-0.0917	0.162	-0.125	0.166	0.172	4.96E-05	6.77E-05	5.73E-05	4.76E-05	7.36E-05	3.25E-05	1.66E-05	5.83E-05	3.04E-05	3.1E-05	3.29E-05	3.55E-05	1.66E-05	0
0.147	0.0371	3.11	0.223	0.166	1.53	0	0.376	-26.6	-0.222	-1.81	-0.431	-0.0716	-0.261	0.353	-0.375	-0.155	0.105	-0.119	0.184	0.163	4.89E-05	3.69E-05	6.86E-05	4.23E-05	5.51E-05	3.55E-05	4.01E-05	4.9E-05	1.22E-05	2.25E-05	2.65E-05	2.8E-05	1.48E-05	0
0.123	0.033	2.97	0.202	0.163	1.23	0	0.283	-26.5	-0.229	-1.83	-0.434	-0.066	-0.293	0.245	-0.421	-0.131	0.125	-0.129	0.208	0.171	6.07E-05	4.47E-05	8.53E-05	4.43E-05	4.33E-05	2.92E-05	4.07E-05	4.47E-05	9.27E-06	2.34E-05	3.07E-05	2.23E-05	1.89E-05	0
0.146	0.0366	3.02	0.227	0.167	1.56	0	0.386	-26.6	-0.203	-1.87	-0.437	-0.0475	-0.273	0.245	-0.437	-0.109	0.171	-0.132	0.237	0.197	4.21E-05	3.43E-05	4.83E-05	4.47E-05	8.42E-05	3.01E-05	3.29E-05	5.93E-05	1.57E-05	1.7E-05	1.27E-05	2.24E-05	1.97E-05	0
0.158	0.0304	2.98	0.238	0.165	1.82	0	0.406	-26.6	-0.217	-1.9	-0.405	-0.0631	-0.22	0.232	-0.416	-0.145	0.111	-0.119	0.232	0.223	9.45E-06	2.65E-05	8.15E-05	5.65E-05	7.99E-05	2.14E-05	3.93E-05	6.65E-05	3.63E-05	3.79E-05	1.07E-05	8.62E-06	2.52E-05	0
0.15	0.0376	3.14	0.228	0.164	1.64	0	0.394	-26.9	-0.262	-1.61	-0.323	-0.115	-0.295	0.21	-0.374	-0.0504	0.137	-0.0946	0.162	0.263	3.5E-05	5.61E-05	4.06E-05	1.23E-05	6.7E-05	9.44E-06	3.11E-05	5.37E-05	2.67E-05	2.85E-05	1.84E-05	2.9E-05	1.69E-05	0
0.158	0.037	3.01	0.239	0.167	1.75	0	0.409	-26.3	-0.323	-1.85	-0.383	-0.073	-0.301	0.138	-0.424	-0.0926	0.149	-0.152	0.158	0.152	4.59E-05	7.34E-05	5.77E-05	5.17E-05	6.81E-05	2.58E-05	1.67E-05	5.06E-05	3.21E-05	3.06E-05	3.24E-05	3.79E-05	1.66E-05	0
0.15	0.0373	3.08	0.224	0.165	1.55	0	0.381	-26.7	-0.261	-1.84	-0.436	-0.0887	-0.269	0.343	-0.391	-0.174	0.0728	-0.131	0.183	0.154	4.61E-05	3.4E-05	6.41E-05	3.93E-05	7.01E-05	2.98E-05	3.79E-05	4.69E-05	1.46E-05	2.38E-05	2.76E-05	2.78E-05	1.55E-05	0
0.123	0.0313	2.97	0.198	0.159	1.21	0	0.279	-26.5	-0.239	-1.84	-0.445	-0.0694	-0.298	0.251	-0.417	-0.12	0.132	-0.12	0.209	0.175	6.22E-05	4.79E-05	8.83E-05	4.13E-05	3.69E-05	3.04E-05	4.11E-05	5.12E-05	9E-06	2.16E-05	3.23E-05	2.38E-05	1.99E-05	0
0.145	0.0371	3.06	0.225	0.167	1.53	0	0.385	-26.5	-0.188	-1.85	-0.42	-0.0239	-0.248	0.256	-0.444	-0.126	0.148	-0.149	0.237	0.197	5.05E-05	3.2E-05	4.75E-05	5.25E-05	7.78E-05	2.76E-05	3.33E-05	5.45E-05	1.55E-05	1.94E-05	2.03E-05	2.27E-05	1.8E-05	0
0.157	0.0301	3.03	0.24	0.165	1.83	0	0.408	-26.6	-0.235	-1.91	-0.425	-0.0607	-0.22	0.228	-0.415	-0.13	0.128	-0.108	0.24	0.238	1.32E-05	2.69E-05	8.81E-05	6.6E-05	8.08E-05	1.99E-05	3.6E-05	6.71E-05	3.54E-05	3.82E-05	1.45E-05	9.93E-06	2.62E-05	0
0.151	0.0388	3.18	0.228	0.164	1.64	0	0.394	-26.9	-0.241	-1.6	-0.314	-0.119	-0.269	0.209	-0.405	-0.106	0.105	-0.0961	0.185	0.246	3.52E-05	5.83E-05	3.9E-05	1.33E-05	6.76E-05	9.47E-06	3.18E-05	5.41E-05	2.4E-05	2.65E-05	1.92E-05	2.75E-05	1.73E-05	0
0.157	0.0321	3.03	0.238	0.168	1.72	0	0.407	-26.6	-0.304	-1.82	-0.358	-0.0576	-0.304	0.144	-0.396	-0.0785	0.175	-0.135	0.17	0.181	4.37E-05	6.93E-05	5.74E-05	4.96E-05	6.98E-05	2.59E-05	1.58E-05	5.88E-05	3E-05	3.35E-05	3.25E-05	3.54E-05	1.67E-05	0
0.152	0.0371	3.05	0.227	0.166	1.6	0	0.388	-26.7	-0.283	-1.84	-0.453	-0.0872	-0.27	0.34	-0.376	-0.164	0.0878	-0.112	0.191	0.16	4.91E-05	3.96E-05	6.98E-05	3.93E-05	6.64E-05	3.09E-05	4.12E-05	4.13E-05	1.89E-05	2.18E-05	3.22E-05	2.75E-05	1.51E-05	0
0.122	0.0313	3	0.196	0.158	1.19	0	0.272	-26.5	-0.256	-1.85	-0.44	-0.0851	-0.299	0.254	-0.42	-0.12	0.146	-0.103	0.228	0.195	6.45E-05	4.56E-05	9.15E-05	4.29E-05	3.95E-05	2.88E-05	4.4E-05	5.25E-05	1.1E-05	2.2E-05	3.29E-05	2.29E-05	2.06E-05	0
0.143	0.038	3.12	0.223	0.166	1.5	0	0.384	-26.5	-0.17	-1.84	-0.422	-0.0159	-0.248	0.258	-0.429	-0.107	0.17	-0.14	0.242	0.192	5.59E-05	3.8E-05	6.43E-05	5.21E-05	7.37E-05	2.61E-05	3.13E-05	5.1E-05	1.53E-05	2.63E-05	2E-05	2.05E-05	1.85E-05	0
0.159	0.031	3.06	0.241	0.165	1.85	0	0.41	-26.5	-0.235	-1.87	-0.419	-0.0465	-0.233	0.224	-0.42	-0.12	0.114	-0.103	0.222	0.224	9.13E-06	2.26E-05	7.55E-05	9.47E-05	8.42E-05	2.04E-05	4.39E-05	6.84E-05	2.41E-05	2.2E-05	1.15E-05	9.82E-06	3.02E-05	0
0.15	0.0392	3.14	0.229	0.165	1.64	0	0.394	-26.8	-0.263	-1.61	-0.349	-0.12	-0.25	0.214	-0.386	-0.106	0.145	-0.0516	0.207	0.246	3.8E-05	5.79E-05	4.76E-05	1.47E-05	6.33E-05	9.7E-06	3.13E-05	5.58E-05	2.49E-05	2.66E-05	1.88E-05	2.86E-05	1.7E-05	0
0.157	0.0317	3	0.235	0.167	1.69	0	0.405	-26.6	-0.264	-1.79	-0.322	-0.0502	-0.29	0.146	-0.385	-0.0547	0.172	-0.141	0.16	0.183	4.54E-05	6.6E-05	5.74E-05	4.69E-05	6.69E-05	2.5E-05	1.44E-05	5.34E-05	4.68E-05	2.7E-05	2.93E-05	3.51E-05	1.61E-05	0
0.154	0.0359	3.04	0.229	0.165	1.64	0	0.394	-26.7	-0.286	-1.85	-0.448	-0.0902	-0.265	0.345	-0.371	-0.158	0.0886	-0.115	0.192	0.159	4.81E-05	4.05E-05	7.48E-05	3.42E-05	6.8E-05	3.25E-05	4.18E-05	4.53E-05	2.39E-05	2.39E-05	2.92E-05	3.08E-05	1.55E-05	0
0.123	0.0323	3.03	0.194	0.158	1.17	0	0.266	-26.5	-0.266	-1.85	-0.446	-0.0819	-0.314	0.24	-0.446	-0.138	0.127	-0.123	0.201	0.178	5.77E-05	4.74E-05	9.22E-05	5.13E-05	3.66E-05	2.78E-05	4.37E-05	5.06E-05	9.93E-06	2.13E-05	2.87E-05	2.66E-05	2.05E-05	0
0.141	0.0378	3.16	0.222	0.167	1.48	0	0.384	-26.6	-0.225	-1.88	-0.464	-0.0407	-0.29	0.235	-0.476	-0.122	0.122	-0.149	0.221	0.187	5.48E-05	3.68E-05	6.59E-05	4.42E-05	7.43E-05	2.9E-05	2.83E-05	4.93E-05	1.72E-05	2.86E-05	1.93E-05	2.18E-05	1.79E-05	0
0.159	0.0296	3.08	0.241	0.164	1.85	0	0.41	-26.6	-0.202	-1.91	-0.407	-0.084	-0.223	0.2	-0.406	-0.15	0.137	-0.136	0.237	0.203	9.49E-06	2.49E-05	8.21E-05	9.34E-05	8.92E-05	2.74E-05	2.71E-05	7.2E-05	2.45E-05	2.18E-05	1.13E-05	8.08E-06	3.16E-05	0
0.151	0.0386	3.17	0.229	0.164	1.65	0	0.394	-26.9	-0.234	-1.65	-0.34	-0.118	-0.232	0.241	-0.407	-0.106	0.132	-0.0589	0.218	0.261	3.77E-05	4.19E-05	6.19E-05	2.4E-05	6.11E-05	1.09E-05	2.98E-05	5.66E-05	2.02E-05	2.63E-05	1.91E-05	3.12E-05	1.64E-05	0
0.156	0.0326	3.06	0.234	0.166	1.68	0	0.405	-26.6	-0.271	-1.78	-0.314	-0.0248	-0.279	0.162	-0.361	-0.038	0.176	-0.128	0.174	0.196	4.64E-05	6.32E-05	5.89E-05	4.22E-05	6.34E-05	2.47E-05	1.63E-05	7.42E-05	4.24E-05	2.89E-05	2.79E-05	3.6E-05	1.73E-05	0
0.155	0.0376	3.1	0.23	0.165	1.66	0	0.397	-26.6	-0.294	-1.82	-0.438	-0.0769	-0.256	0.331	-0.369	-0.187	0.0709	-0.135	0.173	0.159	5.08E-05	4.33E-05	6.67E-05	4.09E-05	7.16E-05	3.29E-05	4.83E-05	5.22E-05	2.98E-05	2.75E-05	3.29E-05	2.75E-05	1.42E-05	0
0.123	0.0317	3.08	0.195	0.157	1.19	0	0.27	-26.5	-0.266	-1.86	-0.457	-0.107	-0.322	0.234	-0.43	-0.127	0.136	-0.111	0.208	0.176	6.07E-05	4.43E-05	9.52E-05	4.66E-05	3.6E-05	2.91E-05	4.66E-05	5.63E-05	9.97E-06	1.96E-05	3.03E-05	2.46E-05	2.16E-05	0
0.138	0.0376	3.16	0.221	0.167	1.46	0	0.383	-26.5	-0.209	-1.85	-0.449	-0.0284	-0.275	0.248	-0.452	-0.0999	0.139	-0.132	0.238	0.2	5.46E-05	3.82E-05	6.6E-05	4.61E-05	7.17E-05	3.11E-05	2.47E-05	5.36E-05	1.74E-05	2.66E-05	2.13E-05	2.14E-05	1.78E-05	0
0.159	0.0294	3.12	0.24	0.164	1.85	0	0.41	-26.6	-0.223	-1.92	-0.398	-0.0774	-0.21	0.214	-0.394	-0.131	0.152	-0.117	0.254	0.193	8.15E-06	2.68E-05	8.13E-05	9.01E-05	9.81E-05	3.21E-05	2.66E-05	6.96E-05	2.48E-05	2.17E-05	1.13E-05	7.9E-06	3.2E-05	0
0.152	0.0388	3.19	0.229	0.164	1.65	0	0.394	-26.8	-0.224	-1.64	-0.329	-0.11	-0.214	0.246	-0.405	-0.101	0.152	-0.0586	0.209	0.253	3.76E-05	4.27E-05	6.4E-05	2.22E-05	5.82E-05	1.09E-05	3.25E-05	5.51E-05	2.63E-05	2.78E-05	2.02E-05	2.92E-05	1.57E-05	0
0.155	0.0353	3.07	0.233	0.166	1.67	0	0.404	-26.6	-0.302	-1.81	-0.348	-0.0535	-0.306	0.134	-0.37	-0.0442	0.158	-0.146	0.163	0.194	4.02E-05	6.72E-05	6.02E-05	4.29E-05	6.47E-05	2.39E-05	1.54E-05	6.47E-05	4.02E-05	2.76E-05	2.63E-05	3.6E-05	1.71E-05	0
0.157	0.036	3.12	0.231	0.166	1.66	0	0.399	-26.6	-0.256	-1.81	-0.423	-0.0727	-0.273	0.332	-0.373	-0.17	0.0766	-0.14	0.167	0.148	3.91E-05	4.73E-05	6.43E-05	4.32E-05	6.62E-05	4.19E-05	4.39E-05	3.36E-05	3.07E-05	2.91E-05	3.21E-05	2.77E-05	1.22E-05	0
0.125	0.0311	3.07	0.196	0.157	1.21	0	0.276	-26.5	-0.269	-1.88	-0.464	-0.112	-0.341	0.225	-0.448	-0.142	0.125	-0.125	0.208	0.179	6.71E-05	4.42E-05	9E-05	4.79E-05	3.68E-05	3.64E-05	4.78E-05	5.58E-05	9.66E-06	1.6E-05	3.03E-05	2.7E-05	2.11E-05	0
0.137	0.0367	3.1	0.22	0.166	1.45	0	0.381	-26.6	-0.208	-1.85	-0.452	-0.0253	-0.285	0.264	-0.453	-0.114	0.141	-0.146	0.237	0.184	5.53E-05	3.81E-05	6.65E-05	4.4E-05	7.08E-05	3.51E-05	2.94E-05	4.89E-05	1.52E-05	2.68E-05	2.12E-05	2.01E-05	1.74E-05	0
0.159	0.0297	3.07	0.241	0.164	1.85	0	0.41	-26.6	-0.207	-1.9	-0.399	-0.085	-0.224	0.209	-0.418	-0.141	0.143	-0.13	0.243	0.198	8.49E-06	2.66E-05	8.21E-05	8.89E-05	0.000102	3.7E-05	2.72E-05	7.27E-05	2.55E-05	2.14E-05	1.29E-05	8.16E-06	3.24E-05	0
0.151	0.0385	3.14	0.229	0.165	1.65	0	0.395	-26.8	-0.24	-1.67	-0.35	-0.0957	-0.194	0.238	-0.438	-0.14	0.151	-0.0511	0.212	0.253	3.56E-05	4.39E-05	6.41E-05	1.98E-05	5.71E-05	1.21E-05	2.97E-05	5.54E-05	2.25E-05	2.81E-05	1.88E-05	2.8E-05	1.61E-05	0
0.154	0.0336	3.03	0.233	0.167	1.66	0	0.402	-26.7	-0.271	-1.77	-0.325	-0.0578	-0.317	0.133	-0.358	-0.0264	0.169	-0.156	0.164	0.197	4.12E-05	6.18E-05	6.55E-05	4.15E-05	6.2E-05	2.46E-05	1.47E-05	7.49E-05	4.14E-05	2.71E-05	2.66E-05	3.51E-05	1.82E-05	0
0.158	0.0342	3.12	0.232	0.168	1.67	0	0.399	-26.7	-0.28	-1.84	-0.428	-0.0703	-0.259	0.323	-0.384	-0.169	0.0787	-0.141	0.169	0.154	5.18E-05	4.55E-05	7.03E-05	4.45E-05	6.44E-05	4.03E-05	4.8E-05	3.74E-05	2.94E-05	3E-05	3.23E-05	2.74E-05	1.31E-05	0
0.125	0.0318	3.03	0.198	0.157	1.23	0	0.281	-26.5	-0.25	-1.85	-0.448	-0.0877	-0.318	0.262	-0.424	-0.122	0.143	-0.0951	0.222	0.19	5.55E-05	4.3E-05	8.98E-05	5.22E-05	3.65E-05	3.37E-05	4.76E-05	5.63E-05	9.54E-06	1.94E-05	3.1E-05	2.51E-05	2.02E-05	0
0.134	0.0369	3.06	0.219	0.167	1.43	0	0.38	-26.6	-0.217	-1.85	-0.447	-0.0178	-0.272	0.275	-0.431	-0.0973	0.164	-0.127	0.253	0.195	5.74E-05	3.91E-05	6.97E-05	4.59E-05	7.85E-05	3.2E-05	2.61E-05	5.16E-05	1.67E-05	2.66E-05	2.33E-05	1.72E-05	1.96E-05	0
0.159	0.0312	3.04	0.239	0.166	1.81	0	0.407	-26.5	-0.163	-1.85	-0.357	-0.0425	-0.194	0.225	-0.39	-0.135	0.15	-0.128	0.245	0.191	7.85E-06	2.95E-05	0.000134	0.000112	0.000125	3.95E-05	2.49E-05	7.15E-05	2.39E-05	1.99E-05	1.04E-05	8.71E-06	4.54E-05	0
0.153	0.0368	3.07	0.23	0.165	1.68	0	0.397	-26.8	-0.277	-1.66	-0.345	-0.118	-0.188	0.225	-0.437	-0.143	0.161	-0.0435	0.211	0.256	3.84E-05	4.78E-05	0.000197	8.86E-05	5.43E-05	1.01E-05	3.18E-05	5.43E-05	2.69E-05	3.14E-05	1.91E-05	2.36E-05	4.81E-05	0
0.153	0.0358	3.08	0.231	0.166	1.66	0	0.4	-26.7	-0.266	-1.76	-0.3	-0.0515	-0.33	0.131	-0.324	-0.00372	0.15	-0.157	0.164	0.232	3.57E-05	6.17E-05	6.55E-05	3.61E-05	6.08E-05	2.27E-05	1.24E-05	6.09E-05	3.66E-05	2.57E-05	2.08E-05	2.58E-05	1.79E-05	0
0.159	0.0362	3.17	0.233	0.166	1.67	0	0.403	-26.6	-0.266	-1.82	-0.418	-0.0566	-0.253	0.329	-0.363	-0.145	0.0977	-0.122	0.181	0.179	4.61E-05	4.71E-05	6.77E-05	5.72E-05	7.61E-05	3.97E-05	3.97E-05	4.26E-05	3.23E-05	2.82E-05	2.38E-05	1.87E-05	1.64E-05	0
0.127	0.0314	3.03	0.199	0.156	1.26	0	0.285	-26.5	-0.238	-1.85	-0.443	-0.0948	-0.324	0.25	-0.434	-0.127	0.134	-0.108	0.22	0.183	5.95E-05	4.46E-05	9.21E-05	5.25E-05	3.36E-05	3.91E-05	4.35E-05	5.85E-05	9.23E-06	2.02E-05	2.89E-05	2.46E-05	2.1E-05	0
0.133	0.0362	3.04	0.218	0.167	1.41	0	0.378	-26.6	-0.231	-1.87	-0.468	-0.0597	-0.306	0.241	-0.453	-0.119	0.135	-0.138	0.221	0.173	5.77E-05	4.02E-05	7.03E-05	4.55E-05	7.58E-05	3.12E-05	2.95E-05	5.41E-05	1.49E-05	2.51E-05	2.32E-05	1.7E-05	1.96E-05	0
0.0883	0.0122	2.74	0.134	0.128	0.924	0	0.126	-32.6	-2.77	-0.376	-1.42	0.228	-0.0373	0.0586	0.245	0.108	-0.146	0.0778	-0.0324	0.253	9.73E-05	5.21E-05	5.38E-05	0.00015	5.59E-05	0.000111	2.4E-05	6.85E-05	2.21E-05	3.73E-05	2.8E-05	4.51E-05	3.73E-05	0
0.128	0.0209	2.38	0.19	0.155	1.59	0	0.24	-34.8	-3.12	-1.12	-0.188	0.488	-0.0966	0.177	-0.0592	0.141	-0.0561	0.00857	-0.0527	0.028	9.99E-05	1.41E-05	1.28E-05	1.1E-05	2.14E-05	4.99E-05	2.22E-05	4.23E-05	7.64E-05	0.000115	6.84E-05	0.000116	3.84E-05	0
0.0831	0.0183	2.77	0.165	0.142	1.2	0	0.237	-35	-3.8	-0.528	-0.152	0.812	0.405	-0.395	-0.645	0.474	0.249	-0.00185	-0.411	0.238	8.63E-06	2.13E-05	2.15E-05	2.41E-05	6.52E-05	9.43E-05	0.000107	3.68E-05	0.000221	1.99E-05	2.6E-05	5.1E-05	5.73E-05	0
0.0813	0.016	2.3	0.142	0.131	1.06	0	0.137	-31.6	-1.01	0.542	-0.326	0.308	-0.261	0.267	-0.355	0.348	-0.244	0.218	-0.247	0.206	6.04E-05	1.86E-05	2.72E-06	1.33E-05	1.5E-05	3.5E-05	7.55E-05	2.35E-05	7.61E-05	0.000962	6.22E-05	3.4E-05	0.000257	0
0.0923	0.00594	2.52	0.126	0.123	1.08	0	0.13	-31.7	-2.89	1.84	-0.734	0.374	0.243	0.111	-0.462	0.0693	-0.563	0.365	-0.0543	-0.129	3.38E-05	6.64E-05	0.000302	0.000163	2.39E-05	4.42E-05	6.08E-05	3.23E-05	3.95E-05	4.29E-05	0.00014	7.45E-05	7.75E-05	0
0.136	0.00364	1.63	0.159	0.148	1.41	0	0.207	-29.3	-4.38	-0.0293	0.192	0.0473	-0.363	0.406	-0.219	0.129	-0.236	0.277	-0.0973	0.124	0.000184	0.000144	8.13E-05	2.71E-05	2.29E-05	3.93E-05	3.02E-05	2.95E-05	4.55E-05	0.000222	0.000142	9.96E-05	6.6E-05	0
0.0894	0.0136	2.99	0.134	0.125	1.01	0	0.138	-32.2	-3.07	-0.162	-1.38	0.378	-0.192	-0.138	0.246	0.319	0.0129	0.00914	-0.142	0.0801	4.31E-05	0.000186	0.000923	2.88E-05	1.69E-05	4.47E-05	7E-05	4.51E-05	8.87E-05	1.1E-05	3.29E-05	2.81E-05	0.000244	0
0.128	0.0209	2.38	0.19	0.155	1.59	0	0.24	-34.8	-3.12	-1.12	-0.188	0.488	-0.0966	0.177	-0.0592	0.141	-0.0561	0.00857	-0.0527	0.028	9.99E-05	1.41E-05	1.28E-05	1.1E-05	2.14E-05	4.99E-05	2.22E-05	4.23E-05	7.64E-05	0.000115	6.84E-05	0.000116	3.84E-05	0
0.0831	0.0183	2.77	0.165	0.142	1.2	0	0.237	-35	-3.8	-0.528	-0.152	0.812	0.405	-0.395	-0.645	0.474	0.249	-0.00185	-0.411	0.238	8.63E-06	2.13E-05	2.15E-05	2.41E-05	6.52E-05	9.43E-05	0.000107	3.68E-05	0.000221	1.99E-05	2.6E-05	5.1E-05	5.73E-05	0
0.0813	0.016	2.3	0.142	0.131	1.06	0	0.137	-31.6	-1.01	0.542	-0.326	0.308	-0.261	0.267	-0.355	0.348	-0.244	0.218	-0.247	0.206	6.04E-05	1.86E-05	2.72E-06	1.33E-05	1.5E-05	3.5E-05	7.55E-05	2.35E-05	7.61E-05	0.000962	6.22E-05	3.4E-05	0.000257	0
0.132	0.0249	2.1	0.215	0.175	1.53	0	0.326	-31.3	-0.991	-0.173	1.36	1.08	-0.202	0.64	-0.929	0.382	-0.593	0.181	-0.181	0.295	2.73E-05	4.73E-05	6.23E-05	6.3E-05	4.48E-05	7.31E-05	0.000464	0.000139	9.64E-06	7.84E-05	5.99E-05	0.000197	0.000118	0
0.112	0.053	3.03	0.187	0.165	1.21	0	0.293	-30.4	-0.662	-0.888	-0.866	1.27	-0.98	0.472	-0.288	0.361	-0.208	0.223	-0.433	-0.14	2.95E-05	4.01E-05	2.69E-05	3.07E-05	4.61E-05	4.07E-05	2.31E-05	8.22E-05	3.04E-05	3.89E-05	1.82E-05	5.5E-06	1.79E-05	0
0.117	0.0283	3.12	0.177	0.16	1.03	0	0.227	-29.4	2.29	1.96	-1.58	0.369	-0.456	0.441	-0.276	0.112	-0.132	0.0119	0.0862	-0.111	4.74E-05	5.67E-05	0.00015	0.000177	0.000168	6.39E-05	4.21E-05	1.93E-05	9.13E-06	4.14E-06	9.23E-06	4.22E-05	6.04E-05	0
0.0948	0.0288	2.57	0.129	0.115	0.811	0	0.124	-32.1	-2.45	0.888	-0.258	0.0114	-0.347	0.16	0.0529	-0.135	0.243	-0.266	0.157	-0.0364	6.04E-06	1.13E-05	9.94E-05	0.000105	8.64E-05	0.000137	0.000106	7.64E-05	0.000141	2.94E-05	3.1E-05	2.56E-05	4.65E-05	0
0.125	0.00836	2.1	0.148	0.157	0.976	0	0.135	-31.4	-3.25	1.6	-0.296	0.184	0.171	0.107	-0.329	0.346	-0.341	0.283	-0.0775	-0.0749	0.000235	0.000125	3.77E-05	0.000115	1.32E-05	4.84E-05	1.7E-05	4.95E-05	2.22E-05	1.56E-05	0.000162	0.000315	9.39E-05	0
0.0923	0.00594	2.52	0.126	0.123	1.08	0	0.13	-31.7	-2.89	1.84	-0.734	0.374	0.243	0.111	-0.462	0.0693	-0.563	0.365	-0.0543	-0.129	3.38E-05	6.64E-05	0.000302	0.000163	2.39E-05	4.42E-05	6.08E-05	3.23E-05	3.95E-05	4.29E-05	0.00014	7.45E-05	7.75E-05	0
0.136	0.00364	1.63	0.159	0.148	1.41	0	0.207	-29.3	-4.38	-0.0293	0.192	0.0473	-0.363	0.406	-0.219	0.129	-0.236	0.277	-0.0973	0.124	0.000184	0.000144	8.13E-05	2.71E-05	2.29E-05	3.93E-05	3.02E-05	2.95E-05	4.55E-05	0.000222	0.000142	9.96E-05	6.6E-05	0
0.079	0.00894	2.53	0.103	0.13	0.208	0	0.0713	-30	-1.45	0.687	-0.172	-0.0528	-0.332	-0.0464	-0.0936	0.0561	-0.0134	-0.000225	-0.0228	-0.168	1.94E-05	2.69E-05	1.27E-05	0.00037	0.000297	0.000321	0.000234	0.000163	0.000146	1.08E-05	2.46E-05	2.85E-05	0.000131	0
0.111	0.0285	2.57	0.13	0.117	0.814	0	0.125	-30.9	-1.65	0.832	-0.324	0.149	-0.18	0.141	0.00337	-0.127	0.251	-0.202	0.16	-0.115	4.13E-06	1.1E-05	9.94E-05	0.000109	9.04E-05	0.000132	0.000124	7.1E-05	0.000147	2.86E-05	2.98E-05	2.52E-05	4.88E-05	0
0.0642	0.0322	3.01	0.105	0.104	0.658	0	0.106	-30.2	-1.19	0.575	-0.236	0.105	-0.202	0.0641	0.225	-0.369	0.299	-0.197	0.131	-0.197	7.42E-05	4.67E-05	2.95E-05	0.0001	0.000138	0.000166	6.96E-05	5.19E-05	4.97E-05	7.69E-05	0.000508	1.43E-05	0.000127	0
0.106	0.00761	2.41	0.115	0.111	0.785	0	0.113	-33.3	-2.61	0.815	0.0569	-0.101	-0.17	0.168	-0.0327	-0.00243	0.018	-0.0107	-0.0441	0.0351	0.000222	2.81E-05	0.000191	0.000106	0.000152	0.000115	0.000141	3.83E-05	3.74E-05	0.000168	4.14E-05	0.000171	6.46E-05	0
0.0911	0.0257	2.66	0.137	0.102	1.34	0	0.154	-31.3	-1.16	0.701	-0.402	0.233	-0.0819	-0.06	0.134	-0.138	0.152	-0.125	0.0753	-0.028	0.000161	2.65E-05	0.000102	7.34E-05	7.53E-05	0.000156	2.75E-05	4.47E-05	0.000111	9.8E-05	4.73E-05	1.18E-05	4.71E-05	0
0.102	0.0278	2.56	0.154	0.117	1.32	0	0.216	-29.8	-0.608	0.617	-0.092	0.0401	0.0163	-0.135	-0.137	0.266	0.0259	-0.184	0.216	-0.0374	0.000241	5.96E-05	4.75E-05	0.000102	4.14E-05	6.51E-05	6.06E-05	2.63E-05	3.88E-05	1.88E-05	5.6E-05	0.000215	6.91E-05	0
0.0721	0.0186	3.02	0.115	0.111	0.74	0	0.113	-33.8	-3.08	1.16	-0.339	0.285	-0.336	0.263	-0.00321	0.0741	0.12	-0.0267	0.0815	-0.0524	4.97E-05	0.000106	6.2E-05	0.000121	5.16E-05	0.000338	0.000959	0.000142	3.9E-05	0.00026	8.28E-05	0.000283	0.000246	0
0.0908	0.00831	2.47	0.0933	0.112	0.306	0	0.0725	-31.6	-3	0.174	-0.044	-0.0795	-0.436	0.102	0.174	-0.0563	0.134	0.0893	-0.165	0.00795	5.43E-05	5.99E-05	0.000123	5.41E-05	0.000206	0.000714	9.22E-05	0.000133	5.04E-05	5.73E-05	6.79E-05	8.4E-05	0.000178	0
0.0554	0.0173	1.86	0.15	0.143	0.295	0	0.0293	-27.5	1.97	0.475	0.165	-0.0424	0.262	0.585	-0.0165	-0.161	-0.447	0.137	0.377	0.37	1.46E-05	1.95E-06	1.97E-05	0.000132	4.08E-06	5.71E-05	1.51E-05	5.55E-05	0.000534	0.00222	0.000299	1.35E-05	0.000605	0
0.0586	0.00254	3.14	0.189	0.209	0.704	0	0.106	-22	1.03	0.154	0.668	-0.026	0.166	0.0962	0.288	0.265	-0.333	-0.111	0.118	0.137	0.00139	0.00261	0.00125	0.00656	0.00131	0.00238	0.00121	0.00244	0.00436	0.000844	0.00188	0.000847	0.00161	0
0.101	0.00948	1.77	0.184	0.172	0.662	0	0.109	-24.9	-0.109	-0.0868	0.44	-0.563	0.0991	0.00412	0.156	0.156	-0.25	-0.111	0.225	0.216	2.22E-05	3.51E-05	3.87E-05	0.000111	2.96E-05	2.39E-05	3.53E-05	0.00289	0.00082	2.31E-05	1.99E-05	6.02E-05	0.000798	0
0.068	0.00293	0.941	0.207	0.175	1.27	0	0.224	-27.2	-0.0994	0.319	0.372	-0.192	0.024	0.192	-0.0343	0.307	-0.135	-0.0144	0.178	0.306	1.58E-05	2.01E-05	3.27E-05	2.13E-05	1.61E-05	2.71E-05	1.22E-05	0.000244	7.12E-05	0.00121	2.73E-05	4.02E-05	0.000326	0
0.0534	0.0222	2.53	0.125	0.138	0.251	0	0.03	-25.5	1.04	-0.457	0.00896	-0.186	0.438	0.264	-0.0399	0.0817	-0.343	-0.142	0.357	0.735	1.3E-05	4.99E-06	2.85E-05	3.9E-05	2.66E-05	1.44E-05	0.00018	0.000583	0.000209	0.000301	0.00374	3.07E-05	0.00101	0
0.0861	0.00463	2.35	0.177	0.155	1.05	0	0.252	-27.9	0.167	-0.224	0.158	-0.285	0.109	0.222	0.00285	-0.0336	-0.283	0.134	0.12	0.217	4.36E-05	6.75E-06	1.2E-05	3.48E-05	9.28E-06	6.88E-05	0.000149	0.000376	0.000338	3.61E-06	0.000198	6.54E-05	0.000125	0
0.0834	0.00685	2.1	0.163	0.141	0.859	0	0.247	-28.8	-0.169	0.204	0.203	-0.249	-0.173	0.178	0.117	0.0145	-0.183	0.0921	0.0709	0.242	7.9E-06	8.34E-06	4.98E-06	1.3E-05	3.3E-06	2.53E-05	0.000261	0.000377	0.00032	5.33E-05	7.42E-06	3.79E-05	0.000133	0
0.089	0.00606	2.07	0.143	0.173	0.39	0	0.0421	-27.7	-1.46	-1.07	-0.393	0.338	-0.689	0.0532	-0.273	0.186	-0.166	-0.0644	-0.225	0.0108	0.000561	8E-05	4.39E-05	0.000348	0.000405	0.000847	0.000731	9.86E-05	5.51E-05	0.000112	7.41E-05	1.07E-05	0.000281	1
0.0931	0.017	2.65	0.155	0.192	0.379	0	0.0382	-23.5	-1.86	-1.51	0.0777	0.6	-0.817	0.235	-0.245	0.12	-0.22	-0.0383	-0.361	-0.0441	0.000823	0.000951	0.000316	0.000127	0.000224	0.000228	4.18E-05	4.75E-05	6.38E-05	6.48E-05	8.96E-05	9.1E-05	0.000295	1
0.0464	0.00108	2.44	0.209	0.243	0.363	0	0.0679	-23	2.71	-0.134	0.018	-0.0434	0.0885	0.104	0.288	-0.184	-0.0338	0.209	-0.0638	-0.0373	0.000935	0.0033	0.0022	0.00354	0.00206	0.00338	0.00115	0.00178	0.00366	0.00251	0.00482	0.00134	0.00114	1
0.0847	0.000545	2.9	0.226	0.228	1.09	0	0.178	-23.9	2.07	-0.188	-0.201	0.21	0.168	0.0778	0.0819	0.0691	0.0419	0.0877	0.0746	0.0201	0.000709	0.00275	0.00183	0.00314	0.00253	0.00245	0.00141	0.00275	0.00368	0.000827	0.000679	0.00182	0.000953	1
0.0958	0.000541	3.06	0.235	0.228	1.14	0	0.209	-23.5	1.02	-0.89	-0.387	0.222	0.179	0.172	0.145	0.107	0.0602	0.0267	0.0319	0.0447	0.000371	0.00106	0.000893	0.00208	0.00149	0.00198	0.00149	0.00119	0.000738	0.0014	0.00217	0.00219	0.000573	1
0.0852	0.000354	3.14	0.185	0.22	0.885	0	0.15	-23.8	0.728	-0.642	-0.187	0.347	0.379	0.246	0.14	0.0184	0.0105	-0.0215	-0.0131	-0.00286	0.000535	0.00212	0.00059	0.00211	0.00135	0.00222	0.00128	0.00113	0.00106	0.000696	0.00146	0.00319	0.00076	1
0.0904	0.000529	3.12	0.218	0.242	0.704	0	0.117	-23.2	1.49	-0.857	-0.624	0.0454	0.112	0.0129	0.0284	-0.000867	0.0248	0.0405	0.0698	0.0652	0.00121	0.000889	0.00166	0.00181	0.00301	0.00279	0.00202	0.000386	0.0033	0.002	0.00108	0.00567	0.00135	1
0.145	6.82E-05	2.19	0.327	0.209	2.5	0	0.469	-28.1	2.38	-0.401	-0.307	-0.18	0.203	0.235	0.158	0.0962	0.00707	0.0071	0.0479	0.0202	0.000208	0.000285	0.000347	0.00123	0.00145	0.000593	0.000868	0.000535	0.000526	0.000437	0.000774	0.00154	0.000434	1
0.142	5.56E-05	2.82	0.347	0.187	2.64	0	0.521	-31.7	1.39	0.166	-0.399	-0.00835	0.0956	0.053	0.161	0.116	-0.000391	-0.106	-0.0548	0.082	3.39E-05	3.37E-05	5.97E-05	9.97E-05	0.000141	8.21E-05	7.04E-05	8.92E-05	9.22E-05	7.69E-05	8.11E-05	8.67E-05	2.77E-05	1
0.12	9.88E-05	3.01	0.341	0.187	2.53	0	0.486	-30.2	1.22	0.0787	-0.533	-0.0342	0.124	0.0192	0.13	0.0748	0.0571	-0.013	0.0161	0.0587	2.4E-05	8.06E-05	8.39E-05	0.000105	0.000165	0.000119	0.000151	8.63E-05	9.01E-05	0.000154	7.2E-05	0.0001	3.81E-05	1
0.116	6.27E-05	2.92	0.319	0.2	2.44	0	0.486	-27.7	0.298	-1.45	0.094	0.0339	0.226	0.0753	0.0941	-0.0141	-0.0597	-0.0255	0.00152	0.0193	0.000655	0.000729	0.000918	0.000567	0.000737	0.000382	0.000423	0.000969	0.000308	0.00041	0.000718	0.000915	0.000217	1
0.0822	0.000384	3.09	0.2	0.204	1.05	0	0.155	-23.7	0.713	-1.1	-0.1	-0.247	-0.0646	-0.133	-0.0658	-0.0341	-0.043	-0.00215	-0.00732	0.0106	0.00171	0.000927	0.000846	0.0013	0.000953	0.00178	0.000812	0.00117	0.00245	0.00124	0.00238	0.00287	0.000673	1
0.0922	7.26E-05	2.68	0.226	0.211	1.24	0	0.234	-26	1.45	-0.509	-0.454	0.102	0.0993	-0.156	-0.0669	-0.0494	-0.0602	-0.0616	-0.0248	0.0237	0.00172	0.00114	0.00141	0.00189	0.00186	0.000788	0.00164	0.000855	0.00173	0.000202	0.00113	0.000822	0.000507	1
0.0763	0.000755	2.55	0.198	0.223	0.624	0	0.0999	-23.1	2.12	-1.01	-0.27	0.0961	0.282	-0.195	0.147	-0.0572	0.00718	-0.016	-0.000913	-0.0167	0.00188	0.00283	0.000836	0.00286	0.00192	0.00188	0.0041	0.00115	0.00344	0.00111	0.00174	0.00242	0.000944	1
0.0773	8.88E-05	2.53	0.222	0.193	1.38	0	0.23	-27.9	2.56	-0.537	-0.268	-0.0693	0.169	0.0543	0.0844	0.0503	0.18	0.00833	-0.00872	0.0295	0.0013	0.00141	0.0006	0.00062	0.000961	0.000359	0.000608	0.00151	0.000873	0.000786	0.00134	0.000608	0.000369	1
0.0601	0.000441	3.1	0.272	0.228	1.37	0	0.354	-24.3	2.27	-0.453	-0.293	0.196	0.283	0.00379	0.204	-0.000246	0.0817	0.0708	0.00731	0.069	0.002	0.00151	0.00374	0.00177	0.00256	0.00415	0.00201	0.00428	0.00207	0.0025	0.00122	0.00209	0.000976	1
0.0667	0.00017	3.04	0.301	0.223	1.9	0	0.496	-26.4	1.94	-0.402	-0.244	0.0375	0.194	0.0783	0.158	0.116	0.0316	0.0195	-0.0338	0.0834	0.0021	0.000166	0.000803	0.00227	0.000521	0.0011	0.00233	0.00169	0.00325	0.000739	0.00306	0.00126	0.000961	1
0.0636	0.000126	3.11	0.288	0.234	1.59	0	0.498	-26.6	1.6	-0.424	-0.131	0.103	0.121	0.0909	0.0512	0.0705	0.0464	-0.043	-0.0297	-0.0365	0.00134	0.000882	0.00218	0.00113	0.00133	0.00171	0.00128	0.00266	0.00502	0.0015	0.00171	0.00163	0.00105	1
0.068	0.00146	3.05	0.244	0.259	0.489	0	0.0799	-23.4	2.97	-0.293	-0.103	0.0975	0.0995	0.114	-0.03	0.0462	0.0602	-0.0116	0.0134	0.0596	0.00333	0.00306	0.0015	0.00462	0.00507	0.00142	0.00409	0.0042	0.00497	0.00303	0.00254	0.00347	0.00117	1
0.096	5.11E-05	1.73	0.439	0.195	2.72	0	0.665	-30.4	2.87	-0.103	0.046	0.122	0.213	0.125	0.0548	0.00567	0.0517	0.0126	0.00978	-0.00289	0.000213	0.000159	0.000455	0.000348	0.000511	0.00037	0.0011	0.000332	0.000267	0.000637	0.000426	0.000693	0.000246	1
0.182	0.000251	2.98	0.451	0.162	2.15	0	0.636	-32.6	1.82	-0.536	-0.66	0.0393	0.189	0.225	0.147	0.0908	0.059	-0.0173	-0.00798	0.104	1.07E-05	2E-05	2.88E-05	1.74E-05	1.51E-05	1.83E-05	4.43E-06	6.21E-06	7.2E-06	0.000125	1.3E-05	3.82E-06	3.16E-05	1
0.143	0.000133	2.5	0.453	0.172	2.4	0	0.655	-32.2	1.59	-0.463	-0.278	-0.0251	0.109	0.168	0.163	0.189	0.083	0.0542	0.031	0.0849	7.22E-06	2.65E-05	2.34E-05	2.59E-05	4.29E-05	5.49E-05	4.97E-05	4.4E-05	4.47E-05	4.79E-05	7.79E-05	5.34E-05	1.77E-05	1
0.0866	0.00013	2.41	0.448	0.19	2.56	0	0.656	-30.2	2.46	-0.328	-0.191	-0.00283	0.163	0.0807	-0.0676	-0.00742	0.0178	-0.00256	0.0463	0.09	0.000101	3.26E-05	8.23E-05	7E-05	0.000121	0.000291	9.91E-05	0.000262	0.000149	0.000246	0.000102	0.000125	7.85E-05	1
0.0602	0.000226	3.11	0.254	0.205	1.23	0	0.303	-25.9	3.12	-0.256	-0.167	0.0168	0.0648	0.0771	0.0448	0.0627	6.57E-05	-0.0603	0.00419	0.0401	0.00156	0.000556	0.00278	0.00346	0.00581	0.00418	0.00298	0.000849	0.0018	0.000746	0.00356	0.00246	0.0015	1
0.0712	0.000297	3.11	0.262	0.2	1.76	0	0.387	-26.9	3.35	-0.154	-0.184	0.183	0.207	0.0705	0.0732	0.0437	0.04	0.0131	0.0317	0.0309	0.000742	0.000499	0.000837	0.00218	0.00259	0.00205	0.00187	0.000686	0.000752	0.000704	0.0011	0.00102	0.000683	1
0.0643	0.000546	2.56	0.195	0.193	0.678	0	0.113	-24.4	3.31	-0.993	0.032	0.134	0.0657	-0.0721	0.0277	0.091	0.000231	-0.0183	0.0473	-0.0144	0.00251	0.00203	0.00126	0.00237	0.00165	0.00306	0.00647	0.00194	0.00259	0.00277	0.00262	0.00194	0.00126	1
0.0645	0.000427	3.22	0.199	0.207	0.918	0	0.196	-23.7	1.08	-0.503	-0.375	0.159	0.174	0.0667	0.0644	-0.00571	0.0261	-0.0282	0.0373	0.00606	0.00171	0.00173	0.00288	0.0017	0.000929	0.00272	0.00378	0.00237	0.00354	0.0023	0.00155	0.00407	0.00094	1
0.112	0.000101	2.85	0.319	0.197	2.57	0	0.485	-29.8	1.39	-0.219	-0.0387	0.0716	0.242	0.181	0.239	0.101	0.127	-0.0029	0.107	0.0981	8.19E-05	6E-05	8.7E-05	0.000199	0.000291	0.000243	0.000191	0.000133	0.000253	0.000168	0.000218	0.000352	8.51E-05	1
0.155	0.000574	3.2	0.297	0.186	2.28	0	0.454	-30.5	1.54	0.0666	-0.0718	0.186	0.237	0.152	0.162	0.08	-0.058	-0.0488	0.0315	0.163	3.92E-05	9.9E-05	6.59E-05	3.52E-05	3.61E-05	0.000175	0.000118	3.57E-05	6.83E-05	5.9E-05	7.97E-05	3.57E-05	4.08E-05	1
0.102	0.000138	3.13	0.331	0.19	2.59	0	0.49	-31.2	2.03	0.0917	-0.00206	0.241	0.281	0.373	0.188	0.198	0.0938	0.062	0.134	0.157	9.2E-05	2.12E-05	0.000291	0.000698	0.000552	0.0012	0.000426	0.000401	0.000883	7.04E-05	0.000315	0.00085	0.00035	1
0.054	9.87E-05	2.57	0.283	0.201	2.07	0	0.421	-28.5	2.36	-0.222	-0.176	0.186	0.188	-0.0478	0.0896	-0.0322	0.0787	0.0487	0.109	0.0965	0.000501	0.000249	0.00119	0.00179	0.00127	0.00149	0.00174	0.00104	0.00179	0.000881	0.000613	0.000582	0.000516	1
0.0815	0.000148	2.73	0.239	0.202	1.65	0	0.275	-25.7	0.829	-1.34	-0.313	-0.106	0.11	-0.000623	0.0283	0.0114	0.118	-0.00897	0.0179	-0.0344	0.00177	0.000506	0.000611	0.00106	0.000369	0.00109	0.000999	0.00108	0.00179	0.000995	0.00144	0.00129	0.000431	1
0.0961	6.01E-05	1.25	0.408	0.204	2.4	0	0.632	-30	2.23	0.0332	-0.197	0.0452	0.187	0.151	0.0224	0.0641	0.0219	-0.0376	-0.0174	0.0553	0.000334	0.000101	0.000341	0.000155	0.000277	0.00027	0.000433	0.000151	0.000859	0.000422	0.000115	0.000371	0.000197	1
0.149	0.000112	2.03	0.448	0.188	2.52	0	0.659	-32.9	2.92	0.049	-0.212	0.198	0.114	0.175	0.158	0.11	0.056	0.0155	0.0601	0.0909	1.54E-05	4.86E-05	5.34E-05	6.26E-05	8.26E-05	2.15E-05	4.11E-05	2.66E-05	5.47E-05	2.36E-05	6.03E-05	3.31E-05	1.93E-05	1
0.121	0.000137	2.88	0.305	0.196	1.85	0	0.469	-29.8	1.4	-0.245	-0.328	0.272	0.264	0.0278	0.2	0.0673	0.0698	-0.0105	0.00446	-0.00359	4.33E-05	0.000168	7.5E-05	6.79E-05	2.46E-05	3.7E-05	6.44E-05	5.58E-05	5.76E-05	8.19E-05	8.11E-05	7.54E-05	3.44E-05	1
0.0906	0.000101	2.89	0.284	0.197	1.66	0	0.461	-28.9	0.964	-0.771	-0.133	0.117	0.28	0.111	0.176	0.0957	0.11	-0.000982	0.0279	0.0495	9.41E-05	0.000203	0.000271	0.000182	0.000272	0.000217	0.00016	0.000221	0.0001	0.000175	0.000281	0.000145	6.05E-05	1
0.158	0.000287	3.1	0.309	0.18	2.32	0	0.464	-29.9	1.61	-0.818	-0.217	0.251	0.245	0.196	0.132	0.115	0.0476	-0.0897	-0.0295	0.134	3.15E-05	2.21E-05	0.000101	3.33E-05	3E-05	8.34E-05	2.14E-05	5.93E-05	8.89E-05	5.23E-05	4.44E-05	4.21E-05	2.58E-05	1
0.107	0.000164	2.48	0.317	0.196	2.49	0	0.487	-28.3	1.88	-0.92	-0.352	-0.0917	0.272	-0.0637	0.0224	0.0898	0.0943	0.0849	0.0083	-0.00953	8.95E-05	3.05E-05	0.000209	0.000238	0.000207	0.000116	0.000408	0.000157	0.000224	0.000145	0.000142	0.000115	9.13E-05	1
0.0561	0.000656	3.18	0.203	0.207	0.766	0	0.125	-24.5	2.55	-0.561	-0.338	-0.018	0.0959	0.0342	-0.0431	-0.0309	0.00942	0.0793	-0.00283	-0.00776	0.000328	0.000377	0.0024	0.00022	0.0014	0.000357	0.000809	0.00146	0.00242	0.000725	0.00155	0.00122	0.000738	1
0.0427	0.000106	3.01	0.359	0.268	1.44	0	0.643	-26.4	2.02	-1.1	-0.517	0.102	0.183	-0.0766	-0.000546	-0.00563	0.11	0.0906	0.117	0.0948	0.00154	0.000505	0.00147	0.000666	0.00462	0.00107	0.00414	0.00172	0.00097	0.00125	0.00171	0.00246	0.00124	1
0.0426	0.00196	2.69	0.174	0.227	0.154	0	0.0061	-21.5	1.96	-1.13	-0.404	-0.112	0.285	-0.147	0.00605	-0.0174	0.064	-0.0375	0.0414	0.0405	0.001	0.00186	0.000725	0.00137	0.00418	0.00287	0.00316	0.00327	0.00373	0.00116	0.00191	0.00269	0.0011	1
0.0542	0.00292	2.68	0.178	0.224	0.218	0	0.00448	-21.5	2.78	-1.57	-0.314	0.0365	0.0378	-0.0312	0.0295	-0.0644	0.0868	-0.0306	-0.0127	0.015	0.00102	0.002	0.00122	0.00141	0.00286	0.0033	0.00458	0.00239	0.0013	0.00233	0.00106	0.00112	0.00106	1
0.0769	0.000131	2.77	0.281	0.207	1.93	0	0.397	-26.9	2.65	-1.11	-0.307	-0.207	-0.0181	0.119	0.318	0.161	-0.00103	-0.226	-0.168	-0.0463	0.00122	0.00455	0.000949	0.00169	0.000629	0.000711	0.000598	0.000843	0.00106	0.000369	0.00102	0.00194	0.00107	1
0.0711	4.26E-05	2.35	0.32	0.225	2.02	0	0.502	-29.6	3.3	-0.267	-0.111	0.15	0.201	0.0835	0.0319	0.0497	0.00176	0.0126	-0.00502	0.0178	0.000179	0.00155	0.000756	0.00137	0.00128	0.00136	0.00175	0.00108	0.000971	0.000751	0.00111	0.000772	0.000409	1
0.093	0.000317	3.13	0.299	0.21	2.35	0	0.45	-26.5	2.25	-0.418	-0.0568	0.093	0.157	0.132	0.0491	-0.0416	-0.0573	-0.0913	-0.0418	-0.00183	0.000295	0.000799	0.000215	0.000242	0.000258	0.000686	0.000933	0.000542	0.000488	0.000631	0.000364	0.000601	0.000225	1
0.0493	0.000601	3.23	0.261	0.215	1.29	0	0.213	-24.9	3.36	-0.662	-0.407	0.142	0.232	0.221	0.0835	0.0209	-0.0483	-0.0533	0.0545	-0.0337	0.000534	0.00188	0.00302	0.00349	0.00258	0.00172	0.00227	0.00193	0.00145	0.00096	0.00131	0.00267	0.000829	1
0.0849	0.000118	2.88	0.249	0.238	1.07	0	0.199	-25.3	1.34	-0.613	-0.193	0.172	0.231	0.134	0.0619	0.0857	0.0418	-0.0308	-0.0118	-0.0546	0.00209	0.00144	0.00351	0.000979	0.00208	0.00214	0.00214	0.00235	0.00153	0.000874	0.000747	0.00109	0.000761	1
0.06	0.000485	3.1	0.236	0.223	1.1	0	0.221	-24.8	1.95	-0.594	-0.255	0.0273	0.0983	-0.001	0.0597	0.0507	-0.0649	-0.0484	-0.0354	0.0138	0.000817	0.000969	0.0017	0.000799	0.0011	0.000839	0.00354	0.00235	0.00235	0.00233	0.00105	0.00434	0.00112	1
0.0881	0.000469	3.15	0.24	0.233	0.989	0	0.232	-23.6	0.89	-0.656	-0.239	0.274	0.193	0.09	0.117	0.0779	0.016	-0.0187	0.0235	0.0162	0.00124	0.000733	0.00198	0.00218	0.00183	0.00241	0.00327	0.00142	0.00206	0.00153	0.00209	0.00184	0.00061	1
0.0559	0.000221	3.18	0.223	0.234	0.72	0	0.126	-24.8	1.38	-0.659	-0.438	0.112	0.125	0.163	0.133	0.0529	0.043	-0.0387	-0.0497	0.0286	0.00191	0.00308	0.000892	0.001	0.00239	0.00108	0.00159	0.00112	0.00464	0.00187	0.00711	0.00142	0.00176	1
0.0728	0.000869	3.23	0.208	0.225	0.891	0	0.152	-22.7	1.16	-0.569	-0.382	0.0975	0.085	0.0616	0.0439	0.0644	0.03	0.0538	0.0195	0.0119	0.000832	0.000466	0.000656	0.00174	0.000656	0.00364	0.00154	0.00188	0.000676	0.00064	0.00133	0.00136	0.000848	1
0.101	0.000106	2.45	0.391	0.213	2.52	0	0.605	-29.1	2.98	-0.179	-0.323	0.1	0.147	0.0677	0.088	0.025	-0.0259	0.0279	0.0303	-0.0143	0.000415	6E-05	0.000454	0.000877	0.000663	0.000879	0.000222	0.000388	0.000465	0.000343	0.000419	0.00055	0.00023	1
0.237	0.000129	3.14	0.462	0.164	2.34	0	0.655	-34.1	2.26	-0.33	-0.26	0.153	0.206	0.191	0.115	0.224	0.162	0.0675	0.039	0.0861	6.57E-06	1.22E-05	2.68E-05	1.34E-05	1.81E-05	2.46E-05	2.13E-05	1.35E-05	1.14E-05	9.62E-06	1.08E-05	9.82E-06	6.14E-06	1
0.202	0.000132	2.58	0.468	0.17	2.32	0	0.655	-33	2.28	-0.211	-0.0482	0.22	0.124	0.223	0.28	0.168	0.0124	-0.0341	0.0514	0.11	8.98E-06	1.41E-05	1.77E-05	4.34E-05	3.68E-05	2.01E-05	2.59E-05	1.56E-05	1.55E-05	1.65E-05	3.88E-05	1.13E-05	1.1E-05	1
0.137	0.000162	2.83	0.472	0.181	2.39	0	0.667	-31.3	2.01	-0.662	-0.00235	0.155	0.0831	0.329	0.0947	-0.0539	0.114	-0.00573	-0.0283	0.0783	9.2E-05	1.8E-05	9.93E-05	0.000114	2.62E-05	3.51E-05	3.65E-05	7.76E-05	4.02E-05	2.18E-05	7.33E-05	4.12E-05	3.18E-05	1
0.173	0.00028	2.89	0.463	0.177	2.42	0	0.652	-31.1	1.85	-0.561	0.0885	0.0439	0.157	0.246	0.242	0.106	0.0911	0.0401	-0.0106	0.198	1.67E-05	1.39E-05	4.85E-05	2.51E-05	0.000105	0.0001	0.000125	0.000146	0.000137	0.000118	7.99E-05	1.17E-05	4.92E-05	1
0.107	0.000139	2.27	0.437	0.199	2.63	0	0.66	-29.5	2.78	-0.511	-0.27	0.287	0.315	0.292	0.173	0.14	0.0661	0.0167	0.0944	-0.0443	0.000119	2.64E-05	0.000245	0.000339	0.000298	0.000342	0.000308	0.000424	0.000233	0.000134	0.000257	0.000134	0.00011	1
0.0527	0.000789	2.39	0.186	0.194	0.545	0	0.0929	-24.5	3.82	-0.477	-0.0525	0.212	0.148	-0.00818	-0.0521	-0.0248	-0.00351	-0.028	0.0494	-0.0225	0.00282	0.00203	0.00262	0.00314	0.00367	0.0029	0.0028	0.00289	0.00136	0.00242	0.00337	0.00432	0.000728	1
0.0942	0.000233	3.06	0.288	0.195	2.32	0	0.454	-28.4	2.97	-0.0974	-0.155	0.0616	0.149	0.129	0.0492	0.0373	0.0643	0.116	0.0726	0.0717	0.000484	0.000134	0.000683	0.000709	0.000632	0.00015	0.000575	0.000477	0.000178	0.000585	0.000358	0.000152	0.000213	1
0.173	0.000286	2.74	0.47	0.185	2.36	0	0.671	-32.1	2.48	0.0831	-0.296	0.163	0.163	0.256	0.139	0.118	0.0848	-0.0231	0.0467	0.132	6.92E-05	2.04E-05	4.04E-05	4.29E-05	2.06E-05	5.45E-05	0.000115	9.34E-05	8.14E-05	3.53E-05	7.06E-05	4.22E-05	2.8E-05	1
0.141	0.000169	2.78	0.464	0.183	2.39	0	0.666	-31.1	2.4	-0.0978	-0.503	-0.00719	0.131	0.0462	-0.00521	0.0966	0.144	0.0694	0.0675	0.0623	6.78E-05	2.02E-05	5.58E-05	0.00018	0.000131	9.18E-05	6.19E-05	3.65E-05	0.000106	7.62E-05	5.64E-05	9.47E-05	4.16E-05	1
0.126	0.000286	2.5	0.464	0.168	2.13	0	0.656	-32.4	1.54	0.0679	-0.0208	0.147	0.169	0.18	0.179	0.189	0.117	-0.0125	0.0738	0.105	1.34E-05	5.76E-06	3.77E-05	2.42E-05	3.35E-05	2.05E-05	3.4E-05	2.29E-05	5E-05	5.49E-05	7.11E-05	3.01E-05	1.76E-05	1
0.14	0.00021	2.3	0.457	0.163	2.31	0	0.645	-31.3	1.82	-0.837	-0.267	-0.0035	-0.174	0.00154	0.0662	0.104	0.0812	0.0766	0.0218	0.0747	2.14E-05	7.03E-06	6.27E-05	4.24E-05	2.29E-05	5.65E-05	7.24E-05	1.54E-05	5.95E-05	4.53E-05	6.55E-05	6.76E-05	2.18E-05	1
0.132	0.000168	2.42	0.443	0.179	2.33	0	0.662	-31.9	2.61	0.32	0.187	0.391	0.339	0.217	0.131	0.155	0.0413	-0.126	-0.0892	0.0411	4.54E-05	9.75E-06	9.18E-05	0.000181	8.64E-05	0.000261	0.000109	7.56E-05	0.000266	4.98E-05	0.000187	0.000134	7.96E-05	1
0.118	0.000203	3.04	0.361	0.188	2.57	0	0.532	-30	2.6	-0.419	-0.261	0.0191	0.261	0.255	0.216	0.196	0.149	0.158	0.125	0.122	0.000121	0.000105	0.000161	0.000321	0.000306	0.000237	0.000377	0.000465	0.000164	0.000163	0.000266	0.000386	0.000112	1
0.118	0.000287	3.16	0.361	0.185	2.6	0	0.535	-29.5	2.52	-0.317	-0.0705	0.314	0.473	0.22	0.156	0.0782	0.0954	0.0549	0.0869	0.064	0.000293	6.11E-05	0.000164	0.000145	0.000198	0.000265	0.000297	0.000544	0.000387	0.000484	0.000165	0.00096	0.000234	1
0.0598	0.00013	3	0.33	0.197	2.42	0	0.494	-29.4	2.83	-0.141	-0.0811	0.177	0.106	0.154	0.16	0.104	0.0853	0.0964	0.0977	0.0515	0.000699	0.000226	0.0012	0.000641	0.000299	0.000387	0.00154	0.0014	0.00103	0.000177	0.000476	0.000793	0.000443	1
0.0669	9.97E-05	3.06	0.287	0.192	2.3	0	0.433	-27	1.6	-0.932	-0.325	-0.09	0.214	0.0199	0.0773	-0.041	0.0877	0.0922	0.0402	-0.0411	0.000354	0.000649	0.000618	0.000345	0.000855	0.001	0.00217	0.000885	0.000703	0.000841	0.00132	0.00111	0.000469	1
0.0562	0.000126	2.7	0.264	0.198	1.99	0	0.386	-26.5	2.18	-0.79	-0.063	-0.0976	0.202	-0.132	0.0667	-0.0741	-0.051	-0.0557	0.0194	0.0337	0.000748	0.000513	0.00155	0.00139	0.000544	0.00108	0.000827	0.000668	0.00104	0.000765	0.000412	0.00074	0.000333	1
0.0536	0.000337	3.13	0.241	0.221	0.989	0	0.193	-24.7	2.12	-1.09	-0.54	-0.23	0.127	-0.0215	0.0243	-0.0229	0.0862	0.0232	0.0953	0.043	0.000865	0.0012	0.00263	0.000758	0.00159	0.00408	0.00351	0.0028	0.0021	0.0019	0.0017	0.0013	0.000995	1
0.0651	0.000409	2.78	0.237	0.213	1.18	0	0.171	-25.8	2.88	-0.285	-0.23	-0.0121	0.287	0.102	0.125	0.108	0.0947	-0.00571	0.046	0.0656	0.00112	0.000882	0.00138	0.00126	0.00193	0.00229	0.0029	0.00289	0.00194	0.0021	0.00222	0.00155	0.000626	1
0.0714	0.000119	2.77	0.289	0.219	1.56	0	0.438	-26.2	2.53	-0.285	-0.206	-0.113	0.303	0.0041	0.129	0.137	0.0137	0.109	0.14	-0.0538	0.000758	0.000514	0.00195	0.00287	0.00246	0.00406	0.000628	0.00353	0.00475	0.00403	0.000834	0.00123	0.00147	1
0.0916	0.000115	2.55	0.246	0.193	1.72	0	0.383	-27.8	2.9	-0.369	-0.134	0.0903	-0.0605	-0.0288	0.183	-0.0917	-0.033	0.0837	-0.0159	0.0676	0.000542	0.00119	0.000698	0.000758	0.00247	0.000598	0.000823	0.00127	0.000744	0.00108	0.000179	0.00127	0.00055	1
0.0788	9.76E-05	3.17	0.317	0.217	2.13	0	0.527	-27.2	2.36	-0.207	-0.147	0.165	0.108	-0.0134	0.141	0.0934	0.15	0.00482	0.051	0.067	0.00142	0.000615	0.000822	0.00259	0.00297	0.000469	0.000928	0.000883	0.000983	0.00242	0.00137	0.00163	0.000788	1
0.0649	0.000141	2.83	0.306	0.227	1.72	0	0.466	-26.1	1.72	-0.351	-0.434	0.108	0.205	0.154	0.173	0.0371	-0.023	0.0164	-0.00526	-0.025	0.00183	0.00168	0.000617	0.00204	0.00134	0.00247	0.00353	0.000652	0.00324	0.00171	0.0019	0.00118	0.000861	1
0.0675	0.0043	3.13	0.25	0.267	0.287	0	0.00365	-21.3	2.91	-0.502	-0.156	0.0337	0.341	0.0515	0.133	-0.0132	0.0285	0.0284	-0.0208	-0.0208	0.00321	0.00102	0.00326	0.00452	0.00353	0.00695	0.00122	0.00199	0.00395	0.00137	0.00401	0.00266	0.0016	1
0.0722	0.0028	3.02	0.217	0.257	0.232	0	0.00472	-21.4	2.76	-0.891	-0.0803	0.0296	0.0835	0.0856	0.0653	0.0152	-0.00762	-0.0217	-0.0456	-0.0349	0.00216	0.00103	0.00509	0.00252	0.00226	0.00263	0.00422	0.00367	0.00313	0.00389	0.00156	0.00794	0.00177	1
0.0534	0.00157	2.35	0.208	0.269	0.115	0	0.00394	-22.2	2.8	-0.699	-0.38	0.228	-0.0645	0.041	0.139	-0.0554	0.0481	-0.00565	0.0264	0.0137	0.00583	0.00159	0.00457	0.00398	0.00267	0.00773	0.00351	0.00605	0.00291	0.00235	0.00446	0.000492	0.00195	1
0.0687	0.000853	2.61	0.262	0.235	0.729	0	0.113	-23.6	1.77	-0.155	-0.154	0.273	0.305	0.203	0.277	0.162	0.119	0.0562	0.0688	0.0581	0.000379	0.000644	0.00136	0.000528	0.0022	0.00169	0.00179	0.00292	0.00337	0.00221	0.00313	0.00162	0.000959	1
0.0617	0.000322	3.19	0.236	0.214	1.23	0	0.253	-24.2	0.779	-0.742	-0.385	0.195	0.211	0.134	0.11	0.0902	0.0721	0.044	0.0412	0.0519	0.000948	0.000307	0.000799	0.00248	0.00178	0.00171	0.00105	0.00184	0.000677	0.00142	0.00108	0.0028	0.000711	1
0.0708	0.00208	3.12	0.201	0.256	0.293	0	0.0199	-21.6	1.78	-0.676	-0.236	-0.0639	0.353	0.231	0.254	0.114	-0.0404	0.0574	-0.033	0.0158	0.00171	0.000527	0.00151	0.00412	0.00224	0.00212	0.00139	0.00119	0.00129	0.00166	0.00215	0.00283	0.00088	1
0.0655	0.000123	2.74	0.28	0.214	1.73	0	0.399	-28	1.75	-0.574	-0.564	1.04E-05	0.298	0.168	0.259	0.234	0.167	0.0907	0.17	0.0299	0.00103	0.000168	0.000951	0.000843	0.000498	0.000511	0.00167	0.00141	0.00098	0.000438	0.000819	0.000715	0.000402	1
0.0492	0.00108	2.94	0.218	0.25	0.352	0	0.0101	-22	1.42	-0.913	-0.135	-0.12	0.124	-0.027	0.0992	-0.0176	0.0967	0.0309	0.0676	0.0106	0.00181	0.00144	0.00425	0.00395	0.00107	0.00453	0.00359	0.0015	0.00341	0.00194	0.00114	0.00164	0.00125	1
0.0713	0.000239	2.88	0.269	0.219	1.46	0	0.286	-25.8	3.13	-0.537	-0.209	0.0939	0.108	-0.0198	0.0548	-0.0478	0.0296	0.0471	0.0148	0.0394	0.00149	0.00169	0.000811	0.00276	0.00376	0.00149	0.00214	0.00218	0.00232	0.00155	0.00165	0.00169	0.000724	1
0.0802	0.00053	3.18	0.176	0.219	0.37	0	0.0914	-25.6	2.73	0.128	-0.196	0.177	0.165	0.127	0.1	0.0091	-0.0778	-0.0774	-0.0679	0.0705	0.000407	0.000604	0.000799	0.00152	0.00155	0.00102	0.00283	0.00139	0.00173	0.00169	0.000889	0.00189	0.000638	1
0.0651	0.0016	2.28	0.159	0.186	0.338	0	0.0858	-24.2	3.55	0.177	0.0458	0.281	0.152	0.225	0.155	0.0603	0.0771	0.0445	0.0426	0.0485	0.00345	0.00227	0.00311	0.00153	0.00225	0.00249	0.00696	0.0049	0.00267	0.00268	0.00202	0.00358	0.00142	1
0.0467	0.000692	2.97	0.238	0.212	0.887	0	0.163	-24.3	3.35	-0.328	-0.202	0.149	0.081	-0.00943	-0.0143	-0.0873	-0.00758	-0.0164	0.0599	-0.0201	0.00374	0.000225	0.00705	0.00353	0.0021	0.00242	0.00173	0.0074	0.0072	0.00165	0.00159	0.00152	0.0024	1
0.088	0.000236	3.1	0.32	0.187	2.48	0	0.48	-27.6	2.9	-0.453	-0.218	-0.0432	0.107	0.0583	0.0604	0.0846	0.0328	0.0389	0.0858	0.0494	0.000241	0.000385	0.000236	0.001	0.000671	0.000797	0.000239	0.000926	0.000635	0.000357	0.000275	0.000558	0.000267	1
0.108	9.31E-05	3.17	0.317	0.182	2.49	0	0.469	-29.3	2.69	-0.0796	-0.167	0.235	0.184	-0.0451	0.0683	0.0908	0.0717	-0.0138	-0.0408	-0.00923	0.000521	0.000211	0.000234	0.000903	0.000961	0.000405	0.000296	0.000178	0.000332	0.000182	0.000279	0.000243	0.000258	1
0.123	0.000139	3.13	0.327	0.183	2.5	0	0.472	-30.7	2.57	0.191	-0.161	0.128	0.147	0.145	0.0991	0.081	-0.0696	-0.0954	-0.0488	0.0732	0.00012	5.56E-05	4.7E-05	0.000252	7.21E-05	0.00025	0.000308	0.00032	0.000178	7.52E-05	0.000221	0.000203	9.45E-05	1
0.133	0.00033	3.19	0.317	0.19	2.54	0	0.486	-29.5	2.57	-0.273	-0.378	-0.0295	0.2	0.124	0.0224	0.103	0.0911	-0.0166	0.0293	0.069	8.41E-05	0.00011	0.000222	0.000196	0.000123	0.000205	0.000199	0.000129	9.59E-05	7.52E-05	4.71E-05	7.46E-05	5.77E-05	1
0.0834	0.000124	3.17	0.317	0.186	2.54	0	0.471	-29.5	2.84	-0.297	-0.441	0.214	0.21	-0.0449	-0.0251	0.0969	0.0798	-0.00528	-0.0198	0.05	0.000238	0.000134	0.000481	0.000404	0.000144	0.000267	0.000258	0.000207	0.000177	0.000235	0.000675	0.000492	0.00016	1
0.0753	0.000205	3.01	0.308	0.204	2.17	0	0.46	-26.3	2.44	-1.04	-0.22	-0.197	0.0835	-0.0292	0.12	-0.01	0.0336	0.0686	-0.0034	0.0802	0.000775	0.00135	0.00173	0.00122	0.000957	0.00114	0.000806	0.000849	0.00199	0.00139	0.000985	0.00314	0.000644	1
0.0625	0.0016	2.67	0.268	0.21	0.893	0	0.138	-24	2.37	-0.475	0.0758	0.12	0.585	0.374	0.356	0.26	0.166	0.182	0.187	0.144	0.000158	0.000558	0.00421	0.00295	0.00137	0.00164	0.00103	0.00267	0.00221	0.000412	0.00341	0.000868	0.00124	1
0.0835	0.000161	3.05	0.31	0.19	2.44	0	0.479	-31.5	2.39	0.188	-0.176	0.318	0.386	0.298	0.202	0.274	0.119	-0.0791	-0.0482	0.15	0.000153	1.96E-05	0.000303	8.26E-05	0.000237	0.000794	0.000115	0.00057	0.000802	0.000239	0.000307	0.000159	0.000254	1
0.0552	6.92E-05	2.86	0.262	0.22	1.66	0	0.418	-26.9	1.73	-0.124	-0.298	-0.0173	0.157	0.0244	0.0434	0.0477	0.126	-0.000211	0.0266	0.00625	0.000449	0.000296	0.000713	0.0011	0.000617	0.00281	0.000423	0.00069	0.000723	0.00459	0.00115	0.000641	0.0012	1
0.0954	0.00013	3.13	0.273	0.234	1.56	0	0.365	-26.3	1.78	-0.278	-0.153	0.12	0.267	0.0802	0.0616	0.055	0.0624	0.052	0.00693	0.0139	0.000391	0.00136	0.00265	0.00263	0.00284	0.000823	0.000971	0.00235	0.00226	0.00072	0.000912	0.00155	0.000841	1
0.0471	0.00377	2.87	0.202	0.265	0.112	0	0.00414	-21.3	3.03	-1.46	0.0961	0.0345	0.181	0.0164	0.0325	0.0111	0.000926	-0.0114	0.0237	-0.0352	0.00252	0.00259	0.00291	0.00199	0.00372	0.00474	0.00307	0.00111	0.00131	0.00171	0.00249	0.00264	0.000965	1
0.0794	0.00475	3	0.275	0.258	0.345	0	0.00322	-22.8	2.75	-0.918	0.0194	0.403	0.0021	0.0921	0.0235	0.0955	0.118	0.102	-0.00411	0.0159	0.00108	0.000428	0.00143	0.00243	0.007	0.00299	0.0014	0.00502	0.00408	0.00236	0.00183	0.000691	0.00186	1
0.0589	0.000292	2.92	0.265	0.218	1.19	0	0.209	-27	2.39	-0.272	-0.0862	0.226	0.251	0.0878	0.158	0.141	0.0551	0.0217	0.0749	0.111	0.000756	0.000444	0.00208	0.00122	0.000483	0.00346	0.00129	0.000346	0.00122	0.00122	0.0019	0.00787	0.00199	1
0.0634	0.00088	3.16	0.238	0.202	1.49	0	0.24	-24.2	2.21	-0.46	-0.253	0.0487	0.14	0.00288	0.061	0.00219	0.0682	0.0531	-0.0319	-0.0132	0.00251	0.000618	0.00208	0.00252	0.00129	0.00114	0.00133	0.000393	0.00112	0.00189	0.000973	0.00252	0.000718	1
0.0395	0.0011	2.6	0.262	0.211	0.779	0	0.12	-25.6	2.39	-0.288	-0.126	0.267	0.147	0.0977	0.157	0.163	0.139	0.0718	0.117	0.102	0.00121	0.000161	0.0034	0.00183	0.000457	0.000333	0.00438	0.00434	0.00262	0.000717	0.00484	0.00236	0.00163	1
0.0788	0.000519	3.02	0.214	0.208	1.1	0	0.171	-24.4	2.64	-0.488	-0.396	-0.00108	0.0614	0.0564	-0.0108	-0.012	0.107	0.0952	0.0997	0.0659	0.000527	0.000793	0.00211	0.00221	0.00397	0.0016	0.00123	0.00247	0.000363	0.00162	0.00211	0.00156	0.00094	1
0.057	0.000683	3.01	0.197	0.205	0.79	0	0.12	-24.3	2.82	-0.704	-0.045	0.0908	-0.0611	0.339	0.32	-0.19	-0.121	0.149	0.00297	-0.0663	0.00192	0.00235	0.00277	0.00417	0.000892	0.00185	0.00176	0.00131	0.00174	0.00187	0.00178	0.00109	0.000826	1
0.0362	0.00261	2.79	0.196	0.206	0.327	0	0.00299	-24.6	3.04	0.228	-0.257	0.377	0.018	0.108	0.222	0.0988	0.0853	0.191	-0.00297	0.171	0.000619	0.000451	0.000856	0.00276	0.00304	0.00217	0.00263	0.00293	0.00114	0.00197	0.00656	0.0028	0.00157	1
0.048	0.000536	3.08	0.251	0.215	1.04	0	0.176	-26.4	3.57	-0.135	-0.216	0.221	0.0423	-0.0877	0.0452	0.0127	0.127	0.0995	0.0831	0.0529	0.00103	0.000342	0.00109	0.00273	0.000959	0.00246	0.00286	0.00318	0.00416	0.000557	0.00222	0.0018	0.00113	1
0.13	0.00994	3.06	0.172	0.13	1.38	0	0.194	-26.3	-3.52	-0.677	0.889	0.213	0.108	0.169	-0.406	0.197	0.262	-0.239	0.118	0.0839	8.13E-05	8.98E-05	0.000118	4.55E-05	8.13E-05	6.69E-05	3.59E-05	0.000191	4.68E-05	0.000185	0.000274	5.81E-05	7.02E-05	1
0.136	0.00387	2.66	0.187	0.134	1.39	0	0.205	-28.8	-2.96	-0.644	0.367	0.496	0.06	-0.18	-0.363	0.581	-0.117	-0.159	0.054	0.019	4.1E-05	0.000115	3.59E-05	4.19E-05	2.45E-05	2.6E-05	3.94E-05	1.9E-05	2.69E-05	3.58E-05	0.000113	2.56E-05	3.14E-05	1
0.101	0.00612	2.58	0.138	0.138	0.888	0	0.147	-26.7	-4.72	0.055	0.518	0.224	-0.304	0.0911	-0.104	0.258	-0.0635	-0.143	0.0576	0.0789	9.7E-05	0.000294	0.000175	0.000114	0.000214	4.71E-05	0.00013	0.000132	0.000154	0.000327	0.000149	0.000177	7.59E-05	1
0.0988	0.00201	2.45	0.159	0.145	1.24	0	0.181	-28.4	-4.4	0.429	0.378	0.0129	-0.12	0.0698	0.0317	0.187	0.0298	-0.152	-0.0384	-0.0601	0.000118	0.000275	6.39E-05	0.000196	8.68E-05	0.000523	0.0001	0.000298	0.000137	4.4E-05	0.000201	0.000306	0.000131	1
0.108	0.0043	2.91	0.154	0.147	1.1	0	0.173	-26.8	-4.49	0.377	0.425	-0.476	0.148	0.0883	-0.0505	0.336	-0.0852	-0.228	-0.0846	0.0343	0.00034	0.000167	0.000565	0.000153	0.000154	0.000518	0.000325	0.000321	0.000182	6.45E-05	0.000251	0.000133	0.000149	1
0.142	0.000731	2.62	0.28	0.186	2.42	0	0.407	-29	-0.685	0.0452	0.256	0.587	0.211	0.489	0.28	0.236	0.231	0.318	0.143	0.239	2.94E-05	5.53E-05	7.52E-05	2.97E-05	2.82E-05	3.3E-05	4.36E-05	3.23E-05	4.29E-05	4.29E-05	0.000109	5.39E-05	2.27E-05	1
0.125	0.00206	2.34	0.241	0.169	2.18	0	0.365	-27.3	-0.525	0.152	-0.0272	0.412	0.0788	0.3	0.239	0.311	0.5	0.508	0.172	0.243	5.23E-05	7.4E-05	7.11E-05	5.02E-05	5.01E-05	4.29E-05	3.37E-05	7.23E-05	5.97E-05	7.94E-05	3.43E-05	4.88E-05	1.49E-05	1
0.109	0.0022	2.69	0.236	0.174	2.1	0	0.353	-27	-0.48	0.148	0.067	0.633	0.0598	0.59	0.347	0.319	0.37	0.245	0.178	0.166	3.71E-05	0.000185	8.28E-05	2.52E-05	9E-05	7.98E-05	5.59E-05	2.91E-05	3.88E-05	6.31E-05	4.26E-05	7.6E-05	4.13E-05	1
0.0883	0.00145	1.99	0.254	0.172	2.29	0	0.389	-27.9	-0.305	0.247	-0.0199	0.51	0.188	0.486	0.389	0.417	0.302	0.257	0.215	0.239	7.04E-05	4.52E-05	4.19E-05	2.94E-05	3.4E-05	3.46E-05	1.72E-05	4.39E-05	2.79E-05	6.19E-05	7.31E-05	6.86E-05	1.78E-05	1
0	0	0	nan	nan	0	0	0	-50.6	0	0	0	0	0	0	0	0	0	0	0	0	nan	nan	nan	nan	nan	nan	nan	nan	nan	nan	nan	nan	nan	1
0	0	0	nan	nan	0	0	0	-50.6	0	0	0	0	0	0	0	0	0	0	0	0	nan	nan	nan	nan	nan	nan	nan	nan	nan	nan	nan	nan	nan	1
0	0	0	nan	nan	0	0	0	-50.6	0	0	0	0	0	0	0	0	0	0	0	0	nan	nan	nan	nan	nan	nan	nan	nan	nan	nan	nan	nan	nan	1
0	0	0	nan	nan	0	0	0	-50.6	0	0	0	0	0	0	0	0	0	0	0	0	nan	nan	nan	nan	nan	nan	nan	nan	nan	nan	nan	nan	nan	1
0	0	0	nan	nan	0	0	0	-50.6	0	0	0	0	0	0	0	0	0	0	0	0	nan	nan	nan	nan	nan	nan	nan	nan	nan	nan	nan	nan	nan	1
0	0	0	nan	nan	0	0	0	-50.6	0	0	0	0	0	0	0	0	0	0	0	0	nan	nan	nan	nan	nan	nan	nan	nan	nan	nan	nan	nan	nan	1
0	0	0	nan	nan	0	0	0	-50.6	0	0	0	0	0	0	0	0	0	0	0	0	nan	nan	nan	nan	nan	nan	nan	nan	nan	nan	nan	nan	nan	1
0	0	0	nan	nan	0	0	0	-50.6	0	0	0	0	0	0	0	0	0	0	0	0	nan	nan	nan	nan	nan	nan	nan	nan	nan	nan	nan	nan	nan	1
0	0	0	nan	nan	0	0	0	-50.6	0	0	0	0	0	0	0	0	0	0	0	0	nan	nan	nan	nan	nan	nan	nan	nan	nan	nan	nan	nan	nan	1
0	0	0	nan	nan	0	0	0	-50.6	0	0	0	0	0	0	0	0	0	0	0	0	nan	nan	nan	nan	nan	nan	nan	nan	nan	nan	nan	nan	nan	1
0	0	0	nan	nan	0	0	0	-50.6	0	0	0	0	0	0	0	0	0	0	0	0	nan	nan	nan	nan	nan	nan	nan	nan	nan	nan	nan	nan	nan	1
0	0	0	nan	nan	0	0	0	-50.6	0	0	0	0	0	0	0	0	0	0	0	0	nan	nan	nan	nan	nan	nan	nan	nan	nan	nan	nan	nan	nan	1
0	0	0	nan	nan	0	0	0	-50.6	0	0	0	0	0	0	0	0	0	0	0	0	nan	nan	nan	nan	nan	nan	nan	nan	nan	nan	nan	nan	nan	1
0	0	0	nan	nan	0	0	0	-50.6	0	0	0	0	0	0	0	0	0	0	0	0	nan	nan	nan	nan	nan	nan	nan	nan	nan	nan	nan	nan	nan	1
0	0	0	nan	nan	0	0	0	-50.6	0	0	0	0	0	0	0	0	0	0	0	0	nan	nan	nan	nan	nan	nan	nan	nan	nan	nan	nan	nan	nan	1
0	0	0	nan	nan	0	0	0	-50.6	0	0	0	0	0	0	0	0	0	0	0	0	nan	nan	nan	nan	nan	nan	nan	nan	nan	nan	nan	nan	nan	1
0	0	0	nan	nan	0	0	0	-50.6	0	0	0	0	0	0	0	0	0	0	0	0	nan	nan	nan	nan	nan	nan	nan	nan	nan	nan	nan	nan	nan	1
0	0	0	nan	nan	0	0	0	-50.6	0	0	0	0	0	0	0	0	0	0	0	0	nan	nan	nan	nan	nan	nan	nan	nan	nan	nan	nan	nan	nan	1
0	0	0	nan	nan	0	0	0	-50.6	0	0	0	0	0	0	0	0	0	0	0	0	nan	nan	nan	nan	nan	nan	nan	nan	nan	nan	nan	nan	nan	1
0	0	0	nan	nan	0	0	0	-50.6	0	0	0	0	0	0	0	0	0	0	0	0	nan	nan	nan	nan	nan	nan	nan	nan	nan	nan	nan	nan	nan	1
0	0	0	nan	nan	0	0	0	-50.6	0	0	0	0	0	0	0	0	0	0	0	0	nan	nan	nan	nan	nan	nan	nan	nan	nan	nan	nan	nan	nan	1
0	0	0	nan	nan	0	0	0	-50.6	0	0	0	0	0	0	0	0	0	0	0	0	nan	nan	nan	nan	nan	nan	nan	nan	nan	nan	nan	nan	nan	1
0	0	0	nan	nan	0	0	0	-50.6	0	0	0	0	0	0	0	0	0	0	0	0	nan	nan	nan	nan	nan	nan	nan	nan	nan	nan	nan	nan	nan	1
0	0	0	nan	nan	0	0	0	-50.6	0	0	0	0	0	0	0	0	0	0	0	0	nan	nan	nan	nan	nan	nan	nan	nan	nan	nan	nan	nan	nan	1
0	0	0	nan	nan	0	0	0	-50.6	0	0	0	0	0	0	0	0	0	0	0	0	nan	nan	nan	nan	nan	nan	nan	nan	nan	nan	nan	nan	nan	1
0	0	0	nan	nan	0	0	0	-50.6	0	0	0	0	0	0	0	0	0	0	0	0	nan	nan	nan	nan	nan	nan	nan	nan	nan	nan	nan	nan	nan	1
0	0	0	nan	nan	0	0	0	-50.6	0	0	0	0	0	0	0	0	0	0	0	0	nan	nan	nan	nan	nan	nan	nan	nan	nan	nan	nan	nan	nan	1
0	0	0	nan	nan	0	0	0	-50.6	0	0	0	0	0	0	0	0	0	0	0	0	nan	nan	nan	nan	nan	nan	nan	nan	nan	nan	nan	nan	nan	1
0	0	0	nan	nan	0	0	0	-50.6	0	0	0	0	0	0	0	0	0	0	0	0	nan	nan	nan	nan	nan	nan	nan	nan	nan	nan	nan	nan	nan	1
0	0	0	nan	nan	0	0	0	-50.6	0	0	0	0	0	0	0	0	0	0	0	0	nan	nan	nan	nan	nan	nan	nan	nan	nan	nan	nan	nan	nan	1
0	0	0	nan	nan	0	0	0	-50.6	0	0	0	0	0	0	0	0	0	0	0	0	nan	nan	nan	nan	nan	nan	nan	nan	nan	nan	nan	nan	nan	1
0	0	0	nan	nan	0	0	0	-50.6	0	0	0	0	0	0	0	0	0	0	0	0	nan	nan	nan	nan	nan	nan	nan	nan	nan	nan	nan	nan	nan	1
0	0	0	nan	nan	0	0	0	-50.6	0	0	0	0	0	0	0	0	0	0	0	0	nan	nan	nan	nan	nan	nan	nan	nan	nan	nan	nan	nan	nan	1
0	0	0	nan	nan	0	0	0	-50.6	0	0	0	0	0	0	0	0	0	0	0	0	nan	nan	nan	nan	nan	nan	nan	nan	nan	nan	nan	nan	nan	1
0	0	0	nan	nan	0	0	0	-50.6	0	0	0	0	0	0	0	0	0	0	0	0	nan	nan	nan	nan	nan	nan	nan	nan	nan	nan	nan	nan	nan	1
0	0	0	nan	nan	0	0	0	-50.6	0	0	0	0	0	0	0	0	0	0	0	0	nan	nan	nan	nan	nan	nan	nan	nan	nan	nan	nan	nan	nan	1
0	0	0	nan	nan	0	0	0	-50.6	0	0	0	0	0	0	0	0	0	0	0	0	nan	nan	nan	nan	nan	nan	nan	nan	nan	nan	nan	nan	nan	1
0	0	0	nan	nan	0	0	0	-50.6	0	0	0	0	0	0	0	0	0	0	0	0	nan	nan	nan	nan	nan	nan	nan	nan	nan	nan	nan	nan	nan	1
0	0	0	nan	nan	0	0	0	-50.6	0	0	0	0	0	0	0	0	0	0	0	0	nan	nan	nan	nan	nan	nan	nan	nan	nan	nan	nan	nan	nan	1
0	0	0	nan	nan	0	0	0	-50.6	0	0	0	0	0	0	0	0	0	0	0	0	nan	nan	nan	nan	nan	nan	nan	nan	nan	nan	nan	nan	nan	1
0	0	0	nan	nan	0	0	0	-50.6	0	0	0	0	0	0	0	0	0	0	0	0	nan	nan	nan	nan	nan	nan	nan	nan	nan	nan	nan	nan	nan	1
0.0362	0.00136	1.48	0.305	0.256	0.68	0	0.0627	-24.3	1.81	1.21	0.7	0.287	0.00785	0.277	-0.189	-0.00318	0.0433	0.0739	-0.0736	0.0934	0.0014	0.000157	0.00199	0.00151	0.00453	0.00108	0.00273	0.00132	0.00098	0.00226	0.00268	0.00159	0.00107	1
0.152	0.000697	3.25	0.336	0.251	1.03	0	0.409	-26.2	2.55	1.51	0.435	0.308	0.249	0.263	0.0372	-0.125	-0.197	-0.0455	0.0764	0.0417	0.000514	0.00113	0.00331	0.00439	0.00396	0.00075	0.0013	0.00573	0.00536	0.00479	0.00303	0.00108	0.00184	1
0.198	0.000275	2.87	0.376	0.223	2.4	0	0.557	-28.1	1.89	1.51	0.497	0.343	0.127	0.242	0.212	0.0533	-0.0818	-0.128	-0.0762	0.00627	0.00135	0.000401	0.00138	0.000443	0.000212	0.00112	0.000902	0.000395	0.00157	0.000148	0.000563	0.000238	0.000489	1
0.581	0.000355	1.69	0.372	0.198	2.71	0	0.603	-29.2	0.298	-0.228	0.08	-0.0325	-0.114	-0.152	-0.0409	-0.11	0.131	0.131	-0.00902	-0.0623	2.62E-05	2.77E-05	3.1E-05	3.95E-05	3.28E-05	4.37E-05	2.01E-05	3.8E-05	3.45E-05	4.39E-05	5.55E-05	1.61E-05	1.05E-05	1
0.316	0.000684	2.05	0.371	0.179	2.59	0	0.58	-28.9	1.1	-0.889	-0.0182	-0.519	-0.161	-0.0642	0.0714	-0.0467	-0.121	-0.142	-0.0157	0.0837	3.05E-05	6.62E-05	3.48E-05	3.83E-05	2.71E-05	2.27E-05	2.52E-05	3.56E-05	2.27E-05	5.98E-05	4.54E-05	2.84E-05	1.36E-05	1
0.291	0.000651	2.82	0.35	0.18	2.6	0	0.561	-28.2	0.57	-0.386	0.126	0.0595	0.0694	0.00542	-0.133	0.00208	-0.0179	-0.0421	-0.145	-0.0121	2.87E-05	2.33E-05	5.67E-05	6.38E-05	5.32E-05	2.31E-05	3.81E-05	4.6E-05	4.01E-05	3.99E-05	0.000115	1.51E-05	2.52E-05	1
0.311	0.000711	2.36	0.372	0.184	2.68	0	0.589	-29.6	-0.166	-0.52	-0.158	0.201	-0.214	-0.301	0.0637	0.12	-0.118	-0.217	0.00577	-0.16	2.54E-05	2.52E-05	2.14E-05	4.69E-05	2.13E-05	1.88E-05	3.3E-05	2.3E-05	2.13E-05	2.37E-05	1.44E-05	3.04E-05	8.01E-06	1
0.274	0.000752	2.33	0.371	0.195	2.8	0	0.616	-27.5	0.494	-0.395	-0.162	-0.263	-0.151	-0.0119	0.0375	0.0454	0.0581	-0.0809	-0.0514	-0.0304	7.73E-05	3.6E-05	8.26E-05	6.28E-05	4.42E-05	2.63E-05	3.52E-05	5.35E-05	3.4E-05	6.33E-05	4.72E-05	5.31E-05	1.69E-05	1
0.312	0.000556	2.6	0.303	0.191	2.54	0	0.507	-27.1	0.285	-0.204	0.0716	-0.00164	0.00632	-0.0328	0.0245	0.0206	0.00673	-0.0226	0.0151	0.00697	0.000104	5.6E-05	0.000139	0.000123	9.23E-05	9.68E-05	7.24E-05	5.43E-05	6.95E-05	9.28E-05	8.72E-05	0.000102	2.43E-05	1
0.311	0.000577	2.44	0.293	0.204	2.54	0	0.524	-25.2	0.239	0.196	-0.01	0.0667	0.0658	-0.0519	0.09	-0.0878	0.0777	-0.045	0.014	-0.0217	0.000216	0.00017	0.000222	0.0003	0.000342	0.000251	0.00036	0.000338	0.000317	0.000192	0.000165	0.000166	7.14E-05	1
0.381	0.000269	1.95	0.332	0.202	2.7	0	0.554	-26.9	0.269	-0.313	0.328	-0.18	0.0819	-0.127	0.0671	-0.0223	0.0204	-0.012	0.0405	0.051	0.000143	0.000167	0.000182	0.000177	0.000155	0.000169	0.000122	0.000132	0.000177	0.000192	0.000158	0.000161	2E-05	1
0.425	0.000283	2.6	0.339	0.188	2.62	0	0.527	-29.3	-0.131	-0.162	-0.00595	-0.0902	0.027	-0.0561	-0.0197	-0.0363	0.0416	0.0683	0.0196	0.00431	3.19E-05	2.56E-05	5.33E-05	6.28E-05	4.54E-05	2.83E-05	3.46E-05	3E-05	4.06E-05	7.22E-05	4.75E-05	2.76E-05	1.44E-05	1
0.378	0.000378	2.5	0.306	0.202	2.56	0	0.533	-26.2	-0.0654	-0.676	-0.0507	-0.0849	-0.0921	-0.084	-0.0216	-0.162	0.0807	-0.0386	0.104	-0.026	0.000234	0.000225	0.000147	0.000123	0.000233	0.000132	0.000222	0.000166	0.000174	0.000116	0.000196	8.01E-05	4.96E-05	1
0.316	0.000858	2.72	0.288	0.193	2.51	0	0.472	-24.7	0.664	-0.296	0.0608	-0.13	0.0252	-0.0495	0.00179	-0.0221	0.0156	-0.0278	-0.0197	0.0354	0.000337	0.00023	0.000308	0.00029	0.000149	0.000305	0.000359	0.000243	0.000252	0.00024	0.000283	0.000182	5.87E-05	1
0.227	0.000354	2.03	0.306	0.219	2.23	0	0.533	-24.2	1.1	-0.244	-0.176	0.322	-0.167	0.124	-0.0258	0.0238	0.0941	-0.12	0.0725	-0.0361	0.000576	0.000709	0.00188	0.00126	0.0006	0.00123	0.00135	0.00182	0.000626	0.00153	0.00123	0.00174	0.000465	1
0.391	0.000484	2.43	0.364	0.2	2.77	0	0.62	-26.5	0.324	-0.278	-0.0953	-0.0595	-0.0808	0.0583	-0.0852	0.0526	-0.0496	0.0153	-0.0193	0.00061	0.000129	7.37E-05	4.37E-05	0.000157	0.000123	9.91E-05	0.000216	0.000187	9.39E-05	0.000142	0.000192	0.000133	4.85E-05	1
0.342	0.000541	2.72	0.336	0.234	2.64	0	0.665	-26	0.514	-0.192	0.0201	-0.187	-0.156	-0.126	-0.0294	-0.0326	0.00787	-0.103	-0.0513	-0.0752	0.000199	7.39E-05	0.000299	0.000196	0.000187	7.86E-05	0.000121	0.000142	0.000128	0.000284	0.000169	0.000119	6.85E-05	1
0.391	0.000165	2.76	0.333	0.24	2.56	0	0.665	-27.1	0.509	-0.781	-0.279	-0.262	-0.195	-0.268	-0.189	-0.12	-0.114	-0.175	-0.0692	-0.033	0.00038	0.000387	0.000436	0.000159	0.000225	0.0004	0.000199	0.000249	0.00014	0.000363	0.000323	0.0003	9.61E-05	1
0.309	0.000705	2.98	0.304	0.218	2.54	0	0.588	-24.9	0.456	-0.101	-0.189	-0.153	-0.1	-0.0285	-0.0142	-0.0761	-0.000521	0.0101	-0.00707	-0.000295	0.000378	9.23E-05	0.000216	0.00035	0.000473	0.00016	0.00017	0.000354	0.000199	0.000573	0.000214	0.000195	0.000138	1
0.353	0.000385	2.88	0.321	0.215	2.54	0	0.603	-26.5	0.537	-0.333	-0.404	-0.28	-0.155	0.062	0.0204	-0.0295	-0.0593	0.0421	0.144	0.037	0.000199	0.000172	0.000222	0.000173	0.000261	0.000215	0.000355	0.000225	0.000224	0.000104	0.000159	0.00017	5.94E-05	1
0.296	0.00174	2.96	0.262	0.201	1.42	0	0.244	-25.3	0.464	-0.403	0.115	0.21	-0.0679	-0.187	0.107	0.097	-0.0267	-0.147	0.108	-0.0106	4.78E-05	0.000124	9.59E-05	0.000165	0.000105	0.000103	5.43E-05	9.34E-05	0.00019	5.54E-05	0.000101	0.000179	4.57E-05	1
0.342	0.000584	2.62	0.334	0.196	2.68	0	0.558	-27.3	0.242	-0.19	-0.147	0.0773	-0.111	-0.00722	-0.00486	0.0974	0.0758	-0.103	-0.0432	-0.0844	5.38E-05	4.66E-05	4.87E-05	5.29E-05	8.9E-05	7.99E-05	5.79E-05	4.1E-05	5.69E-05	7.45E-05	5.56E-05	0.000137	2.53E-05	1
0.34	0.000649	2.84	0.314	0.19	2.62	0	0.53	-26.1	0.109	-0.128	-0.0227	-0.0854	-0.0791	-0.149	-0.161	-0.254	-0.246	-0.134	0.139	0.275	0.000128	0.000163	9.97E-05	0.000223	0.000219	0.000229	0.000124	0.000161	0.000131	0.000136	0.00017	0.000127	4.18E-05	1
0.367	0.000431	2.67	0.329	0.21	2.71	0	0.581	-26	0.0525	-0.114	-0.0879	0.0654	0.00805	-0.141	0.0623	0.0685	-0.00248	-0.0448	0.0521	0.0456	0.000218	0.000165	0.000226	0.000313	0.000177	0.000313	0.000139	0.000159	0.000118	0.000201	0.000147	0.000374	7.73E-05	1
0.264	0.000679	2.55	0.341	0.213	2.67	0	0.593	-24.4	0.525	-0.135	0.73	0.0974	0.0221	0.111	0.137	-0.0756	0.0275	-0.0105	0.0381	-0.0186	0.000382	0.000428	0.000522	0.000693	0.000422	0.00068	0.000401	0.000497	0.000447	0.000393	0.000651	0.000221	0.000134	1
0.375	0.000665	2.77	0.348	0.204	2.78	0	0.609	-26.3	0.374	-0.16	0.0917	-0.0755	0.0948	-0.00642	0.0722	-0.0341	-0.0121	-0.0138	-0.0118	-0.0501	0.000126	8.56E-05	0.000109	0.000185	0.000197	8.69E-05	0.000143	8.94E-05	0.000136	0.000125	0.00016	0.000137	3.5E-05	1
0.318	0.000479	2.81	0.339	0.213	2.78	0	0.611	-25.6	0.256	-0.164	0.0259	-0.0783	0.00868	-0.104	-0.0812	-0.11	-0.00388	0.0877	0.146	0.0296	0.000297	0.000309	0.000278	0.00038	0.000387	0.000418	0.000262	0.000202	0.00031	0.000149	0.000189	0.000201	8.2E-05	1
0.363	0.000518	2.34	0.356	0.209	2.76	0	0.617	-26.2	0.671	-0.0872	0.24	0.12	0.138	0.0616	0.0902	0.0422	0.0369	-0.00608	0.0402	0.0859	0.000202	0.000286	0.000319	0.000267	0.000303	0.000242	0.000197	0.000106	0.000179	0.000182	0.000168	0.000193	6.07E-05	1
0.344	0.000374	2.8	0.343	0.193	2.72	0	0.567	-27.2	0.625	-0.212	0.448	0.325	-0.22	-0.444	0.285	-0.195	-0.0117	0.507	0.0445	0.235	0.000138	0.000115	0.000155	0.000235	0.000171	6.94E-05	0.000164	0.000129	9.73E-05	0.000105	0.0001	0.000105	4.25E-05	1
0.334	0.000694	2.64	0.331	0.208	2.71	0	0.586	-24.7	1.19	-0.302	-0.17	0.409	-0.225	0.186	-0.0717	-0.119	0.215	-0.142	-0.0151	0.155	0.000515	0.000411	0.000601	0.000614	0.000342	0.000355	0.000648	0.000473	0.000694	0.000242	0.000475	0.000395	0.000133	1
0.323	0.000667	2.7	0.325	0.194	2.71	0	0.554	-26.2	0.887	0.382	0.0372	-0.162	0.105	0.0935	-0.0713	0.0539	-0.064	0.0878	-0.0905	0.096	8.97E-05	0.000144	0.000249	0.000275	0.000167	0.000144	0.000162	0.00034	0.000102	9.16E-05	0.000159	0.000176	7.33E-05	1
0.297	0.000488	2.52	0.322	0.204	2.64	0	0.541	-24.8	0.864	-0.359	0.179	-0.126	0.0818	-0.0853	0.0151	-0.00581	-0.01	-0.0219	-0.0395	-0.0108	0.000241	0.000233	0.000662	0.000679	0.000198	0.000604	0.000434	0.000258	0.000396	0.000362	0.000507	0.000227	0.00017	1
0.281	0.000755	2.7	0.316	0.21	2.64	0	0.573	-24.4	0.381	-0.433	-0.172	-0.196	0.0647	0.0932	0.118	-0.0513	-0.0696	-0.0362	-0.0356	-0.0481	0.000561	0.000189	0.000276	0.000492	0.000596	0.000505	0.000317	0.000417	0.000269	0.00045	0.000201	0.00043	0.000132	1
0.307	0.000577	2.55	0.322	0.213	2.51	0	0.573	-24	1.03	-0.41	0.353	-0.112	0.145	-0.0252	0.0367	-0.00958	0.0388	0.00126	-0.00127	-0.00717	0.000364	0.000696	0.00078	0.00118	0.00051	0.00048	0.00139	0.000538	0.000859	0.000909	0.0012	0.000698	0.000307	1
0.356	0.000376	2.34	0.335	0.218	2.65	0	0.604	-25	0.593	-0.334	0.171	0.0202	-0.0165	0.00282	-0.0465	0.00629	-0.00335	-0.00655	0.0135	-0.0292	0.000408	0.000585	0.000519	0.000609	0.000276	0.000674	0.000323	0.000414	0.000611	0.00115	0.000352	0.000536	0.00022	1
0.333	0.000573	2.12	0.271	0.214	2.13	0	0.555	-26.2	0.125	-0.209	0.153	0.164	0.117	-0.235	-0.0846	0.174	0.0161	-0.138	0.222	0.118	0.000232	0.000172	0.000165	0.000176	0.000167	0.000131	0.00015	0.000104	0.000424	0.000197	0.000152	0.000187	7.74E-05	1
0.352	0.000654	2.44	0.273	0.218	2.15	0	0.55	-26.1	0.103	-0.143	-0.0891	-0.0217	0.0209	-0.0132	0.0473	0.0221	0.0303	-0.0249	-0.0265	-0.0136	0.000123	0.000237	0.000153	0.00013	9.36E-05	0.000102	0.000132	0.00021	0.000119	0.000167	0.000174	0.000145	4.08E-05	1
0.332	0.00112	1.81	0.236	0.205	1.74	0	0.306	-27	-0.765	-0.0396	-0.408	-0.128	-0.0888	-0.226	-0.0147	-0.176	-0.186	-0.117	0.157	-0.0698	0.000134	6.23E-05	7.8E-05	9.82E-05	0.000167	0.000153	6.59E-05	0.000145	5.14E-05	0.000193	4.04E-05	7.58E-05	4.85E-05	1
0.321	0.000525	2.11	0.267	0.208	2.21	0	0.485	-26	0.263	-0.371	-0.0902	-0.0248	0.00606	-0.0464	0.0509	0.0356	-0.00158	-0.0458	-0.0523	0.0223	0.00019	0.000158	0.00018	0.00016	0.000289	0.000167	0.000262	0.000195	0.000243	0.000117	0.000157	0.000272	5.22E-05	1
0.283	0.000424	1.99	0.318	0.212	2.6	0	0.586	-24.8	1.26	-0.315	0.0993	0.00137	-0.0227	0.00797	0.0447	-0.0507	0.0623	-0.0344	0.0188	0.0213	0.000401	0.000416	0.000847	0.000677	0.00114	0.000535	0.00078	0.000452	0.000755	0.000502	0.000523	0.000721	0.000208	1
0.333	0.000634	2.21	0.244	0.221	1.53	0	0.264	-25.7	-0.95	-0.0548	-0.0318	-0.0624	-0.263	-0.208	-0.171	-0.142	-0.125	-0.145	0.0266	-0.0711	0.000225	0.000208	0.000483	0.00014	9.78E-05	0.000293	0.000407	0.000306	0.00027	0.000202	0.000365	0.000274	0.000105	1
0.346	0.000334	2.42	0.28	0.21	2.3	0	0.443	-26.8	-0.192	-0.404	-0.668	-0.174	-0.0291	-0.0233	-0.214	-0.0262	-0.194	0.0334	0.0435	-0.00215	6.38E-05	6.94E-05	8.11E-05	0.000217	0.000138	0.000133	0.000103	0.000131	0.000237	0.00013	0.000155	0.000174	5.2E-05	1
0.329	0.000256	2.7	0.283	0.207	2.34	0	0.449	-26.7	0.0184	-0.362	-0.327	-0.157	-0.218	-0.128	-0.108	-0.179	-0.076	0.0485	-0.0292	-0.04	0.000251	0.000304	0.000269	0.000206	0.00017	0.000229	0.000214	0.000193	0.000132	0.00013	9.71E-05	0.000149	5.97E-05	1
0.364	0.000534	2.93	0.312	0.197	2.5	0	0.542	-26.9	0.486	-0.148	-0.037	0.0802	-0.0499	0.0475	0.0283	0.00373	0.00361	-0.0178	0.0011	0.00915	6.88E-05	4.69E-05	0.000116	7.46E-05	0.000107	8.25E-05	9.18E-05	0.000124	0.000114	0.000104	0.000148	0.000105	2.63E-05	1
0.329	0.00039	2.67	0.292	0.194	2.49	0	0.47	-28.8	-0.0593	0.0562	-0.0828	-0.0138	-0.00292	-0.0517	0.0157	-0.0283	-0.0241	-0.00873	0.0484	-0.0275	4.18E-05	5.35E-05	4.75E-05	5.98E-05	3.85E-05	6.11E-05	6.25E-05	6.76E-05	7.91E-05	5.44E-05	5.22E-05	6.66E-05	1.1E-05	1
0.311	0.000426	2.81	0.286	0.194	2.42	0	0.464	-27.9	0.133	0.0476	-0.031	-0.0799	-0.158	-0.104	-0.133	-0.065	0.00691	0.025	0.0447	0.0241	5.95E-05	5.47E-05	7.07E-05	7.25E-05	7.66E-05	8.32E-05	0.000133	4.33E-05	0.000136	0.000117	6.76E-05	6.43E-05	2.93E-05	1
0.308	0.000404	2.98	0.294	0.197	2.56	0	0.523	-28.4	-0.214	-0.131	-0.208	-0.0479	-0.0307	-0.0355	-0.0295	-0.021	0.0355	0.0718	0.0721	-0.00935	0.000178	3.94E-05	9.12E-05	0.00012	3.92E-05	2.7E-05	9.66E-05	5.76E-05	6.6E-05	8.76E-05	6.19E-05	0.000141	4.31E-05	1
0.296	0.000348	2.46	0.29	0.195	2.37	0	0.484	-28.2	0.0543	-0.327	-0.309	-0.171	-0.0438	-0.0174	-0.0509	0.0544	-0.00266	0.0509	0.0495	-0.0185	4.43E-05	6.47E-05	0.000103	6.73E-05	5.32E-05	4.89E-05	3.46E-05	0.000119	0.000144	0.000105	8.48E-05	7.82E-05	3.19E-05	1
0.323	0.000634	2.99	0.345	0.207	2.74	0	0.593	-25.8	-0.109	-0.365	-0.348	-0.325	-0.161	-0.218	-0.044	-0.0702	0.0231	-0.0855	-0.0352	0.0329	0.000272	0.000172	0.000103	0.000106	0.000139	0.000123	0.000116	0.000196	0.0002	0.000125	5.74E-05	0.000279	6.53E-05	1
0.301	0.000527	2.33	0.316	0.215	2.64	0	0.562	-25.2	0.134	0.359	-0.104	-0.239	0.333	0.0289	0.0901	-0.0748	-0.0259	0.0411	0.0874	-0.0387	0.000171	0.000222	0.000375	0.000455	0.000297	0.000318	0.000489	0.00019	0.000404	0.000117	0.000228	0.000161	0.000118	1
0.378	0.000212	2.73	0.302	0.201	2.58	0	0.543	-27.6	0.284	-0.216	-0.33	-0.197	-0.0209	-0.282	-0.0374	-0.122	-0.0325	-0.0295	0.0621	-0.0247	0.000143	5.32E-05	0.000216	0.000129	0.000142	0.000124	0.000101	0.00015	0.000242	0.000132	8.81E-05	0.000282	6.28E-05	1
0.317	0.000245	1.76	0.291	0.212	2.42	0	0.516	-26.4	0.567	-0.0183	0.159	-0.234	-0.164	-0.149	-0.15	-0.0945	0.0204	0.0563	0.0517	0.0393	0.000304	0.000111	0.000323	0.000379	0.000276	0.000198	0.000357	0.000197	0.000603	0.000386	0.000252	0.00013	0.000128	1
0.351	0.000342	2.74	0.307	0.203	2.6	0	0.539	-27.8	0.0242	-0.0287	-0.0845	-0.181	0.0874	-0.0383	0.0305	0.0182	-0.024	0.0987	-0.0302	-0.0578	0.000114	3.92E-05	6.7E-05	9.92E-05	8.62E-05	7.49E-05	8.43E-05	7.49E-05	6.77E-05	5.84E-05	7.24E-05	0.000103	1.98E-05	1
0.335	0.0003	1.83	0.272	0.211	2.25	0	0.494	-25.8	0.359	-0.495	-0.551	-0.337	-0.235	0.0123	-0.118	-0.0707	0.0366	-0.0477	0.159	-0.104	0.000214	0.000293	0.000187	0.000332	0.000229	0.000537	0.000272	0.000704	0.000471	0.000551	0.000149	0.000443	0.000166	1
0.308	0.000539	2.66	0.334	0.207	2.77	0	0.584	-27.1	0.267	-0.00378	-0.0434	-0.0777	-0.0905	-0.113	-0.172	-0.0601	0.0644	-0.0186	-0.112	-0.112	0.000103	5.84E-05	3.92E-05	8.52E-05	6.58E-05	0.000163	7.22E-05	0.0001	9.98E-05	6.69E-05	9.25E-05	5.83E-05	3.05E-05	1
0.348	0.000396	2.5	0.328	0.219	2.73	0	0.594	-26.1	0.589	0.0433	-0.0359	-0.1	-0.0754	-0.0711	-0.0862	-0.0487	0.0149	0.0221	0.0574	-0.0518	0.000214	0.000128	0.000265	0.000324	0.000501	0.000224	0.000401	0.000304	0.000235	0.000231	0.000184	0.000247	9.61E-05	1
0.381	0.00117	3.05	0.344	0.204	2.75	0	0.609	-25.4	0.442	-0.198	0.0714	-0.0614	0.0596	0.0127	0.0192	-0.0047	-0.0103	-0.0133	0.0109	0.0232	0.000134	0.000131	0.000144	0.000167	0.000154	0.000122	0.000115	6.08E-05	0.000105	7.1E-05	0.000112	9.08E-05	3.07E-05	1
0.357	0.000914	2.52	0.332	0.198	2.62	0	0.555	-24.4	1.08	-0.22	-0.013	0.00346	-0.0195	-0.0154	0.018	-0.0201	-0.0291	-0.0405	-0.107	-0.0826	0.000662	0.000331	0.000517	0.000373	0.000577	0.000411	0.000454	0.000407	0.000427	0.000242	0.000414	0.000398	0.000106	1
0.385	0.000467	2.62	0.316	0.201	2.55	0	0.55	-27	0.203	0.0815	-0.118	-0.119	-0.109	-0.0469	-0.129	-0.0284	0.0802	-0.0642	0.00174	0.0742	7.14E-05	9.43E-05	0.000109	0.000116	0.000191	9.43E-05	0.00014	8.48E-05	4.63E-05	0.000109	0.000145	8.82E-05	3.63E-05	1
0.363	0.000694	3.04	0.353	0.216	2.82	0	0.636	-25.3	0.0577	-0.344	0.0186	0.136	0.316	0.107	-0.079	0.0905	0.0155	-0.165	0.0656	0.103	0.00016	0.000158	0.000139	0.000232	0.000162	0.000183	0.000133	0.000104	0.000163	0.000246	0.000199	0.000213	4E-05	1
0.353	0.000787	2.33	0.346	0.205	2.81	0	0.605	-26.4	0.177	-0.0768	0.0208	-0.179	-0.163	-0.00963	0.000732	-0.0237	0.0713	0.0281	0.131	0.116	0.000104	9.31E-05	0.000141	9.49E-05	9.49E-05	0.000128	0.000127	7.05E-05	7.65E-05	0.000117	0.000138	8.75E-05	2.27E-05	1
0.312	0.00104	2.76	0.316	0.196	2.71	0	0.54	-26	0.32	-0.403	0.105	0.0198	0.0248	-0.12	-0.108	-0.146	-0.0529	-0.185	-0.192	0.00466	0.000105	8.57E-05	0.000146	7.52E-05	8.34E-05	0.000142	8.67E-05	6.48E-05	7.59E-05	0.000119	9.95E-05	8.03E-05	2.52E-05	1
0.325	0.00132	3.12	0.365	0.194	2.77	0	0.596	-26.4	0.391	-0.292	-0.00511	0.0844	0.143	0.00299	0.000342	-0.0309	0.0548	0.0107	0.117	0.0383	5.99E-05	5.04E-05	6.17E-05	6.38E-05	6.7E-05	6.44E-05	6.62E-05	2.63E-05	6.88E-05	5.14E-05	6.09E-05	3.07E-05	1.34E-05	1
0.307	0.000609	2.55	0.347	0.188	2.63	0	0.563	-33.2	0.434	0.937	0.272	0.332	-0.00587	-0.0934	-0.137	0.0174	-0.112	-0.195	-0.0591	0.0163	2.76E-05	2.91E-05	1.42E-05	1.94E-05	6.96E-06	7.56E-06	2.04E-05	1.93E-05	7.32E-06	3.12E-05	1.91E-05	3.19E-05	8.79E-06	1
0.321	0.000708	3.11	0.36	0.186	2.66	0	0.578	-32.7	0.256	0.127	-0.2	-0.121	0.05	0.188	-0.126	-0.155	-0.0419	-0.0703	-0.232	-0.127	7.11E-06	8.4E-06	1.82E-05	7.75E-06	7.22E-06	1.86E-05	1.03E-05	8.3E-06	3.64E-05	6.42E-05	2.19E-05	1.78E-05	1.6E-05	1
0.323	0.00113	2.39	0.344	0.199	2.81	0	0.59	-26.1	0.386	-0.332	0.373	-0.159	-0.365	-0.158	0.168	-0.178	-0.0114	0.0601	-0.102	0.0793	6.38E-05	5.37E-05	0.000112	9.91E-05	0.000108	0.000117	8.19E-05	5.65E-05	0.000153	4.53E-05	6.24E-05	5.58E-05	3.2E-05	1
0.298	0.00145	2.84	0.341	0.215	2.79	0	0.616	-24	0.817	-0.118	0.0165	-0.101	0.00799	-0.0866	-0.0299	-0.0508	-0.0404	-0.102	-0.037	-0.107	0.000196	0.00021	0.000282	0.000253	0.000428	0.000299	0.000384	0.00041	0.000399	0.000226	0.000263	0.000254	7.94E-05	1
0.293	0.000544	2.45	0.351	0.187	2.67	0	0.583	-29	0.737	-0.0913	0.104	-0.0408	0.096	0.0165	-0.0149	-0.00664	-0.0223	-0.0473	-0.0496	0.00697	2.29E-05	2.23E-05	2.61E-05	3.78E-05	4.25E-05	1.83E-05	2.83E-05	3.01E-05	2.44E-05	6.12E-05	2.86E-05	1.56E-05	1.19E-05	1
0.306	0.000892	2.45	0.362	0.197	2.79	0	0.594	-26.7	0.52	-0.163	-0.0335	-0.0836	0.00274	-0.0683	-0.12	-0.0279	-0.0361	0.0563	-0.0328	0.0493	7.96E-05	4.44E-05	0.000114	4.51E-05	6.79E-05	9.31E-05	0.0001	7.87E-05	9.28E-05	9.29E-05	0.000105	9.37E-05	2.11E-05	1
0.264	0.000656	1.94	0.316	0.208	2.6	0	0.539	-24.6	1.52	-0.455	-0.127	0.0691	-0.132	0.0832	0.0824	0.0371	0.0562	-0.0531	-0.00522	0.11	0.000701	0.000329	0.000459	0.000843	0.000577	0.000766	0.000528	0.000362	0.000709	0.000494	0.000864	0.000627	0.00017	1
0.241	0.00153	2	0.335	0.202	2.76	0	0.58	-24.1	0.864	-0.283	0.164	-0.0904	0.0759	0.134	0.116	-0.031	-0.0101	0.0689	0.0552	-0.0955	0.000156	0.000121	0.000461	0.000265	0.000481	0.000243	0.000337	0.000312	0.000223	0.000214	0.000231	0.000446	0.000114	1
0.293	0.00208	3.13	0.339	0.197	2.76	0	0.582	-24.8	0.784	-0.209	0.0438	0.018	0.0142	0.0626	0.00341	-0.0425	-0.00635	-0.0364	-0.0971	-0.102	0.000104	0.000132	0.000133	0.000121	0.000188	0.00019	0.000137	0.000147	0.000125	0.000195	0.00012	0.000122	2.95E-05	1
0.285	0.00113	2.59	0.331	0.209	2.73	0	0.603	-24.3	0.832	0.106	-0.0954	-0.0513	-0.00513	0.00626	-0.0531	-0.0176	-0.0541	0.00203	0.0294	0.0212	0.000173	0.000273	0.000418	0.000352	0.00032	0.000449	0.000268	0.00024	0.000376	0.000278	0.000202	0.000225	8.28E-05	1
0.288	0.000754	2.69	0.307	0.21	2.63	0	0.564	-25.3	0.174	-0.137	0.175	-0.0582	0.0848	0.0137	0.106	0.0332	-0.000198	0.0191	0.0657	-0.0399	0.000321	0.000199	0.000216	0.000186	0.0003	0.000138	0.0002	0.000218	0.000132	0.000176	0.000251	0.000231	5.44E-05	1
0.282	0.000295	2.62	0.315	0.212	2.64	0	0.574	-26	0.293	-0.115	-0.00837	-0.118	-0.0276	-0.0499	0.0172	-0.0643	-0.000886	-0.0407	0.00481	0.0211	0.000479	0.000201	0.000175	0.000362	0.000257	0.000482	0.000179	0.000138	0.000132	0.000248	0.000531	0.00029	0.000135	1
0.326	0.000551	2.43	0.354	0.195	2.67	0	0.584	-29	0.233	-0.235	-0.0941	-0.0716	-0.00221	-0.0267	0.034	0.055	0.0706	-0.00793	0.0702	0.0185	2.8E-05	3.15E-05	3.37E-05	3.92E-05	2.47E-05	2.18E-05	3.58E-05	4.01E-05	2.96E-05	4.91E-05	3.29E-05	3.02E-05	7.05E-06	1
0.424	0.000317	2.07	0.314	0.199	2.53	0	0.539	-29.2	0.105	0.0274	-0.0749	-0.0454	-0.0401	-0.0623	-0.0496	-0.0426	0.00316	0.00462	-0.00801	-0.0194	3.41E-05	3.17E-05	8.14E-05	2.96E-05	4.92E-05	4.77E-05	3.31E-05	5.42E-05	4.47E-05	5.18E-05	4.96E-05	4.03E-05	1.35E-05	1
0.749	0.000218	2.71	0.496	0.316	3.12	0	0.945	-28.8	0.376	-0.16	0.0231	-0.0834	-0.15	-0.244	-0.0636	-0.0254	0.0811	-0.0503	-0.0577	-0.0411	7.27E-05	4.32E-05	0.000106	5.1E-05	9.46E-05	3.88E-05	5.35E-05	7.78E-05	5.76E-05	9.58E-05	7.2E-05	8.85E-05	2.13E-05	1
0.782	0.0469	3.32	0.751	0.236	1.83	0	0.98	-32.1	-2	-0.0228	-0.254	0.0119	-0.0416	-0.0271	-0.0358	0.0212	-0.0179	-0.0187	-0.057	-0.0248	1.71E-05	9.84E-07	2.43E-07	8.58E-07	2.28E-06	6.61E-07	4.37E-06	6.34E-06	1.84E-05	1E-05	2.53E-06	1.61E-05	6.66E-06	1
0.073	0.0113	2.72	0.112	0.0926	1.11	0	0.144	-26.7	-3.83	0.846	-0.0538	-0.144	0.763	-0.627	0.0345	0.0942	0.0306	0.0842	-0.325	0.244	5.26E-05	0.000203	0.00101	0.000111	6.22E-05	6.89E-05	5.27E-05	9.65E-05	6.63E-05	7.9E-05	8.76E-05	0.000155	0.000257	1
0.073	0.0133	2.56	0.11	0.109	0.859	0	0.136	-25.8	-3.58	1.06	-0.00425	-0.257	0.737	-0.683	0.261	-0.0382	0.0387	0.0769	-0.374	0.168	0.000156	0.000104	0.000182	0.000159	0.000269	0.000167	0.000147	4.63E-05	5.27E-05	0.000111	0.000111	0.000133	5.71E-05	1
0.0648	0.0104	2.24	0.118	0.121	0.9	0	0.131	-26.3	-3.57	0.948	-0.0656	-0.308	0.716	-0.433	0.0651	0.0708	-0.0642	0.165	-0.263	0.232	0.000145	0.00173	0.000256	0.000242	0.000149	0.000117	4.34E-05	4.24E-05	0.000142	7.53E-05	0.000148	0.000209	0.000445	1
0.0569	0.0132	2.49	0.112	0.108	0.932	0	0.133	-25.9	-3.75	0.9	-0.154	-0.165	0.595	-0.564	0.0203	0.0863	0.0212	0.00977	-0.23	0.172	4.85E-05	0.00129	0.000136	0.000446	0.000737	0.000245	0.000174	4.6E-05	6.75E-05	1.77E-05	0.000304	0.000202	0.000355	1
0.116	0.00318	3	0.295	0.219	1.9	0	0.601	-35.3	0.241	0.3	-0.419	-0.137	-0.119	0.0159	0.0678	-0.0628	-0.0859	-0.0676	-0.056	0.0622	4.24E-06	1.44E-05	6.02E-06	3.31E-05	3.81E-06	3.85E-06	3.87E-06	4.8E-06	1.02E-05	6.76E-06	4.11E-05	1.8E-05	1.19E-05	1
0.148	0.00277	3.31	0.307	0.226	1.98	0	0.665	-34.8	0.233	-0.0122	-0.24	-0.128	-0.185	-0.0043	0.0226	-0.083	-0.0927	-0.0419	-0.0846	0.0747	1.45E-05	5.17E-06	1.46E-05	3.79E-05	3.28E-06	7.96E-06	4.28E-06	8.43E-06	2.44E-05	8.59E-05	8.99E-06	9.68E-06	2.23E-05	1
0.149	0.00418	3.31	0.313	0.233	1.98	0	0.665	-33.9	0.0281	-0.204	-0.0881	-0.134	-0.25	-0.0211	0.000126	-0.0454	-0.0835	-0.0498	-0.0176	0.0618	1.24E-06	8.59E-06	9.19E-06	3.51E-06	4.88E-06	4.39E-05	6.55E-06	4.18E-06	2.49E-05	8.7E-06	4.91E-06	1.17E-05	1.15E-05	1
0.112	0.00237	2.67	0.278	0.217	2.18	0	0.665	-33.7	0.558	0.0573	-0.302	-0.32	-0.319	-0.186	-0.199	-0.165	-0.105	-0.00497	0.122	0.169	2.18E-05	8.5E-06	3.69E-05	5.69E-06	1.66E-05	2.45E-05	1.05E-05	2.79E-05	2.47E-05	4.28E-05	1.47E-05	3.43E-05	1.12E-05	1
0.145	0.0167	2.34	0.228	0.181	1.5	0	0.235	-30.7	0.0427	0.00893	-0.111	-0.0208	-0.194	-0.114	-0.141	-0.164	0.0153	0.0525	0.109	0.134	9.7E-06	1.32E-05	4.35E-05	2.06E-05	9.95E-06	6.14E-05	4.35E-06	5.13E-05	4.84E-05	9.59E-05	1.36E-05	4.6E-05	2.64E-05	1
0.0203	0.000905	1.44	0.154	0.095	1.5	0	0.226	-33.5	0.24	0.742	-0.344	0.686	-0.287	0.254	0.147	0.0567	0.0502	0.177	0.218	0.177	4.33E-05	0.000102	5.57E-05	2.53E-05	2.14E-05	8.4E-06	4.06E-05	1E-05	3.79E-05	0.00022	4.16E-05	9.4E-05	5.6E-05	1
0.0968	0.0133	1.91	0.132	0.0811	1.05	0	0.164	-29.9	-1.36	-0.294	0.365	0.287	-0.252	0.344	-0.399	0.571	0.0995	-0.0411	0.041	0.325	1.65E-05	8.42E-06	2.26E-06	5.84E-06	1.51E-05	4.14E-06	9.19E-06	1.51E-05	3.02E-05	0.000198	0.000451	2.28E-05	0.000127	1
0.132	0.0263	2.91	0.135	0.0857	1.15	0	0.173	-27	-1.36	-0.865	0.355	0.487	0.446	0.0531	-0.878	-0.031	0.556	-0.241	-0.0814	0.304	5.21E-05	4.73E-05	2.66E-05	7.77E-06	9.41E-06	1.52E-05	2.36E-05	2.01E-05	1.57E-05	7.75E-05	9.68E-05	0.000121	3.57E-05	1
0.0811	0.00714	1.93	0.13	0.0835	1.08	0	0.144	-31.3	-0.358	-0.481	-0.183	0.581	0.351	0.00159	-0.122	0.00826	0.119	-0.104	-0.169	0.044	5.88E-05	2.73E-05	7.07E-06	2.69E-05	1.67E-06	0.000127	3.72E-06	9.59E-06	0.000125	0.000106	2.64E-05	1.98E-05	4.55E-05	1
0.125	0.00765	2.75	0.138	0.0689	1.01	0	0.159	-31.4	-0.973	-1.07	-0.337	0.57	0.204	-0.0915	-0.0563	0.181	0.274	-0.0137	-0.222	0.0835	1.98E-05	6.8E-05	1.28E-05	2.73E-05	7.26E-06	1.65E-05	7.63E-05	2.66E-06	0.000127	1.72E-05	9.1E-06	3.58E-06	3.65E-05	1
0.121	0.0084	1.91	0.133	0.0699	0.935	0	0.141	-31.7	-0.809	-0.814	-0.403	0.542	0.31	-0.0564	-0.0678	0.15	0.152	-0.0341	-0.184	0.079	2.87E-05	0.000124	2.85E-06	3.66E-05	3.92E-06	5.79E-06	1.45E-05	3.75E-06	0.000467	0.000134	4.77E-06	3.44E-06	0.000128	1
0.12	0.00968	2.53	0.136	0.0692	0.956	0	0.156	-32	-0.569	-0.681	-0.327	0.645	0.236	0.0622	-0.0777	0.145	0.16	-0.0147	-0.18	0.0841	4.54E-06	5.04E-05	5.95E-06	6.11E-06	6.55E-06	8.27E-06	2.26E-05	2.38E-06	0.00038	0.000115	3.62E-06	2.24E-06	0.000104	1
0.0384	0.0179	1.77	0.139	0.0866	0.863	0	0.219	-30.2	-2.67	0.322	0.665	0.331	0.295	-0.0329	0.229	-0.302	0.552	-0.317	-0.00652	0.248	1.71E-05	2.01E-05	0.000264	0.000111	9.97E-07	4.32E-06	7.92E-07	1.58E-06	3.29E-06	2.66E-05	1.41E-05	6.47E-07	7.39E-05	1
0.078	0.0267	2.55	0.144	0.0913	1.23	0	0.226	-30.2	-1.33	0.525	0.701	0.186	0.308	-0.0311	0.069	0.176	0.359	-0.215	0.115	0.0865	1.84E-05	0.000129	0.000179	1.47E-05	4.44E-05	5.79E-07	3.87E-06	2.22E-06	3.23E-06	1.44E-05	1.75E-05	9.41E-06	5.48E-05	1
0.0765	0.0177	3.08	0.143	0.0875	1.49	0	0.237	-29.3	-1.47	0.49	0.523	-0.0432	0.173	0.0791	-0.102	0.0942	0.168	-0.152	0.044	0.248	5.15E-05	5.03E-05	0.000128	0.000171	4.39E-05	3.92E-05	2.57E-06	7.94E-06	6.64E-06	3.04E-05	4.64E-05	5.45E-05	4.75E-05	1
0.0653	0.0185	2.54	0.147	0.0866	1.35	0	0.225	-29.6	-1.09	-0.0374	0.829	0.218	0.106	-0.197	-0.00391	0.0624	0.292	-0.322	-0.13	0.338	1.18E-05	1.22E-05	0.000106	3.62E-05	0.000313	1.31E-06	2.02E-06	2.08E-06	1.81E-06	9.79E-06	2.88E-05	2.71E-05	8.52E-05	1
0.0556	0.0195	2.76	0.109	0.0856	0.496	0	0.098	-30.9	-0.814	0.174	0.279	0.296	0.284	0.149	0.0295	0.34	0.189	-0.0537	0.142	0.0604	0.0002	0.000132	2.86E-05	8.02E-05	3.86E-05	2.78E-05	2.45E-05	6.78E-06	7.7E-05	2.93E-06	0.000102	7.51E-06	5.76E-05	1
0.0753	0.0187	3.22	0.0901	0.0559	0.34	0	0.0936	-31.1	-0.852	0.311	-0.116	0.286	0.0308	0.115	-0.0372	0.114	0.0936	-0.134	0.0378	-0.0525	6.44E-05	5.86E-05	1.62E-05	9.2E-05	3.23E-05	3.29E-05	7.05E-06	4.96E-05	1.37E-05	4.96E-05	2.73E-05	2.33E-05	2.36E-05	1
0.0731	0.0338	3.21	0.0915	0.068	0.292	0	0.0903	-30.4	-0.561	0.0802	0.204	0.257	-0.0939	0.0231	-0.0798	0.185	0.0673	-0.0743	-0.0634	0.0662	0.000111	1.36E-05	0.000251	9.03E-05	4.74E-06	5.54E-05	6.53E-05	1.13E-05	5.95E-06	9.47E-06	3.36E-05	5.65E-05	6.7E-05	1
0.0737	0.0303	3.31	0.0913	0.0661	0.305	0	0.0911	-29.9	-0.988	-0.118	0.269	0.188	-0.247	0.197	-0.0622	-0.0601	0.0641	-0.0335	0.00514	-0.0211	3.32E-05	4.37E-05	8.7E-05	6.87E-06	2.3E-05	7.02E-05	1.58E-05	2.26E-05	4.49E-05	2.73E-05	1.22E-05	2.5E-05	2.28E-05	1
0.0615	0.0223	2.44	0.123	0.08	1.03	0	0.156	-29.2	-1.23	0.508	-0.125	0.0817	0.321	-0.194	-0.0531	0.225	-0.228	0.198	-0.0566	-0.0965	3.01E-05	0.000215	8.36E-05	8.25E-06	2.82E-05	1.86E-05	3.53E-05	4.89E-06	3.17E-05	3.24E-05	2.38E-05	2.85E-05	5.45E-05	1
0.116	0.0456	3.3	0.127	0.0785	0.931	0	0.156	-28.2	-1.45	0.303	-0.025	0.137	0.621	-0.475	0.089	0.323	-0.265	0.267	-0.143	0.0777	3.03E-05	4.6E-05	3.43E-05	4.4E-05	2.37E-05	4.78E-05	4.77E-05	3.85E-05	2.58E-05	3.76E-05	1.9E-05	0.000106	2.14E-05	1
0.0806	0.0281	2.74	0.129	0.0795	0.911	0	0.159	-28.8	-1.65	0.3	-0.317	0.467	0.172	-0.007	-0.229	0.444	-0.281	-0.0184	0.0926	-0.0655	2.15E-05	2.7E-05	3.87E-05	4.89E-05	1E-05	7.69E-06	2.88E-05	3.1E-05	8.32E-06	2.97E-05	9.49E-05	1.77E-05	2.28E-05	1
0.0534	0.0261	3.32	0.0776	0.0621	0.349	0	0.0849	-27.1	-2.26	0.809	-0.385	0.00905	0.343	-0.0267	-0.327	-0.267	0.31	0.273	-0.333	-0.123	0.000102	2.97E-05	0.000313	0.00028	8.78E-05	9.35E-05	5.35E-05	4.41E-05	4.01E-05	0.000164	2.19E-05	3.42E-05	9.4E-05	1
0.0459	0.0176	2.95	0.0904	0.0781	0.477	0	0.0924	-27.6	-2.09	0.868	-0.362	-0.00337	0.419	-0.0273	-0.352	-0.231	0.279	0.218	-0.315	-0.072	4.97E-05	4.79E-05	0.000169	5.13E-05	5.25E-05	3.5E-05	5.72E-05	0.000109	0.00015	1.43E-05	3.66E-05	1.66E-05	4.78E-05	1
0.0676	0.00414	3.19	0.147	0.108	1.28	0	0.223	-31.4	-0.979	0.177	-0.504	0.413	-0.162	0.119	-0.129	0.179	-0.035	0.0516	-0.0841	0.0441	2.94E-05	5.31E-05	4.68E-05	0.000397	0.000241	5.66E-06	0.000101	0.000875	0.000163	1.69E-05	3.29E-05	9.55E-06	0.000242	1
0.05	0.00376	2.94	0.129	0.11	1.02	0	0.158	-31.5	-0.77	0.062	-0.439	0.399	-0.0232	0.0459	-0.179	0.0704	-0.0127	-4.44E-05	-0.0762	0.0485	6.26E-05	1.98E-05	3.5E-05	0.000203	7.44E-05	0.000119	0.000523	0.00143	9.1E-05	0.000188	1.65E-05	9.32E-05	0.000383	1
0.072	0.00519	1.2	0.166	0.148	0.929	0	0.153	-32.3	0.116	0.103	-0.0126	0.0467	-0.0255	0.303	0.14	0.126	-0.0308	-0.0877	0.161	0.236	1.81E-05	0.000102	1.9E-05	3.37E-05	6.28E-05	3.65E-05	1.73E-05	2.74E-05	6.96E-05	0.000129	2.91E-05	3E-05	3.45E-05	1
0.0238	0.00584	2.46	0.0665	0.0687	0.205	0	0.0671	-25.3	-3.04	-1.5	0.224	-0.0535	1.03	-0.26	-0.12	-0.377	0.346	0.0898	-0.221	-0.301	7.09E-05	0.000411	0.000193	9.79E-05	0.000173	1.75E-05	0.000218	0.000162	4.7E-05	0.00013	0.000297	0.000321	0.000113	1
0.0324	0.0215	2.61	0.0601	0.061	0.149	0	0.0676	-23.5	-2.79	-1.7	0.468	0.0633	0.691	-0.334	0.178	-0.34	0.0719	0.186	-0.139	-0.31	0.000395	0.0002	8.63E-05	0.000456	0.000142	0.000153	0.000164	0.000157	9.13E-05	0.000108	0.000509	0.000105	0.000144	1
0.0317	0.0151	2.63	0.0589	0.0532	0.119	0	0.0709	-24	-2.46	-1.36	0.552	0.0574	0.476	-0.513	0.299	-0.479	-0.193	0.181	-0.113	-0.193	0.000342	0.00016	0.000302	0.000232	0.000204	0.000356	0.000251	0.000157	0.00011	7.87E-05	0.000156	0.000152	8.58E-05	1
0.0395	0.0269	2.85	0.0682	0.0692	0.203	0	0.0708	-24.1	-2.9	-1.32	0.284	0.2	0.318	-0.315	0.284	-0.376	-0.0266	0.355	-0.214	-0.307	0.000107	0.000563	0.000198	0.000155	0.000198	0.00039	0.000287	0.000178	0.000244	5.25E-05	0.000153	0.000357	0.000135	1
0.0379	0.023	2.7	0.0619	0.0573	0.14	0	0.0696	-24.3	-3.07	-1.23	0.356	-0.00639	0.719	-0.327	0.0652	-0.402	0.0961	0.0784	-0.0291	-0.343	0.000156	0.000293	4.74E-05	0.000176	0.000171	0.000296	0.000146	0.000117	0.000141	4.35E-05	0.000429	0.000413	0.000123	1
0.0297	0.00753	2.01	0.0634	0.0561	0.146	0	0.0732	-26	-2.77	-1.45	0.392	0.23	0.73	-0.658	0.058	-0.391	-0.0675	0.148	0.0487	-0.278	0.000154	0.000309	0.000164	0.000145	0.000167	0.000455	0.00032	0.000143	0.000157	0.00017	0.000326	0.00041	0.000109	1
0.0589	0.0624	2.52	0.079	0.0733	0.238	0	0.0359	-30	-0.992	0.559	-0.253	0.108	-0.618	0.144	-0.206	-0.269	-0.0886	0.306	0.195	0.0811	5.3E-06	0.000532	4.12E-06	5.13E-06	6.47E-06	1.19E-05	1.98E-05	0.0001	7.32E-06	7.4E-06	4.13E-05	8.39E-06	0.000144	1
0.0526	0.0577	2.69	0.0755	0.0662	0.279	0	0.0362	-30	-1.12	0.618	-0.191	0.0972	-0.599	0.121	-0.308	-0.325	-0.093	0.308	0.22	0.0959	4.66E-05	0.000209	2.74E-05	1.25E-05	9.79E-06	3.72E-06	3.03E-05	0.000333	4.91E-05	8.82E-06	9.02E-05	6.42E-05	9.5E-05	1
0.0185	0.0154	2.6	0.109	0.0959	0.572	0	0.121	-28.4	-1.19	1.19	-0.373	0.367	-0.164	0.0338	0.255	-0.151	0.32	-0.3	0.266	-0.341	1.28E-05	3.18E-05	1.14E-05	1.18E-05	6.22E-06	1.74E-05	0.00019	6.13E-05	6.62E-05	3.68E-05	5.92E-05	2E-05	4.86E-05	1
0.0234	0.014	2.7	0.128	0.128	0.624	0	0.108	-25.2	-2.31	1.17	0.36	-0.000208	-0.631	0.833	-0.176	-0.237	0.0554	0.0624	0.103	-0.0801	2.22E-05	5.69E-05	8.63E-05	2.23E-05	5.86E-05	8.59E-05	0.000155	0.00025	0.000148	5.3E-05	6.63E-05	7.64E-05	6.23E-05	1
0.104	0.000586	2.88	0.347	0.241	1.64	0	0.422	-23.6	1.67	-1.24	-0.317	-0.532	-0.0231	-0.278	-0.0186	-0.231	-0.197	-0.154	-0.185	-0.133	0.00081	0.00166	0.00119	0.00214	0.000233	0.00164	0.000554	0.00155	0.000444	0.00378	0.00354	0.00111	0.00109	1
0.0842	0.00066	3.14	0.318	0.242	1.32	0	0.363	-23.1	1.46	-1.19	-0.242	-0.423	-0.136	-0.227	-0.0598	-0.206	-0.0926	-0.155	-0.143	-0.088	0.00145	0.000756	0.000625	0.000457	0.00165	0.00045	0.000983	0.000706	0.00217	0.00129	0.00152	0.00302	0.000738	1
0.101	0.000168	3.1	0.328	0.226	1.74	0	0.404	-25.3	1.61	-1.47	-0.214	-0.538	-0.177	-0.221	-0.0983	-0.206	-0.143	-0.213	-0.177	-0.124	0.00158	0.00179	0.00119	0.000946	0.000458	0.00092	0.00167	0.00151	0.00216	0.001	0.00233	0.00199	0.000543	1
0.0855	0.000457	3.2	0.332	0.237	1.52	0	0.406	-23.8	1.5	-1.36	-0.308	-0.44	-0.114	-0.322	-0.0197	-0.175	-0.111	-0.111	-0.129	-0.185	0.00119	0.0014	0.00294	0.000991	0.00291	0.000693	0.00169	0.00139	0.0044	0.00161	0.00219	0.00227	0.000998	1
0.0837	0.000904	3.11	0.313	0.238	1.26	0	0.35	-22.6	1.38	-1.38	-0.186	-0.398	-0.103	-0.17	-0.131	-0.185	-0.112	-0.12	-0.0651	-0.113	0.00293	0.00197	0.000926	0.00052	0.00203	0.00157	0.00496	0.000985	0.00114	0.00132	0.000667	0.00129	0.00117	1
0.0858	0.00328	0.459	0.249	0.256	0.117	0	0.00195	-22.8	2.74	-0.42	0.179	-0.535	-0.16	-0.756	-0.609	-1.14	-0.358	-0.252	-0.315	-0.333	0.0164	0.0245	0.00571	0.00365	0.00274	0.00281	0.00183	0.00162	0.000647	0.00112	0.00264	0.00648	0.00694	1
0.085	0.000625	2.62	0.295	0.26	0.717	0	0.0532	-22.9	1.1	-1.47	0.16	-0.362	0.00649	-0.253	-0.146	-0.203	-0.104	-0.0944	-0.0672	-0.136	0.00172	0.000889	0.00095	0.00151	0.000767	0.00315	0.0022	0.00343	0.0012	0.00103	0.00306	0.00273	0.000943	1
0.0754	0.000356	3.19	0.321	0.245	1.14	0	0.338	-24.2	1.64	-1.25	-0.414	-0.481	-0.0212	-0.138	0.135	-0.192	-0.224	-0.164	-0.0721	-0.0269	0.000343	0.00175	0.00088	0.00246	0.000913	0.00179	0.00122	0.00327	0.00378	0.000626	0.0015	0.00142	0.001	1
0.0979	0.000448	3.07	0.322	0.243	1.65	0	0.391	-23.8	1.35	-1.15	-0.0993	-0.444	-0.00269	-0.363	-0.12	-0.127	-0.133	-0.27	-0.0829	-0.0626	0.000741	0.00197	0.00234	0.00137	0.00151	0.000733	0.00136	0.00184	0.00216	0.000126	0.0024	0.000841	0.000695	1
0.0813	0.000136	3.17	0.345	0.238	2.08	0	0.562	-25.7	1.19	-0.951	-0.356	-0.533	-0.105	-0.255	0.0817	-0.0667	-0.0386	-0.147	-0.255	-0.231	0.000877	0.00202	0.000369	0.000341	0.000749	0.0015	0.00214	0.00112	0.000623	0.00186	0.0017	0.000521	0.000634	1
0.0848	8.46E-05	2.93	0.316	0.223	1.98	0	0.428	-26.3	1.31	-1.09	-0.171	-0.395	-0.102	-0.288	-0.0367	-0.1	-0.118	-0.11	-0.181	-0.195	0.00082	0.00387	0.00121	0.00274	0.00133	0.000758	0.000735	0.00317	0.00124	0.0011	0.00146	0.000473	0.00104	1
0.0998	0.000609	3.04	0.316	0.226	1.93	0	0.433	-23.5	1.44	-1.08	-0.039	-0.373	-0.0453	-0.22	-0.0431	-0.0916	-0.116	-0.0831	-0.115	-0.141	0.00214	0.00195	0.00128	0.000991	0.00207	0.000272	0.00139	0.00101	0.000855	0.00232	0.0032	0.000935	0.000779	1
0.102	0.000163	2.94	0.318	0.228	2.13	0	0.441	-25.6	1.2	-0.992	0.0148	-0.364	0.0266	-0.306	-0.08	-0.141	-0.0989	-0.107	-0.15	-0.142	0.000768	0.000944	0.00275	0.0011	0.000427	0.000432	0.000915	0.000615	0.000844	0.000653	0.00197	0.00157	0.000661	1
0.1	8.52E-05	2.55	0.313	0.218	2.31	0	0.441	-26.9	1.36	-1.17	-0.0994	-0.243	-0.00509	-0.207	0.0113	-0.129	-0.105	-0.0672	-0.128	-0.192	0.00105	0.000651	0.000693	0.00184	0.00104	0.000436	0.00152	0.000992	0.000581	0.000688	0.000567	0.000576	0.000408	1
0.109	0.000271	3.13	0.331	0.222	2.38	0	0.485	-25.1	1.08	-0.857	0.0929	-0.292	-0.0221	-0.224	-0.00145	-0.166	-0.0806	-0.125	-0.145	-0.236	0.00045	0.000547	0.00142	0.000609	0.000779	0.000227	0.000324	0.000705	0.000603	0.0013	0.00384	0.00103	0.000929	1
0.104	0.000364	3.17	0.318	0.227	2.05	0	0.418	-24.3	1.2	-0.949	-0.135	-0.283	0.0108	-0.155	-0.0106	-0.274	-0.116	-0.0814	-0.209	-0.164	0.000478	0.000597	0.00206	0.000835	0.00181	0.00167	0.000694	0.00143	0.00165	0.00223	0.00175	0.00103	0.000575	1
0.0891	0.000366	3.02	0.333	0.223	2.16	0	0.46	-24.4	1.28	-0.98	-0.203	-0.47	-0.079	-0.176	0.0986	-0.275	-0.0493	-0.112	-0.2	-0.122	0.000478	0.00156	0.00204	0.000909	0.000897	0.000964	0.00118	0.000291	0.00142	0.00102	0.00231	0.00141	0.00056	1
0.0956	0.000378	3.03	0.33	0.234	1.98	0	0.454	-24.2	1.23	-1.09	-0.341	-0.319	-0.0243	-0.133	0.0371	-0.12	-0.0861	-0.105	-0.147	-0.173	0.00243	0.000519	0.00199	0.00154	0.00138	0.000972	0.00149	0.00112	0.0013	0.000885	0.00264	0.000568	0.000644	1
0.0928	6.16E-05	2.74	0.353	0.228	2.26	0	0.566	-26.8	1.08	-1.07	-0.0922	-0.442	-0.0464	-0.282	-0.0561	-0.137	-0.062	-0.138	-0.159	-0.152	0.000861	0.00112	0.00098	0.00111	0.000725	0.000996	0.000429	0.000935	0.000702	0.00208	0.00243	0.00101	0.000548	1
0.115	0.000191	2.74	0.33	0.223	2.38	0	0.495	-25.5	0.953	-1.07	-0.141	-0.207	-0.0953	-0.245	-0.172	-0.135	-0.129	-0.119	-0.106	-0.229	0.000639	0.000524	0.000728	0.000739	0.00115	0.00041	0.000457	0.000828	0.00091	0.000766	0.00161	0.000601	0.000318	1
0.108	0.000201	3.15	0.321	0.231	2.07	0	0.463	-25.3	1.15	-0.939	-0.173	-0.392	-0.0779	-0.355	-0.0969	-0.23	-0.0669	-0.0978	-0.193	-0.158	0.00043	0.00164	0.000471	0.000849	0.000419	0.00141	0.000651	0.000649	0.00233	0.000484	0.0013	0.000359	0.000594	1
0.104	4.78E-05	2.19	0.348	0.212	2.42	0	0.54	-27.4	1.19	-0.729	-0.0614	-0.405	-0.032	-0.128	0.00292	-0.225	-0.0591	-0.138	-0.13	-0.146	0.000721	0.00053	0.00101	0.000792	0.000826	0.000625	0.000761	0.000594	0.00023	0.000668	0.000951	0.000471	0.000205	1
0.104	0.000451	2.96	0.321	0.233	1.54	0	0.377	-23.6	1.41	-1.15	-0.0648	-0.33	-0.0192	-0.214	-0.0102	-0.163	-0.0124	-0.0859	-0.194	-0.132	0.00121	0.0015	0.00122	0.00158	0.000827	0.00125	0.00139	0.00124	0.00168	0.000416	0.00155	0.0039	0.000802	1
0.136	0.00126	3.28	0.35	0.22	2.31	0	0.495	-22.9	1.4	-0.937	-0.172	-0.402	0.0542	-0.357	-0.00341	-0.187	-0.161	-0.124	-0.23	-0.16	0.000785	0.00109	0.000711	0.000661	0.000967	0.000387	0.000426	0.000874	0.000427	0.000202	0.000856	0.00248	0.00056	1
0.118	0.000219	3.21	0.318	0.213	2.11	0	0.422	-25.1	1.53	-1.09	-0.077	-0.334	-0.114	-0.264	-0.0159	-0.175	-0.0868	-0.108	-0.0827	-0.105	0.000957	0.000638	0.000511	0.00115	0.000773	0.00344	0.000913	0.0011	0.00108	0.000645	0.00144	0.00133	0.000736	1
0.1	0.000255	2.95	0.312	0.211	2.16	0	0.412	-25.1	1.39	-1.11	-0.555	-0.427	-0.0725	-0.31	0.0888	-0.264	-0.189	-0.0761	-0.177	-0.0903	0.00237	0.000385	0.000467	0.000983	0.00132	0.00109	0.000904	0.000418	0.000871	0.00124	0.00202	0.00379	0.000943	1
0.101	0.000226	3.2	0.331	0.227	2	0	0.443	-25	1.64	-0.964	-0.128	-0.232	0.0846	-0.244	-0.021	-0.219	-0.12	-0.0311	-0.0533	-0.116	0.000884	0.0015	0.000741	0.00141	0.000917	0.00205	0.00166	0.000877	0.00101	0.00119	0.0023	0.00222	0.000532	1
0.117	0.000735	3.16	0.345	0.233	1.92	0	0.455	-23.3	1.59	-1.1	-0.181	-0.315	0.00562	-0.279	0.026	-0.17	-0.132	-0.149	-0.179	-0.117	0.000488	0.00178	0.00127	0.00104	0.00153	0.000316	0.00065	0.00175	0.00102	0.00182	0.00181	0.000965	0.000517	1
0.103	0.000551	2.76	0.327	0.25	1.52	0	0.396	-23.7	0.594	-0.907	-0.605	0.279	0.184	-0.437	-0.105	-0.173	-0.132	-0.0741	-0.384	-0.0321	0.00138	0.000924	0.000454	0.00151	0.000558	0.000938	0.00149	0.000443	0.00286	0.000419	0.00196	0.00268	0.000811	1
0.0933	0.000687	3.23	0.339	0.29	0.843	0	0.203	-23.1	1.54	-0.466	-0.0656	-0.235	0.163	-0.115	0.366	-0.19	-0.174	-0.0658	-0.14	-0.212	0.00115	0.00213	0.00344	0.000962	0.00263	0.00166	0.000728	0.000476	0.00211	0.0039	0.00539	0.00162	0.00139	1
0.105	0.000123	2.66	0.341	0.231	2	0	0.442	-25.9	1.56	-1.07	0.135	-0.288	-0.0388	-0.384	0.213	-0.271	-0.106	-0.124	-0.179	-0.145	0.00159	0.00123	0.00238	0.00139	0.00202	0.0008	0.000345	0.00131	0.000812	0.00165	0.00184	0.000518	0.000592	1
0.12	9.6E-05	2.9	0.359	0.21	2.37	0	0.496	-26.8	1.96	-0.934	-0.0734	-0.375	-0.102	-0.31	-0.0264	-0.174	-0.0903	-0.069	-0.133	-0.212	0.0011	0.0012	0.00166	0.00147	0.000975	0.00053	0.00115	0.000684	0.00186	0.000668	0.00292	0.000376	0.000671	1
0.103	0.000237	2.98	0.333	0.227	2.11	0	0.43	-25	1.42	-1.03	-0.0339	-0.244	-0.052	-0.252	0.0388	-0.221	-0.109	-0.00345	-0.196	-0.236	0.000184	0.00118	0.000368	0.000964	0.00197	0.00083	0.000977	0.00129	0.000626	0.000903	0.00325	0.000622	0.000785	1
0.0977	0.000195	2.78	0.342	0.228	2.24	0	0.558	-25.3	1.27	-1.03	-0.222	-0.371	-0.026	-0.17	-0.0481	-0.196	-0.136	-0.019	-0.116	-0.109	0.000784	0.00102	0.000539	0.000733	0.000631	0.00122	0.00119	0.00054	0.000619	0.00358	0.000932	0.000416	0.00081	1
0.106	0.000149	2.95	0.349	0.232	2.3	0	0.6	-25.7	1.16	-1.04	-0.222	-0.329	0.0532	-0.356	0.073	-0.159	-0.0803	-0.134	-0.219	-0.137	0.00153	0.000598	0.000624	0.000735	0.000558	0.000575	0.000198	0.0013	0.000959	0.00295	0.000618	0.00141	0.000701	1
0.101	0.000171	1.75	0.314	0.205	2.43	0	0.437	-26.7	1.12	-0.887	0.101	-0.133	0.0494	-0.537	0.00479	-0.233	0.0258	-0.166	-0.226	-0.106	0.00026	0.000529	0.000324	0.000412	0.000372	0.000259	0.000546	0.000204	0.000847	0.000418	0.000812	0.000506	0.000197	1
0.0778	0.00533	3.25	0.317	0.331	0.278	0	0.00896	-20.2	1.52	-0.564	-0.0082	-0.521	0.0551	-0.111	0.438	-0.389	-0.0635	-0.0552	-0.475	-0.137	0.000649	0.00144	0.00392	0.0033	0.000472	0.00102	0.0011	0.00133	0.00291	0.00173	0.00413	0.00241	0.00121	1
0.06	2.63E-05	2.37	0.351	0.214	1.92	0	0.426	-28.4	1.42	-0.735	0.101	-0.385	0.0968	-0.245	0.314	-0.546	-0.00305	0.276	-0.348	-0.251	0.000304	0.000769	0.00112	0.002	0.000577	0.000952	0.000796	0.000574	0.0015	0.00106	0.00119	0.0014	0.000447	1
0.0742	2.25E-05	1.61	0.34	0.205	2.23	0	0.452	-28.8	1.23	-0.661	0.146	-0.379	-0.148	-0.159	-0.00337	-0.337	-0.119	0.149	-0.203	-0.264	0.000599	0.000484	0.000584	0.000805	0.000324	0.00118	0.000457	0.00032	0.000859	0.000926	0.00118	0.000713	0.000283	1
0.0786	0.000319	3.08	0.326	0.267	1	0	0.275	-24.2	2	-0.826	0.153	-0.213	-0.0716	-0.279	0.261	-0.286	-0.162	0.188	-0.254	-0.285	0.000706	0.00241	0.00322	0.002	0.00124	0.00159	0.00221	0.00126	0.00134	0.00212	0.00934	0.00151	0.00218	1
0.0972	0.000457	3.12	0.299	0.235	1.72	0	0.332	-23.8	1.22	-1.25	-0.00562	-0.257	-0.0432	-0.272	-0.00997	-0.187	0.024	-0.0895	-0.162	-0.137	0.000889	0.00114	0.00102	0.000829	0.00085	0.000896	0.00207	0.00085	0.00177	0.00242	0.00149	0.000856	0.000526	1
0.106	0.000216	3.03	0.322	0.228	2.25	0	0.44	-25.4	1.6	-1.06	-0.13	-0.246	0.0679	-0.218	0.0461	-0.234	-0.0747	-0.121	-0.235	-0.109	0.000345	0.00108	0.000422	0.000784	0.00159	0.000821	0.000585	0.00101	0.00121	0.000238	0.00104	0.00107	0.000379	1
0.106	0.000236	3.01	0.321	0.229	2.13	0	0.405	-25.1	1.32	-1.02	0.171	-0.334	0.0917	-0.302	-0.00597	-0.159	-0.121	-0.0872	-0.206	-0.171	0.000588	0.00146	0.00124	0.000819	0.000915	0.000452	0.000616	0.000476	0.00153	0.00117	0.00238	0.000914	0.000532	1
0.105	0.000183	3.15	0.322	0.23	2.29	0	0.41	-25.7	1.29	-0.865	-0.0253	-0.268	-0.0392	-0.297	0.00947	-0.164	-0.0158	-0.0488	-0.137	-0.176	0.000639	0.000502	0.000765	0.000668	0.000551	0.000758	0.000378	0.00139	0.0017	0.000284	0.00122	0.000772	0.000405	1
0.0976	0.000118	3.13	0.338	0.225	2.18	0	0.416	-26.2	1.5	-0.823	-0.0501	-0.363	0.0375	-0.241	0.0426	-0.222	-0.0456	0.036	-0.192	-0.119	0.00165	0.000376	0.001	0.000622	0.000961	0.000923	0.00135	0.00109	0.00134	0.00182	0.00116	0.000881	0.000388	1
0.0999	0.000222	3.04	0.35	0.244	2.09	0	0.59	-25	1.22	-1.22	0.0236	-0.377	-0.164	-0.171	-0.086	-0.199	-0.0605	-0.0361	-0.1	-0.081	0.000753	0.0017	0.000498	0.000604	0.00127	0.000822	0.00105	0.000363	0.00117	0.000796	0.00175	0.000862	0.00042	1
0.0879	0.000447	3.04	0.3	0.242	1.5	0	0.345	-23.6	1.06	-1.14	-0.0337	-0.337	-0.0479	-0.406	0.00181	-0.0984	-0.0211	-0.0958	-0.0795	-0.0789	0.000455	0.00154	0.000322	0.00128	0.00189	0.00148	0.000415	0.00297	0.000871	0.00113	0.00232	0.00247	0.000823	1
0.0781	0.000877	3.26	0.304	0.247	1.07	0	0.274	-22.6	1.52	-1.15	-0.198	-0.405	-0.132	-0.332	-0.0146	-0.244	-0.0503	-0.133	-0.0798	-0.066	0.00161	0.00298	0.00315	0.00128	0.000942	0.00141	0.00327	0.00173	0.00109	0.00146	0.00185	0.00397	0.000962	1
0.0929	0.000207	3.19	0.355	0.226	2.17	0	0.49	-25.2	1.67	-1.02	-0.124	-0.303	0.108	-0.317	0.0155	-0.271	-0.0466	-0.0522	-0.0965	-0.0298	0.0012	0.00203	0.00109	0.00196	0.00189	0.00077	0.00206	0.000875	0.00138	0.000445	0.000901	0.00107	0.00053	1
0.0896	9.48E-05	2.86	0.355	0.223	2.11	0	0.496	-26.3	1.77	-1.05	-0.0646	-0.408	-0.131	-0.203	-0.0342	-0.174	-0.0837	-0.0911	-0.0244	-0.0167	0.000384	0.000878	0.000417	0.00231	0.00236	0.00424	0.00142	0.000981	0.00146	0.00265	0.000804	0.000763	0.00109	1
0.1	0.000384	3.13	0.343	0.243	1.82	0	0.451	-24	1.33	-1.04	-0.104	-0.297	-0.00159	-0.174	-0.0446	-0.231	-0.0326	-0.0276	-0.11	-0.181	0.000296	0.00108	0.000675	0.000756	0.000708	0.00132	0.0018	0.000534	0.0015	0.000372	0.00201	0.00061	0.000541	1
0.11	0.000847	3.16	0.337	0.248	1.79	0	0.423	-23.1	1.24	-1.06	-0.263	-0.374	0.118	-0.286	0.0872	-0.288	-0.134	0.0063	-0.161	-0.166	0.000634	0.00193	0.00161	0.00179	0.000574	0.000877	0.000996	0.0026	0.000984	0.00127	0.00329	0.000632	0.000815	1
0.118	0.000905	2.79	0.33	0.257	1.57	0	0.37	-22.6	1.56	-0.859	0.0335	-0.276	0.1	-0.163	0.124	-0.254	-0.0412	-0.119	-0.105	-0.196	0.00134	0.000673	0.000755	0.0015	0.00173	0.000704	0.00102	0.00186	0.00354	0.00271	0.00523	0.00124	0.0013	1
0.109	0.000197	2.53	0.345	0.237	1.82	0	0.453	-24.9	1.63	-1.28	0.165	-0.167	0.0721	0.0068	0.0938	-0.14	-0.0257	-0.0979	-0.0709	-0.12	0.00151	0.00196	0.00236	0.00249	0.000538	0.0017	0.00202	0.00227	0.00106	0.0031	0.0018	0.00169	0.000642	1
0.118	0.000289	3.21	0.346	0.218	2.41	0	0.5	-24.9	1.43	-1.05	-0.0791	-0.246	-0.0522	-0.117	-0.0333	-0.114	-0.0575	-0.0702	-0.042	-0.12	0.00107	0.00216	0.000689	0.00092	0.00152	0.000903	0.00346	0.00161	0.00204	0.000713	0.00117	0.00114	0.000761	1
0.121	0.000351	3.03	0.349	0.23	2.07	0	0.484	-24.3	1.51	-1.16	-0.209	-0.311	-0.0353	-0.167	0.0769	-0.196	-0.141	-0.0902	-0.0681	-0.0903	0.00109	0.000774	0.00198	0.000937	0.00227	0.00122	0.00141	0.00168	0.00174	0.00065	0.00146	0.000806	0.00049	1
0.134	0.000283	3.14	0.352	0.222	2.45	0	0.538	-25	1.51	-0.969	-0.159	-0.263	0.0216	-0.117	0.0342	-0.158	-0.0638	-0.0536	-0.0401	-0.101	0.00248	0.00166	0.000552	0.00106	0.00255	0.00109	0.000839	0.000938	0.000194	0.00071	0.000892	0.000215	0.000738	1
0.148	0.000387	3.17	0.35	0.218	2.47	0	0.499	-24.5	1.65	-0.846	0.142	-0.233	0.00812	-0.149	-0.0457	-0.146	-0.0238	-0.0799	-0.059	-0.0287	0.000638	0.000982	0.00172	0.000753	0.000489	0.00104	0.00168	0.00116	0.00109	0.000318	0.00109	0.0017	0.000447	1
0.132	0.000302	3.16	0.352	0.217	2.43	0	0.525	-24.9	1.91	-0.881	0.00493	-0.258	-0.0388	-0.153	-0.147	-0.189	-0.0922	-0.127	-0.0818	-0.0677	0.000815	0.00142	0.000283	0.00139	0.00127	0.00136	0.000816	0.000994	0.000658	0.00117	0.00206	0.0028	0.000636	1
0.11	0.000368	3.21	0.357	0.231	1.98	0	0.496	-24.1	1.77	-0.844	0.081	-0.252	0.0705	-0.197	-0.0177	-0.197	-0.0613	0.0177	-0.116	-0.132	0.00103	0.0025	0.00156	0.00171	0.000406	0.00151	0.00237	0.00231	0.00115	0.00278	0.00222	0.00258	0.000702	1
0.0299	0.003	3.29	0.196	0.175	0.66	0	0.107	-24.4	-1.73	-1.74	-0.398	-0.707	-0.253	0.183	-0.364	-0.466	-0.0844	-0.154	-0.426	-0.111	0.000412	0.000106	3.85E-05	6.64E-05	7.98E-05	0.000651	0.000119	0.000197	6.75E-05	0.000365	4.25E-05	0.00011	0.000182	1
0.0296	0.000478	3.21	0.193	0.16	0.922	0	0.166	-27.1	-1.52	-1.82	-0.375	-0.797	-0.0767	0.191	-0.304	-0.503	-0.0415	-0.203	-0.436	-0.0258	0.000206	0.000107	5.95E-05	7.15E-05	0.000124	0.000523	0.000158	0.000352	0.000117	6.3E-05	0.000118	7.46E-05	0.000133	1
0.0191	0.000645	3.29	0.196	0.181	0.431	0	0.0205	-26.2	-1.61	-1.9	-0.34	-0.765	-0.159	0.0754	-0.248	-0.58	0.0159	-0.179	-0.474	-0.0441	0.000361	0.000231	5.75E-05	0.000118	9.18E-05	0.00201	0.000459	0.000447	0.000222	0.000162	4.35E-05	0.000129	0.000514	1
0.0227	0.000846	2.96	0.124	0.154	0.295	0	0.0436	-25.6	-2.06	-1.29	-0.408	-0.781	-0.298	0.216	-0.235	-0.637	-0.129	-0.21	-0.233	-0.282	0.000341	0.000884	0.00017	0.000407	0.000489	0.000334	0.000122	0.000283	9.91E-05	8.63E-05	0.000291	0.000112	0.000216	1
0.0249	0.00107	3.31	0.185	0.188	0.394	0	0.026	-25.3	-1.68	-1.52	-0.188	-0.32	-0.213	0.27	-0.154	-0.44	-0.181	-0.118	-0.316	-0.0326	0.00012	0.000174	0.000215	0.000324	0.000109	0.000516	0.000163	0.000141	0.000126	0.000139	0.000176	0.000187	0.00011	1
0.0217	0.00226	3.31	0.158	0.19	0.204	0	0.0204	-24.1	-2.27	-1.61	-0.646	-0.34	-0.356	-0.0134	-0.0885	-0.308	-0.0154	-0.279	-0.352	-0.148	0.000167	9.43E-05	0.000265	0.00021	7.05E-05	0.00068	0.000291	0.000223	0.000233	0.000385	0.000149	0.000486	0.000166	1
0.0165	0.00728	3.31	0.13	0.177	0.0775	0	0.0156	-22.5	-1.45	-1.95	-0.629	-0.722	-0.286	-0.0687	-0.223	-0.245	-0.123	-0.442	-0.362	-0.0625	0.000354	0.000351	5.69E-05	0.000112	0.000296	0.000114	0.000154	0.000163	0.000665	6.15E-05	0.000118	0.000334	0.000169	1
0.0173	0.00107	3.19	0.127	0.147	0.281	0	0.0489	-25.8	-1.47	-2.08	-0.571	-0.8	-0.256	-0.00881	-0.265	-0.409	-0.104	-0.392	-0.414	-0.0363	0.000217	0.000113	0.000188	8.73E-05	3.59E-05	0.000262	0.000214	0.000256	0.000114	0.00017	0.000288	0.000185	7.35E-05	1
0.0196	0.00634	3.32	0.161	0.167	0.282	0	0.00946	-22.9	-1.35	-2.12	-0.497	-0.686	-0.137	0.00609	-0.29	-0.395	-0.131	-0.41	-0.404	-0.0214	0.000129	0.000271	0.000136	0.000112	0.000136	0.000255	6.23E-05	0.000128	0.000269	4.58E-05	8.73E-05	9.16E-05	7.53E-05	1
0.0183	0.000651	3.18	0.136	0.151	0.328	0	0.0571	-26.4	-1.37	-1.93	-0.378	-0.793	-0.187	0.184	-0.25	-0.509	-0.0744	-0.257	-0.414	0.000601	0.000101	0.000379	0.000111	6.03E-05	0.000122	0.000792	0.000182	0.000298	0.000254	0.000263	4.98E-05	0.000144	0.000195	1
0.0242	0.000447	3.17	0.253	0.186	1.43	0	0.303	-27.2	-1.42	-1.9	-0.347	-0.779	-0.164	0.0792	-0.204	-0.525	-0.0406	-0.195	-0.403	-0.0176	8.96E-05	0.000111	6.54E-05	8.18E-05	7.29E-05	0.000985	0.000241	0.000156	0.00014	6.84E-05	7.87E-05	0.000177	0.000245	1
0.0208	0.000425	3.21	0.199	0.157	1.08	0	0.171	-27.2	-1.48	-1.86	-0.26	-0.764	-0.169	0.0947	-0.399	-0.618	-0.0565	-0.167	-0.324	0.0123	8.32E-05	0.000183	0.000134	4.11E-05	0.000173	0.000593	0.000429	0.000339	0.000185	0.000305	2.25E-05	0.000199	0.00016	1
0.0247	0.000272	3.06	0.186	0.154	1.16	0	0.211	-28.2	-1.39	-1.68	-0.181	-0.642	-0.176	0.321	-0.279	-0.544	0.0217	-0.136	-0.408	0.0118	8.03E-05	0.000211	7.55E-05	0.00011	0.000107	0.00153	7.87E-05	0.000202	0.000308	6.02E-05	4.23E-05	7.45E-05	0.000396	1
0.0226	0.00025	2.99	0.227	0.176	1.26	0	0.201	-28.1	-1.42	-1.73	-0.187	-0.732	-0.161	0.193	-0.27	-0.525	-0.0325	-0.189	-0.421	-0.0065	0.000238	9.37E-05	3.29E-05	6.7E-05	0.000114	0.000967	0.000103	0.00041	6.84E-05	8.4E-05	4.56E-05	6.93E-05	0.000255	1
0.0212	0.000858	3.31	0.149	0.157	0.383	0	0.0328	-26	-1.5	-1.95	-0.402	-0.843	-0.215	0.224	-0.225	-0.585	-0.0564	-0.228	-0.465	-0.0693	7.13E-05	0.000144	6.35E-05	0.000134	0.000441	0.000801	0.000281	0.000142	0.000159	0.000129	1.48E-05	5.06E-05	0.000211	1
0.0238	0.00028	3.12	0.207	0.169	1.23	0	0.193	-28	-1.36	-1.76	-0.213	-0.663	-0.139	0.234	-0.258	-0.533	-0.00443	-0.109	-0.379	0.0286	9.69E-05	0.000122	0.000104	8.83E-05	9.34E-05	0.000569	9.97E-05	0.000172	0.000458	7.18E-05	6.14E-05	6.17E-05	0.000159	1
0.0219	0.0013	3.27	0.174	0.172	0.568	0	0.0868	-25.1	-1.39	-1.95	-0.529	-0.909	-0.348	0.141	-0.0626	-0.397	-0.209	-0.365	-0.514	-0.0961	0.000223	0.000113	9.26E-05	8.69E-05	0.000311	3.26E-05	0.000348	0.000698	6.23E-05	0.00015	0.000109	0.000264	0.000177	1
0.0214	0.000641	3.24	0.158	0.154	0.588	0	0.102	-26.1	-1.27	-2.03	-0.457	-0.846	-0.368	0.142	0.000649	-0.37	-0.149	-0.36	-0.526	-0.0857	0.000123	0.000476	0.000112	8.16E-05	0.000309	0.00045	0.000157	0.000703	0.000358	0.000151	0.000184	0.000294	0.00018	1
0.0227	0.00124	3.26	0.162	0.148	0.724	0	0.145	-25.5	-1.48	-1.73	-0.396	-0.846	-0.354	0.169	-0.199	-0.471	0.00669	-0.222	-0.436	-0.0285	0.000212	7.64E-05	6.86E-05	8.11E-05	0.000121	0.000947	0.000112	7.24E-05	0.000397	0.000111	3.34E-05	3.94E-05	0.000247	1
0.0206	0.000889	3.26	0.187	0.165	0.598	0	0.0851	-26.2	-1.48	-1.88	-0.35	-0.829	-0.263	0.0638	-0.321	-0.633	-0.131	-0.253	-0.461	-0.0144	5.6E-05	9.74E-05	0.000132	7.07E-05	0.000101	0.00115	0.000128	0.000255	0.000499	0.000227	4.52E-05	6.22E-05	0.000303	1
0.0151	0.0164	3.31	0.132	0.174	0.0886	0	0.0099	-21.9	-1.39	-1.76	-0.185	-0.75	-0.155	0.103	-0.276	-0.591	-0.106	-0.22	-0.405	-0.00431	5.35E-05	0.000157	0.000114	0.000112	0.00021	0.000844	0.000137	0.00028	0.000316	0.000234	1.73E-05	0.000169	0.000206	1
0.0159	0.00313	3.29	0.136	0.16	0.197	0	0.0178	-24.5	-1.53	-1.77	-0.253	-0.76	-0.0815	0.188	-0.322	-0.527	-0.0771	-0.272	-0.393	-0.0984	0.000124	0.000133	0.000148	6.96E-05	0.000151	0.000308	7.79E-05	0.000265	0.000308	0.000251	7.93E-05	0.000126	8.5E-05	1
0.0138	0.0473	3.32	0.147	0.188	0.0506	0	0.00636	-20.7	-1.53	-1.77	-0.366	-0.789	-0.012	0.154	-0.258	-0.504	-0.0458	-0.205	-0.329	-0.000716	0.000114	0.000411	5.8E-05	3.57E-05	0.000177	0.000113	6.49E-05	0.000124	0.000247	4.3E-05	1.72E-05	0.000117	0.000106	1
0.0152	0.00734	3.32	0.159	0.18	0.121	0	0.00657	-23.2	-1.54	-1.79	-0.337	-0.796	-0.216	0.0274	-0.385	-0.57	-0.0969	-0.277	-0.326	-0.0511	5.16E-05	6.7E-05	7.93E-05	9.6E-05	7.82E-05	4.13E-05	0.000139	0.000231	0.000137	0.000203	4.51E-05	0.000121	5.86E-05	1
0.0211	0.00152	3.28	0.169	0.152	0.708	0	0.118	-25.6	-1.53	-1.77	-0.357	-0.806	-0.153	0.151	-0.32	-0.571	-0.0645	-0.253	-0.422	-0.09	0.000109	0.000125	4.49E-05	7.52E-05	8.96E-05	6.63E-05	0.0004	9.82E-05	3.33E-05	6.3E-05	3.26E-05	5.44E-05	9.49E-05	1
0.0169	0.00321	3.32	0.169	0.165	0.339	0	0.0105	-24.5	-1.59	-1.83	-0.379	-0.803	-0.154	0.167	-0.364	-0.59	-0.137	-0.29	-0.401	-0.0418	0.000133	0.000414	5.42E-05	6.56E-05	4.51E-05	0.000161	0.000533	0.0003	0.000308	0.000242	2.95E-05	2.59E-05	0.00016	1
0.0204	0.00321	3.3	0.204	0.176	0.564	0	0.0547	-24.4	-1.56	-1.9	-0.285	-0.687	-0.129	0.132	-0.358	-0.548	-0.0817	-0.302	-0.459	-0.0347	0.000265	0.000177	6.21E-05	4.72E-05	0.000197	0.000641	0.000119	0.000126	0.000183	0.000147	0.000103	6.91E-05	0.000152	1
0.0167	0.000533	3.29	0.163	0.161	0.412	0	0.0448	-26.7	-1.34	-1.68	-0.00883	-0.628	-0.146	0.301	-0.104	-0.398	0.0707	-0.126	-0.324	0.0665	0.000168	0.000469	8.72E-05	0.000155	0.000121	0.000501	0.000302	0.000191	0.000202	0.000106	2.69E-05	4.86E-05	0.000146	1
0.0143	0.0415	3.32	0.154	0.192	0.0681	0	0.00647	-20.8	-1.64	-1.89	-0.315	-0.821	-0.138	0.123	-0.369	-0.608	-0.0614	-0.21	-0.436	-0.0875	4.33E-05	0.00018	0.000118	8.03E-05	0.000151	0.00105	0.000301	0.000174	0.000305	0.00019	4.43E-05	4.81E-05	0.000263	1
0.0163	0.00471	3.31	0.148	0.164	0.192	0	0.0083	-23.8	-1.54	-1.81	-0.296	-0.741	-0.128	0.23	-0.245	-0.496	-0.0187	-0.206	-0.391	-0.0243	0.000391	4.67E-05	7.72E-05	9.16E-05	0.000226	0.000842	5.38E-05	0.000133	0.00021	6.23E-05	1.18E-05	2.95E-05	0.000225	1
0.0217	0.000212	3.05	0.22	0.173	1.2	0	0.228	-28.6	-1.6	-1.76	-0.253	-0.698	-0.102	0.238	-0.302	-0.466	-0.0172	-0.22	-0.403	-0.0538	6.77E-05	6.94E-05	3.43E-05	7.76E-05	0.00012	0.000214	0.000383	0.000136	0.000167	3.87E-05	8.08E-05	3.83E-05	9.56E-05	1
0.0254	0.000314	3.19	0.229	0.169	1.26	0	0.21	-28	-1.59	-1.83	-0.297	-0.798	-0.166	0.102	-0.413	-0.594	-0.101	-0.169	-0.369	-0.101	8.82E-05	5.86E-05	5.68E-05	5.73E-05	9.58E-05	0.000268	0.000149	0.000276	7.67E-05	0.000111	9.27E-05	6.11E-05	7.44E-05	1
0.0187	0.000467	3.09	0.206	0.164	1.11	0	0.167	-27.4	-1.55	-1.79	-0.229	-0.723	-0.151	0.182	-0.299	-0.563	-0.0693	-0.236	-0.406	-0.0651	9.19E-05	8.84E-05	6.74E-05	5.15E-05	0.00019	0.000296	0.000391	0.000201	0.000142	8.72E-05	2.38E-05	4.98E-05	0.000106	1
0.0198	0.000217	3	0.216	0.161	1.4	0	0.223	-28.4	-1.36	-1.61	0.037	-0.482	-0.0194	0.409	-0.112	-0.477	0.115	0.00712	-0.373	0.052	9.85E-05	0.000111	0.000102	4.22E-05	0.000238	0.000218	0.000126	0.00029	4.64E-05	9.3E-05	4.46E-05	6.05E-05	7.89E-05	1
0.024	0.000899	3.28	0.198	0.169	0.813	0	0.12	-26.3	-1.52	-1.82	-0.318	-0.686	-0.0994	0.212	-0.275	-0.522	-0.0694	-0.232	-0.401	-0.0372	3.99E-05	0.000157	0.000113	0.00014	5.82E-05	0.000408	7.98E-05	6.93E-05	0.000103	0.000132	3.81E-05	9.45E-05	9.44E-05	1
0.0235	0.0021	3.3	0.179	0.165	0.536	0	0.054	-25	-1.49	-1.77	-0.273	-0.693	-0.0675	0.223	-0.299	-0.473	0.0179	-0.176	-0.39	-0.0168	0.000148	0.000121	2.98E-05	4.8E-05	0.000133	0.000314	0.000253	0.000159	0.000251	0.000186	3.5E-05	6.41E-05	8.91E-05	1
0.0171	0.00129	3.3	0.151	0.148	0.504	0	0.0853	-25.8	-1.67	-1.91	-0.382	-0.778	-0.175	0.106	-0.429	-0.543	-0.0583	-0.23	-0.419	-0.0614	0.00027	0.000188	4.83E-05	1.31E-05	0.000119	0.000159	0.000185	0.000467	0.000534	2.91E-05	3.23E-05	0.000119	0.000162	1
0.022	0.00068	3.27	0.188	0.161	0.693	0	0.125	-26.6	-1.55	-1.77	-0.391	-0.772	-0.12	0.175	-0.314	-0.519	-0.127	-0.235	-0.356	-0.0484	0.000114	5.42E-05	4.41E-05	4.14E-05	0.000103	0.000196	0.000153	7.74E-05	0.00109	9.15E-05	6.67E-05	5.52E-05	0.00028	1
0.0264	0.00121	3.31	0.203	0.175	0.607	0	0.074	-25.6	-1.4	-1.88	-0.441	-0.851	-0.209	0.159	-0.286	-0.543	-0.152	-0.307	-0.487	-0.0458	0.000208	0.000465	0.000144	0.000155	2.07E-05	0.000518	0.000135	0.000125	8.81E-05	3.26E-05	5.13E-05	4.86E-05	0.000155	1
0.0196	0.000542	3.24	0.195	0.177	0.767	0	0.117	-26.9	-1.41	-1.74	-0.183	-0.592	-0.253	0.273	-0.224	-0.527	0.0225	-0.111	-0.431	-0.0237	8.11E-05	0.000154	5.42E-05	3.53E-05	0.000113	0.00211	0.000194	0.000209	0.000545	9.31E-05	4.24E-05	9.23E-05	0.000557	1
0.0186	0.000736	3.31	0.225	0.197	0.408	0	0.0142	-26.2	-1.27	-1.66	-0.0468	-0.632	-0.126	0.259	-0.207	-0.565	-0.00814	-0.103	-0.444	-0.0355	0.000102	6.52E-05	5.6E-05	8.19E-05	0.000151	0.000913	0.000308	0.000106	0.000105	0.000254	3.15E-05	0.000116	0.000231	1
0.0171	0.000496	3.28	0.163	0.163	0.505	0	0.0759	-26.9	-1.43	-1.81	-0.149	-0.705	-0.104	0.311	-0.221	-0.578	0.0191	-0.111	-0.421	-0.00491	5.85E-05	0.000103	7.36E-05	0.000113	0.000117	0.000571	0.000244	0.000133	9.85E-05	0.000195	4.74E-05	5.98E-05	0.000138	1
0.0157	0.00234	3.32	0.154	0.172	0.191	0	0.00761	-24.8	-1.52	-1.88	-0.229	-0.784	-0.186	0.282	-0.286	-0.587	-0.0346	-0.148	-0.458	-0.0809	0.000143	0.000446	8.5E-05	0.000184	0.000139	0.000989	0.000438	0.000158	9.23E-05	5.04E-05	2.74E-05	0.000101	0.000261	1
0.019	0.000993	3.22	0.162	0.151	0.582	0	0.101	-26.2	-1.56	-1.86	-0.2	-0.766	-0.18	0.228	-0.308	-0.663	-0.0511	-0.187	-0.482	-0.0577	4.68E-05	1.14E-05	6.27E-05	0.000137	8.59E-05	0.000834	0.000153	0.000108	0.000161	6.91E-05	2.74E-05	6.92E-05	0.000212	1
0.0202	0.000604	3.18	0.175	0.154	0.793	0	0.136	-26.8	-1.36	-1.65	-0.155	-0.627	-0.119	0.274	-0.247	-0.568	0.0161	-0.135	-0.398	0.0492	0.000191	7.36E-05	7.15E-05	0.000103	4.5E-05	0.000166	8.03E-05	0.000362	0.000565	0.000188	2.8E-05	6.54E-05	0.00015	1
0.0175	0.000275	3.24	0.168	0.151	0.724	0	0.132	-27.6	-1.17	-1.61	0.0582	-0.564	0.00884	0.386	-0.133	-0.466	0.0749	-0.0692	-0.339	0.0819	0.000137	8.34E-05	6.55E-05	9.38E-05	0.000163	0.000664	5.43E-05	3.2E-05	0.000127	0.000199	3.83E-05	8.14E-05	0.000164	1
0.0237	0.000369	3.2	0.192	0.172	0.634	0	0.102	-27.4	-1.44	-1.74	-0.166	-0.67	-0.0516	0.34	-0.272	-0.548	-0.00349	-0.109	-0.433	0.0249	3.74E-05	0.000239	4.12E-05	7.31E-05	3.13E-05	0.00119	0.000102	0.000293	0.000246	8.49E-05	5.98E-05	9.03E-05	0.000308	1
0.0182	0.00733	3.32	0.18	0.188	0.195	0	0.00707	-23.1	-1.41	-1.75	-0.157	-0.745	-0.0602	0.263	-0.303	-0.541	-0.0473	-0.183	-0.335	-0.00493	0.000272	0.000116	5.2E-05	4.78E-05	0.000151	0.000548	6.58E-05	0.000103	0.000358	0.000185	2.19E-05	0.000165	0.000147	1
0.02	0.000804	3.29	0.177	0.163	0.636	0	0.106	-26.2	-1.33	-1.61	-0.0522	-0.588	-0.0803	0.377	-0.0841	-0.467	0.105	-0.0394	-0.333	0.0172	0.000218	6.81E-05	7.47E-05	6.97E-05	5.22E-05	0.000963	5.56E-05	0.000301	0.000131	7.13E-05	2.93E-05	2.76E-05	0.000251	1
0.0189	0.0025	3.23	0.168	0.163	0.486	0	0.0612	-24.9	-1.76	-1.66	-0.354	-0.676	-0.271	0.177	-0.287	-0.628	-0.0973	-0.158	-0.359	-0.11	8.31E-05	0.000206	7.37E-05	9.75E-05	3.89E-05	0.00041	0.000275	0.00052	0.000304	0.000318	4.27E-05	7.58E-05	0.000153	1
0.0157	0.00112	3.31	0.15	0.164	0.307	0	0.0433	-25.7	-1.48	-1.6	-0.133	-0.585	-0.0892	0.309	-0.19	-0.514	0.0983	-0.0214	-0.307	-0.00942	9.97E-05	0.000167	8.88E-05	6.33E-05	8.66E-05	0.000768	0.000636	0.000233	0.000294	0.000128	0.000102	0.000152	0.00022	1
0.0162	0.00664	3.32	0.163	0.173	0.222	0	0.00728	-23.4	-1.57	-1.9	-0.261	-0.862	-0.209	0.164	-0.338	-0.594	-0.0482	-0.235	-0.426	-0.0455	0.000133	4.3E-05	0.000139	4.05E-05	0.000105	0.000527	0.000128	0.000239	0.000199	9.63E-05	8.48E-05	1.28E-05	0.000131	1
0.019	0.00454	3.32	0.176	0.183	0.262	0	0.00806	-23.7	-1.31	-1.63	-0.0918	-0.582	-0.0648	0.278	-0.196	-0.508	0.0775	-0.133	-0.371	0.00488	0.000227	0.000141	2.29E-05	5.23E-05	0.000164	0.000795	0.000174	0.000154	0.000127	4.73E-05	2.76E-05	0.000245	0.000198	1
0.0151	0.0173	3.32	0.154	0.18	0.121	0	0.00646	-21.7	-1.21	-1.6	0.0122	-0.594	-0.112	0.251	-0.176	-0.517	0.137	-0.0649	-0.414	-0.0112	8.62E-05	9.71E-05	0.000125	0.000152	7.37E-05	0.000767	0.000204	0.000537	0.00035	6.81E-05	4.55E-05	7.38E-05	0.000216	1
0.0215	0.00204	3.28	0.168	0.156	0.551	0	0.0875	-24.9	-1.21	-1.64	-0.0662	-0.696	-0.249	0.169	-0.24	-0.576	0.0812	-0.0544	-0.363	-0.00221	0.000105	5.17E-05	6.56E-05	5.78E-05	7.87E-05	0.00173	0.000256	0.000315	0.00021	0.000173	5.38E-05	6.94E-05	0.00045	1
0.0202	0.0119	2.69	0.118	0.199	0.0381	0	0.00559	-18.9	1.87	-0.924	-0.407	-0.531	-0.279	-0.359	-0.174	-0.176	-0.159	-0.0946	-0.121	-0.0529	0.00271	0.00147	0.0021	0.00211	0.00165	0.00461	0.003	0.00277	0.00351	0.00236	0.00597	0.000541	0.00139	1
0.0292	0.00851	3.23	0.227	0.272	0.171	0	0.00255	-21.7	3.86	0.0776	0.0845	-0.625	-0.154	0.337	0.259	-0.197	-0.0207	0.16	-0.0145	-0.159	0.00131	0.000389	0.0068	0.000441	0.00196	0.00301	0.00652	0.00925	0.00174	0.00575	0.00273	0.0183	0.00488	1
0.0523	0.000206	2.91	0.257	0.186	1.71	0	0.256	-27	3.12	-0.0604	0.265	-0.508	-0.0161	0.0658	0.157	-0.182	-0.152	0.256	0.135	-0.0619	0.000784	0.000206	0.000434	0.000842	0.000768	0.0015	0.000742	0.000515	0.00738	0.0142	0.00171	0.00152	0.00396	1
0.0646	0.00059	3.07	0.226	0.191	1.55	0	0.227	-25	2.89	-0.187	0.473	-0.0909	-0.0832	-0.000589	0.143	-0.0752	-0.0832	-0.00701	-0.105	-0.119	0.00112	0.00068	0.000943	0.00057	0.00205	0.000643	0.000976	0.0025	0.0012	0.0238	0.00286	0.000665	0.00627	1
0.0607	0.000302	2.15	0.276	0.163	1.48	0	0.313	-31.2	3.43	0.238	0.42	-0.298	-0.013	0.0416	0.0899	-0.0837	0.0845	0.11	-0.12	-0.0845	1.88E-05	3.05E-05	0.000215	0.000128	6.77E-05	0.000113	0.000127	0.000182	0.000105	0.000943	0.000193	2.49E-05	0.000239	1
0.0415	0.000488	2.28	0.238	0.205	1.17	0	0.244	-25.8	2.95	0.234	0.642	0.082	0.0784	0.0535	0.223	0.0958	0.117	0.119	0.0631	-0.0569	0.000107	0.000643	0.00121	0.0013	0.000474	0.0015	0.000788	0.00039	0.000656	0.0143	0.00116	0.000942	0.00375	1
0.0582	0.000197	2.83	0.214	0.162	1.73	0	0.258	-26.2	1.58	-0.534	0.425	0.0497	0.0622	0.0285	0.171	-0.0151	-0.158	0.0479	-0.0323	-0.0839	0.00023	0.000484	0.000864	0.001	0.000283	0.000432	0.000433	0.000107	0.000498	0.00492	0.00146	0.000359	0.00126	1
0.0599	0.000327	2.55	0.227	0.159	1.75	0	0.255	-26.5	2.19	-0.0588	0.299	0.0955	0.0239	0.0237	0.173	-0.00625	-0.0784	-0.102	-0.0916	-0.0722	0.00108	0.00026	0.000716	0.000279	0.00162	0.000599	0.000508	0.000989	0.000241	0.00349	0.000629	0.000509	0.000867	1
0.0824	0.000393	2.56	0.236	0.149	1.48	0	0.264	-27.5	2.54	-0.246	0.371	0.112	0.043	-0.0993	0.043	0.0164	0.103	-0.00534	-0.181	-0.262	0.000243	3.93E-05	0.000115	0.00023	0.000778	0.000276	0.000401	0.000866	0.000375	0.00426	0.000316	0.000147	0.00111	1
0.0692	0.000169	2.93	0.242	0.171	1.79	0	0.253	-27.3	2.2	0.101	0.651	-0.154	0.0519	0.163	0.22	-0.124	-0.147	0.119	0.159	-0.0168	0.000378	0.000701	0.00136	0.000799	0.000815	0.000428	0.000646	0.000273	0.00118	0.000812	0.00023	0.000453	0.000333	1
0.0582	0.000167	2.94	0.241	0.174	1.81	0	0.258	-27.4	2.85	0.206	0.425	-0.129	-0.128	0.0332	0.252	-0.128	0.008	0.102	-0.0862	-0.00697	0.00139	0.000945	0.00166	0.000481	0.00167	0.00065	0.00948	0.000516	0.000349	0.00674	0.000598	0.000617	0.00278	1
0.0469	0.000108	2.86	0.257	0.175	1.96	0	0.294	-28	1.9	0.429	0.546	0.0118	-0.129	-0.0186	0.0495	0.107	0.0925	0.0166	-0.168	-0.135	9.64E-05	0.000168	0.000319	0.000206	0.00135	0.000876	0.00281	0.000858	0.00148	0.00121	0.000498	0.00102	0.000733	1
0.0318	0.000186	3	0.234	0.163	1.73	0	0.252	-27.2	3.02	0.326	0.614	-0.25	-0.0979	0.017	0.12	0.0403	-0.0754	0.242	-0.00167	-0.00968	0.000596	0.0002	0.00185	0.000942	0.00119	0.00048	0.00248	0.00159	0.00406	0.00241	0.000987	0.00121	0.00103	1
0.0317	0.000443	2.83	0.224	0.167	1.28	0	0.23	-26.3	3.74	0.278	0.0899	-0.656	-0.00909	0.36	0.49	0.0263	-0.228	-0.0649	-0.0139	0.0897	0.000601	0.000655	0.00881	0.000961	0.00318	0.00381	0.00847	0.00417	0.00404	0.00698	0.00113	0.00204	0.00283	1
0.0287	0.0031	2.93	0.215	0.236	0.26	0	0.00185	-23.3	3.32	0.739	0.528	-0.0463	-0.135	0.271	0.157	0.138	0.182	0.224	-0.11	-0.0581	0.000853	0.000293	0.00674	0.00135	0.00598	0.00347	0.00418	0.0111	0.00117	0.0197	0.00104	0.00163	0.00543	1
0.0238	0.00545	3.29	0.19	0.238	0.217	0	0.00187	-22.6	3.61	0.382	0.444	-0.171	-0.0455	0.101	0.178	-0.0278	0.00907	0.12	0.0175	-0.0744	0.000674	0.000879	0.000773	0.00109	0.00386	0.0197	0.00535	0.00911	0.00267	0.0225	0.00337	0.00165	0.00717	1
0.0556	0.0013	3.11	0.277	0.203	1.49	0	0.258	-24.5	3.15	0.499	0.377	-0.13	0.0115	0.213	0.235	0.0158	0.196	0.185	0.0606	0.0135	0.0012	0.000196	0.000432	0.00118	0.00239	0.00169	0.00126	0.00881	0.002	0.00155	0.00473	0.000671	0.00229	1
0.0888	0.000302	2.71	0.265	0.193	1.87	0	0.292	-26.4	2.48	0.46	0.444	0.0241	0.036	0.139	0.119	0.116	0.103	0.0758	-0.0951	-0.0662	0.000321	5.14E-05	0.00561	0.00461	0.00252	0.000407	0.000655	0.00182	0.00242	0.0122	0.00114	0.00222	0.00326	1
0.0799	0.000157	2.08	0.298	0.164	2.24	0	0.364	-29.1	2.61	0.546	0.344	-0.00234	-0.00749	0.0289	0.0331	0.13	0.11	0.0496	-0.11	-0.127	0.000109	8.26E-05	0.000689	6.65E-05	0.000571	0.000594	0.000764	0.000427	0.000607	0.00219	0.00093	0.00051	0.000541	1
0.0926	0.000218	2.8	0.298	0.16	2.21	0	0.358	-28.7	3.17	0.223	0.292	-0.0519	-0.00903	0.00483	0.0223	0.0146	0.106	0.185	-0.163	-0.235	0.000272	8.4E-05	0.0022	8.38E-05	0.00046	0.000865	0.000219	0.00478	0.00173	0.00407	0.000579	0.000132	0.00155	1
0.092	0.000248	2.65	0.295	0.168	1.63	0	0.313	-30	2.77	0.312	0.41	-0.035	0.25	0.162	0.059	0.096	0.0922	0.108	-0.0328	-0.0469	9.24E-05	7.08E-05	0.000144	0.000127	0.000173	7.64E-05	8.16E-05	0.000145	0.00013	0.00147	9.07E-05	3.47E-05	0.000378	1
0.0833	0.000231	2.38	0.27	0.174	1.62	0	0.325	-28.9	2.32	0.536	0.252	-0.0673	-0.133	0.000814	0.127	0.0188	0.0345	0.0536	-0.0287	-0.0497	3.51E-05	5.63E-05	0.000227	0.000349	0.00045	0.000435	0.00044	0.000912	0.000161	0.00118	0.00048	8.18E-05	0.000332	1
0.0617	0.0001	1.64	0.307	0.189	2.51	0	0.462	-29.5	2.68	0.394	0.545	-0.238	-0.115	-0.145	0.275	-0.0739	0.0555	-0.0357	-0.112	-0.167	5.72E-05	0.000724	0.000312	9.19E-05	0.000634	0.000982	0.000513	0.000184	0.000166	0.00323	0.000482	0.000361	0.000823	1
0.0675	0.000131	2.39	0.287	0.161	1.52	0	0.281	-31.2	3.11	0.481	0.476	-0.169	-0.0211	0.0455	0.124	-0.0349	0.0984	0.098	-0.128	-0.103	8.12E-05	5.68E-05	0.000157	8.29E-05	0.000142	0.000343	0.000344	0.000126	0.000113	0.000529	5.1E-05	3.7E-05	0.000146	1
0.0633	0.000154	2.35	0.242	0.156	1.67	0	0.257	-29.5	3.15	0.318	0.357	-0.236	0.00686	-0.0745	0.182	0.0574	0.0355	0.0645	-0.0152	-0.0794	0.000257	6.31E-05	0.000548	0.000378	0.000321	9.3E-05	0.000275	0.000436	0.000466	0.00359	0.00048	6.64E-05	0.000921	1
0.057	5.72E-05	2.29	0.23	0.163	1.85	0	0.278	-30.4	3.14	0.082	0.417	-0.0405	-0.0614	-0.0387	0.145	-0.0239	0.0225	0.047	-0.114	-0.0456	0.000174	0.000173	0.000421	0.000339	0.000655	0.00133	0.00103	0.000257	0.00141	0.00586	0.00344	5.1E-05	0.00165	1
0.0607	7.57E-05	2.48	0.217	0.173	1.44	0	0.218	-29.3	2.28	0.138	0.465	0.0393	0.34	0.00883	0.0258	0.0583	0.0375	-0.0711	-0.0104	-0.00587	6.68E-05	0.000413	0.00108	0.000474	0.000507	0.000288	0.00175	0.000189	0.000203	0.000275	0.000359	0.000184	0.000456	1
0.0428	7.05E-05	2.81	0.189	0.151	1.37	0	0.205	-29.5	3.05	0.648	0.428	-0.204	-0.0504	-0.0316	0.181	0.162	0.242	0.073	-0.0957	-0.0976	9.67E-05	0.000189	0.000543	0.000315	0.000249	0.000688	0.00527	0.00161	0.000613	0.00197	0.000262	0.000959	0.00139	1
0.0406	0.000221	3.19	0.205	0.181	1.3	0	0.205	-27.1	3.41	0.525	0.395	-0.0975	-0.0351	-0.101	0.0636	-0.104	0.196	-0.0336	-0.0442	-0.223	0.00192	0.000384	0.00335	0.00237	0.0018	0.00389	0.00596	0.00771	0.00766	0.00625	0.000798	0.00401	0.00244	1
0.0424	0.000436	3.25	0.256	0.185	1.77	0	0.263	-25.5	2.97	-0.133	0.29	0.109	0.165	-0.0581	-0.0274	-0.0876	0.174	0.154	0.0492	-0.11	0.000712	0.000486	0.000987	0.00365	0.00231	0.00547	0.00361	0.00113	0.00202	0.000767	0.000763	0.000554	0.00153	1
0.0577	0.000148	2.74	0.225	0.159	1.73	0	0.243	-28.1	2.75	0.0537	0.331	0.164	0.0799	0.049	0.13	0.0858	0.0344	0.0343	-0.0766	-0.154	0.000298	0.000366	0.000787	0.00125	0.000649	0.00208	0.0024	0.00207	0.00065	0.00174	0.00135	0.000579	0.000705	1
0.0324	0.00235	3.27	0.219	0.216	0.737	0	0.162	-23.1	3.1	0.588	0.395	-0.368	-0.143	-0.177	0.354	0.0829	0.237	-0.0243	-0.106	-0.164	0.000679	0.000584	0.00175	0.00192	0.0139	0.00563	0.00305	0.00501	0.0045	0.00818	0.00237	0.00357	0.00359	1
0.0316	0.000158	2.29	0.231	0.17	1.61	0	0.227	-27.7	2.96	0.51	0.702	-0.275	-0.09	-0.348	0.111	-0.0197	0.251	0.211	0.0655	0.0383	0.00042	0.000379	0.00895	0.000367	0.000457	0.00343	0.00666	0.00784	0.000647	0.00273	0.000359	0.000611	0.00312	1
0.0405	0.00472	3.21	0.227	0.258	0.323	0	0.00499	-21.4	2.43	0.563	0.632	-0.0671	0.0955	-0.21	0.179	0.0951	0.157	0.118	-0.138	-0.175	0.000842	0.000583	0.00237	0.00439	0.000583	0.00218	0.000481	0.00467	0.00168	0.0131	0.00158	0.00286	0.00336	1
0.0459	0.00172	3.29	0.207	0.224	0.741	0	0.157	-22.4	2	0.373	0.612	-0.038	0.188	-0.0527	-0.0463	0.124	0.169	0.0353	-0.0715	-0.156	0.00122	0.00149	0.000578	0.00191	0.00222	0.00297	0.00719	0.00122	0.0064	0.00341	0.000815	0.001	0.00208	1
0.0526	0.000207	3.01	0.219	0.188	1.49	0	0.206	-25.7	1.94	0.173	0.71	-0.263	-0.0706	0.033	0.00112	0.01	0.272	0.0195	-0.263	-0.082	0.00258	0.000333	0.000408	0.00186	0.000567	0.00787	0.000615	0.000888	0.00232	0.00172	0.00152	0.00116	0.00196	1
0.0516	0.000717	3.1	0.232	0.176	1.67	0	0.259	-24.5	2.38	0.144	0.544	-0.0332	0.0673	-0.264	0.136	-0.0595	0.0616	0.0935	-0.335	-0.117	0.000361	0.000563	0.00339	0.00106	0.0023	0.00446	0.00888	0.000466	0.0056	0.00488	0.00332	0.00161	0.00246	1
0.069	0.000348	3.13	0.231	0.15	1.84	0	0.266	-26.3	2.7	0.00175	0.326	-0.269	-0.107	-0.396	0.308	0.0456	-0.154	-0.102	-0.237	0.104	0.000208	0.000359	0.00165	0.000654	0.000642	0.000464	0.00209	0.000908	0.00118	0.00023	0.00209	0.000246	0.000672	1
0.0599	0.000103	2.58	0.235	0.168	1.72	0	0.249	-27.9	2.17	0.0572	0.71	-0.279	0.0214	-0.0915	-0.00195	-0.0524	0.104	0.0723	-0.119	-0.0474	0.000111	0.000123	0.000672	0.000489	0.00178	0.00138	0.00416	0.000638	0.000588	0.000413	0.000337	0.000364	0.00108	1
0.0623	0.00123	3.18	0.237	0.187	1.7	0	0.229	-24	2.7	-0.188	0.59	-0.267	-0.0813	0.118	-0.0424	0.00101	0.0362	-0.0625	-0.132	-0.0957	0.000941	0.00169	0.000578	0.000462	0.00163	0.000959	0.00129	0.000387	0.000841	0.00256	0.000476	0.000866	0.000613	1
0.0549	0.000378	2.53	0.225	0.164	1.64	0	0.242	-26.8	1.81	-0.0823	0.67	0.132	0.0044	-0.00198	-0.0203	0.0617	0.127	0.0105	-0.104	-0.0536	0.000135	0.00016	0.000804	0.000511	0.000342	0.00158	0.000919	0.000999	0.000198	0.000555	0.000872	0.000319	0.000414	1
0.0641	0.000301	2.85	0.229	0.161	1.49	0	0.242	-27.5	1.93	-0.267	0.572	0.0503	0.348	-0.063	-0.183	0.023	0.0619	-0.0127	-0.0132	-0.0354	9.12E-05	0.00017	0.000219	0.000133	0.000152	0.000597	0.000903	0.000126	0.000161	0.000358	0.000381	0.000423	0.000231	1
0.046	0.000744	3.24	0.215	0.179	1.4	0	0.223	-25	3.07	0.0852	0.607	-0.0966	0.0205	-0.122	0.114	0.0557	0.069	0.00272	-0.155	-0.0275	0.0006	9.02E-05	0.00315	0.00734	0.000607	0.00385	0.00112	0.00102	0.00376	0.00619	0.00291	0.000444	0.00228	1
0.0585	0.0002	2.63	0.222	0.148	1.53	0	0.247	-28.4	2.35	-0.11	0.489	-0.118	0.078	0.0271	-0.0508	-0.0978	-0.0774	0.043	-0.00615	-0.0569	0.000239	0.000169	0.000157	0.000695	0.000442	0.000609	0.000887	0.000846	0.000152	0.000272	7.62E-05	0.000165	0.000281	1
0.075	0.0023	3.18	0.264	0.196	1.68	0	0.264	-23.8	3.21	0.0842	0.409	-0.202	-0.037	0.148	-0.0213	0.0217	0.204	0.0492	-0.166	-0.0628	0.000517	0.00104	0.0025	0.00119	0.00134	0.00433	0.00184	0.0279	0.0015	0.00142	0.00204	0.00232	0.00726	1
0.0581	0.00289	3.19	0.283	0.222	1.14	0	0.221	-22.9	3.35	-0.0412	0.215	-0.347	0.154	0.0402	-0.115	-0.112	0.214	0.252	0.0505	-0.11	0.000582	0.00103	0.00295	0.0013	0.00292	0.00623	0.00599	0.00515	0.00852	0.0127	0.00188	0.00121	0.00351	1
0.0633	0.000356	2.87	0.317	0.163	2.09	0	0.357	-28.5	2.99	0.519	0.0855	-0.404	-0.243	0.2	0.113	0.394	0.0918	0.0218	-0.38	-0.0998	0.000165	4.37E-05	0.000254	0.000274	0.000163	0.000148	0.00152	0.000509	0.000584	0.000667	0.00128	0.000225	0.000451	1
0.0808	0.000276	2.63	0.288	0.16	2.03	0	0.334	-28.9	2.5	0.623	0.0542	-0.263	-0.242	-0.0969	0.115	0.305	0.25	0.252	-0.171	-0.194	1.96E-05	5.49E-05	0.000256	0.000769	0.000348	0.000159	0.000386	0.000425	0.000267	0.00107	0.000659	0.00021	0.000295	1
0.109	0.000356	3.18	0.301	0.186	2.23	0	0.336	-27.4	2.78	0.425	0.46	-0.501	0.129	0.167	0.137	-0.163	0.0887	-0.114	-0.135	0.181	0.000229	0.000501	0.000465	0.000726	0.000458	0.00022	0.00123	0.00221	0.000509	0.00226	0.000788	0.000668	0.000668	1
0.0784	0.00056	2.95	0.304	0.195	2.27	0	0.342	-27.2	3.17	0.727	0.365	-0.135	-0.0461	0.0484	0.264	-0.0806	0.135	0.0916	-0.197	-0.0356	0.000355	0.000298	0.00052	0.000246	0.000414	0.000918	0.00407	0.00643	0.00233	0.00149	0.00235	7.06E-05	0.00185	1
0.0327	0.00106	3.15	0.24	0.223	0.62	0	0.0929	-24.8	3.36	0.731	0.365	-0.247	-0.0095	0.056	0.168	-0.0824	-0.0261	0.188	-0.056	0.0127	0.000215	0.000241	0.00156	0.00277	0.00422	0.00116	0.014	0.0193	0.00125	0.0203	0.0018	0.000234	0.0073	1
0.062	0.000451	3.2	0.26	0.197	1.68	0	0.288	-25.8	2.7	0.862	0.18	-0.0752	-0.153	0.0146	0.0641	0.0525	0.264	0.0759	-0.229	-0.131	0.00177	0.000884	0.00662	0.00118	0.000448	0.00381	0.00616	0.00625	0.00256	0.00159	0.0058	0.000807	0.00232	1
0.0592	0.000331	2.94	0.233	0.22	0.945	0	0.176	-25.2	1.92	0.912	0.484	0.0444	-0.0723	0.301	-0.0342	0.204	-0.101	0.233	-0.229	-0.0199	0.00123	0.000773	0.00456	0.00162	0.00176	0.0038	0.0022	0.00212	0.000484	0.00162	0.00174	0.0052	0.00142	1
0.0519	0.000107	2.93	0.245	0.194	1.71	0	0.249	-27.2	2.24	0.587	0.507	0.0252	-0.254	0.256	0.0721	-0.0769	0.149	0.32	-0.289	0.0674	0.000566	0.000569	0.00397	0.0028	0.00345	0.00227	0.00333	0.000527	0.00204	0.00236	0.00265	0.000303	0.00123	1
0.046	0.000355	3.09	0.24	0.19	1.57	0	0.223	-25.9	3.06	-0.16	0.46	0.0668	-0.0441	0.153	0.0105	-0.228	0.388	0.608	-0.23	-0.514	0.00119	0.000721	0.00233	0.00152	0.00125	0.00631	0.00353	0.00229	0.0031	0.00206	0.00315	0.00169	0.00143	1
0.0519	0.00014	3.03	0.257	0.192	1.69	0	0.249	-27.1	2.5	0.315	0.461	-0.0498	0.123	-0.0733	0.168	-0.00178	0.139	0.308	0.027	-0.209	0.000662	0.000219	0.000758	0.000766	0.00303	0.00739	0.0147	0.00145	0.0012	0.000787	0.00367	0.000501	0.00406	1
0.057	0.000221	3.1	0.237	0.168	1.8	0	0.258	-26.5	1.57	0.207	0.568	0.029	0.00781	-0.12	0.203	0.0478	-0.018	0.119	-0.172	-0.0814	0.000192	0.000358	0.00113	0.000817	0.000254	0.000972	0.00334	0.000368	0.000378	0.00141	0.00144	0.00175	0.000859	1
0.0506	0.000157	2.95	0.241	0.195	1.9	0	0.277	-27.4	1.43	0.808	0.35	0.139	0.0775	-0.0478	0.125	0.0336	0.0627	-0.0108	-0.0335	-0.142	0.000286	0.000214	0.00149	0.00123	0.000419	0.000946	0.000289	0.0026	0.000748	0.000249	0.000307	0.000809	0.000675	1
0.0492	9E-05	2.13	0.262	0.189	1.96	0	0.289	-28.4	1.94	0.554	0.231	0.081	0.00137	0.0793	0.139	-0.109	0.13	0.169	0.0169	-0.092	0.000514	4.44E-05	0.00119	0.000214	0.00114	0.000794	0.000484	0.000554	0.00184	0.000634	0.000497	0.000818	0.000461	1
0.0528	0.000779	3.17	0.247	0.175	1.77	0	0.255	-25.4	3.04	0.329	0.629	-0.235	-0.0875	0.0202	0.186	-0.0499	0.000737	0.251	-0.0264	-0.0602	0.000401	0.000775	0.0067	0.00186	0.0011	0.00435	0.000837	0.00939	0.00386	0.00119	0.00198	0.00214	0.00263	1
0.0344	0.00685	3.1	0.225	0.279	0.18	0	0.00188	-21.9	3.42	0.277	0.671	-0.182	-0.211	0.00877	0.209	-0.0122	0.158	0.107	-0.235	-0.066	0.00183	0.000449	0.00531	0.00925	0.0018	0.00318	0.0228	0.00428	0.00207	0.000943	0.00506	0.00095	0.00592	1
0.0389	0.00273	3.22	0.269	0.23	0.65	0	0.0164	-23.5	3.6	0.416	0.701	-0.194	-0.223	-0.113	0.0687	-0.104	0.0375	0.0805	-0.112	-0.0849	9.01E-05	0.00874	0.00997	0.00231	0.00759	0.000301	0.0325	0.0192	0.00163	0.0144	0.0037	0.00313	0.00914	1
0.0731	0.00101	2.91	0.218	0.184	1.6	0	0.223	-24.1	2.29	-0.154	0.692	-0.0428	-0.268	-0.375	0.489	0.132	-0.202	-0.0447	-0.202	-0.013	0.000929	0.000835	0.00168	0.000942	0.000587	0.00143	0.000321	0.00138	0.00132	0.00075	0.00116	0.000567	0.000391	1
0.0663	0.00088	3.04	0.217	0.184	1.59	0	0.22	-24.5	2.54	-0.383	0.598	0.0597	-0.168	-0.346	0.408	0.14	-0.18	0.00535	-0.104	0.00627	0.000645	0.000394	0.000506	0.00118	0.00105	0.00224	0.000695	0.000501	0.00133	0.00096	0.00192	0.000522	0.000567	1
0.0576	0.000197	3.05	0.283	0.198	1.74	0	0.265	-27.9	3.65	0.428	0.194	-0.309	-0.202	0.173	0.118	0.0496	0.00787	0.00216	-0.15	-0.000538	0.000451	0.000483	0.00271	0.00113	0.0016	0.0108	0.000771	0.000404	0.00255	0.00767	0.00141	0.00164	0.0031	1
0.0587	0.000842	3.12	0.327	0.198	2.13	0	0.342	-26	3.62	-0.0317	-0.203	-0.55	-0.149	0.271	0.252	0.0574	0.205	0.0309	-0.218	-0.164	0.000662	0.000478	0.000501	0.000299	0.000773	0.00528	0.00566	0.0017	0.00255	0.00299	0.00168	0.00188	0.00174	1
0.0619	0.0018	2.9	0.318	0.196	1.8	0	0.302	-25.6	3.79	0.261	0.397	-0.178	-0.125	-0.0264	-0.0553	0.0912	0.287	0.14	-0.207	-0.222	5.96E-05	7.61E-05	0.00034	0.000177	0.000437	0.00126	0.0114	0.012	0.00343	0.00894	0.00169	0.000347	0.00444	1
0.028	0.000487	3.27	0.237	0.195	1.09	0	0.185	-26.2	3.41	-0.0543	0.125	-0.104	0.0849	0.0383	-0.0569	-0.105	0.135	0.167	-0.0348	-0.166	0.000486	0.000222	0.000937	0.000688	0.00202	0.00168	0.00236	0.00351	0.000584	0.021	0.000458	0.000665	0.00555	1
0.0346	0.000317	3.06	0.243	0.177	1.66	0	0.24	-27.3	3.1	0.0574	0.45	-0.233	0.00981	0.072	0.131	0.147	0.00599	0.034	0.0152	-0.155	0.00016	0.000153	0.000908	0.000485	0.00038	0.0012	0.00146	0.00265	0.000379	0.00253	0.00142	0.000435	0.000829	1
0.028	7.14E-05	2.99	0.203	0.171	1.3	0	0.23	-28	2.19	0.117	0.0637	0.0556	-0.0438	-0.0586	-0.0623	0.14	0.136	0.00776	-0.0458	-0.13	0.000451	0.000396	0.000353	0.000766	0.00087	0.00102	0.000699	0.00203	0.000769	0.00366	0.000758	0.00104	0.000888	1
0.028	0.000496	3.25	0.22	0.198	0.839	0	0.155	-25.5	2.49	0.212	0.188	0.0591	0.0407	0.00987	0.211	0.152	0.139	0.203	0.00319	-0.0596	0.000693	0.000721	0.00115	0.000357	0.000368	0.000904	0.00139	0.00104	0.00105	0.0104	0.00148	0.000678	0.00266	1
0.0297	0.00156	3.3	0.26	0.22	0.66	0	0.0976	-24.8	2.77	0.53	0.387	-0.124	-0.347	-0.334	0.0663	0.18	-0.186	0.228	-0.0166	-0.178	0.000339	0.000467	0.000885	0.000725	0.000791	0.000384	0.00113	0.00283	0.000306	0.00887	0.00195	0.000172	0.00232	1
0.0416	0.000601	3.2	0.21	0.183	1.2	0	0.207	-26	2.28	0.541	0.311	-0.231	-0.351	-0.209	0.342	0.124	-0.0851	0.0467	-0.0694	0.000939	0.000719	0.000278	0.00156	0.000596	0.00069	0.000435	0.000953	0.000697	0.000168	0.00324	0.000348	0.000241	0.000812	1
0.0368	0.00416	3.29	0.243	0.203	0.936	0	0.188	-22.8	3.08	0.23	0.501	-0.22	-0.384	-0.322	0.318	0.174	-0.0332	-0.00338	-0.00054	-0.204	0.000383	0.00194	0.00329	0.000955	0.00163	0.00233	0.00243	0.00208	0.00184	0.00857	0.002	0.0013	0.00199	1
0.0285	0.00101	3.2	0.222	0.173	1.05	0	0.202	-26	2.81	0.558	0.484	-0.362	-0.394	-0.432	0.24	0.298	0.326	0.222	-0.141	-0.205	0.000447	0.000236	0.000509	0.000314	0.000634	0.000417	0.000448	0.000888	0.000563	0.00214	0.000109	0.000339	0.000506	1
0.0169	0.000858	3.22	0.232	0.189	0.678	0	0.166	-26.6	3.31	0.528	0.136	-0.483	-0.637	-0.342	0.117	0.344	0.455	0.334	0.0113	-0.17	0.000288	0.000285	0.00178	5.04E-05	0.000446	0.000519	0.00132	0.00173	0.00141	0.0542	0.000821	0.000148	0.0148	1
0.026	0.000994	3.26	0.232	0.169	1.15	0	0.195	-26.4	3.92	0.332	0.227	-0.437	-0.427	-0.131	0.354	0.459	0.345	0.0113	-0.194	-0.318	0.000117	0.000503	0.000874	0.00148	0.00149	0.000831	0.0191	0.00888	0.00174	0.0198	0.000425	0.00217	0.00693	1
0.0409	0.00103	3.22	0.264	0.186	1.44	0	0.213	-26	3.58	0.374	0.445	-0.34	-0.334	-0.293	0.225	0.311	0.466	0.322	-0.132	-0.272	0.000236	0.000335	0.000229	0.000832	0.00254	0.000719	0.00451	0.00115	0.000855	0.0238	0.00582	0.000534	0.00636	1
0.0459	0.00272	3.27	0.248	0.197	1.06	0	0.196	-23.5	3.71	0.237	0.238	-0.374	0.0474	0.00869	0.219	-0.141	-0.165	0.0821	0.0265	0.0765	0.00274	0.000458	0.00364	0.00113	0.00803	0.00179	0.0226	0.00877	0.0022	0.0241	0.00366	0.00292	0.00776	1
0.0293	0.000397	3.03	0.255	0.187	1.43	0	0.21	-26.9	3.74	0.537	0.464	-0.408	-0.12	0.0251	0.285	-0.0328	-0.0423	0.0875	-0.0674	0.0376	0.000759	0.000206	0.00292	0.000479	0.00122	0.00381	0.0178	0.0104	0.00173	0.00763	0.00336	0.0013	0.00502	1
0.0594	0.00132	3.15	0.213	0.173	1.49	0	0.212	-24.6	3.11	0.206	0.731	-0.0698	-0.0496	-0.238	0.278	-0.0357	-0.0338	0.0351	-0.00763	0.0293	0.000105	0.00115	0.00501	0.0014	0.00577	0.00311	0.000373	0.00673	0.00177	0.00409	0.00198	0.000638	0.00214	1
0.0402	0.00138	3.21	0.255	0.207	1.03	0	0.185	-24.7	3.38	0.389	0.695	-0.11	0.0296	-0.0216	0.319	0.172	0.0279	0.0773	0.00439	-0.0399	0.00133	0.00043	0.000528	0.00102	0.00217	0.0132	0.00965	0.00759	0.00127	0.00212	0.00536	0.00106	0.00402	1
0.0372	0.00703	3.28	0.284	0.263	0.384	0	0.00206	-21.9	3.28	0.47	0.467	0.0469	0.0574	0.185	0.146	0.0936	-0.0654	-0.00281	-0.102	-0.0431	0.00138	0.00111	0.00548	0.00146	0.00394	0.00198	0.00326	0.00105	0.00464	0.0176	0.00161	0.00317	0.00436	1
0.0418	0.0116	3.31	0.244	0.269	0.293	0	0.00245	-20.8	3.5	0.0281	0.261	-0.0396	-0.00181	0.173	0.112	0.0369	0.0264	0.0344	-0.115	-0.0738	0.00185	0.00159	0.0032	0.00237	0.00294	0.00478	0.0115	0.00622	0.00427	0.00157	0.0096	0.00149	0.00315	1
0.0417	0.00112	2.88	0.212	0.223	0.54	0	0.0162	-24.5	2.92	0.661	0.569	0.0457	-0.0717	0.0296	0.228	0.0395	-0.104	-0.107	-0.327	-0.149	0.00216	0.000153	0.00266	0.00227	0.000553	0.00361	0.00569	0.0182	0.00308	0.00499	0.00721	0.00183	0.0046	1
0.0454	0.0121	3.04	0.235	0.252	0.355	0	0.00219	-21.2	3.34	0.565	0.439	-0.0558	0.0234	0.255	0.192	-0.0328	-0.0301	0.0628	-0.0558	-0.00538	0.000453	0.00144	0.00165	0.00855	0.00396	0.00168	0.00106	0.00118	0.00535	0.00822	0.00145	0.000776	0.00276	1
0.0398	0.0115	2.2	0.224	0.282	0.118	0	0.00153	-21.6	3.3	0.692	0.827	-0.246	-0.0618	0.208	0.13	0.0647	0.0773	-0.0169	-0.259	-0.149	0.00096	0.000193	0.00255	0.0019	0.00362	0.00653	0.00525	0.00987	0.0045	0.0144	0.0114	0.00109	0.00434	1
0.0567	0.018	3.26	0.249	0.25	0.694	0	0.123	-20.2	3.11	0.356	0.411	-0.232	-0.00364	0.0502	0.0882	-0.00429	0.0327	0.0846	-0.155	-0.0528	0.00231	0.0019	0.000619	0.0015	0.00155	0.00349	0.00237	0.0033	0.000816	0.019	0.00761	0.00371	0.00485	1
0.0473	0.0037	3.24	0.245	0.25	0.55	0	0.00829	-22.3	2.97	0.341	0.561	-0.213	-0.286	0.301	0.226	0.0893	0.135	0.0674	-0.256	-0.0152	0.000602	0.00108	0.00141	0.00414	0.00178	0.00172	0.00511	0.00171	0.00197	0.00188	0.0016	0.00278	0.00123	1
0.0843	0.000697	3.07	0.287	0.201	1.99	0	0.29	-25.8	2.98	0.339	0.484	-0.0609	-0.181	0.199	0.109	-0.114	0.0196	0.0603	-0.209	-0.0412	0.000309	0.000315	0.00752	0.00108	0.000732	0.00364	0.00428	0.000706	0.00163	0.00645	0.00233	0.00104	0.00235	1
0.0623	0.00116	3.26	0.263	0.205	1.55	0	0.235	-24.7	3.07	0.362	0.624	-0.228	-0.154	0.0733	0.109	-0.124	-0.00123	0.0643	-0.212	-0.0366	0.00159	0.000486	0.00102	0.00199	0.00119	0.0021	0.00104	0.000735	0.00114	0.00769	0.00123	0.00172	0.00183	1
0.0553	9.45E-05	2.65	0.232	0.154	1.59	0	0.227	-29.8	2.98	0.327	0.449	-0.125	-0.0914	0.0931	0.138	0.0052	-0.0236	-0.0259	0.00133	-0.0985	0.000155	3.58E-05	0.0014	0.000109	0.000529	0.000554	0.000478	0.00201	0.00112	0.00184	0.000403	0.000313	0.000652	1
0.0431	5.73E-05	2.38	0.203	0.17	1.46	0	0.204	-27.9	2.3	-0.178	0.119	-0.044	0.0737	0.0887	-0.00362	-0.00644	0.00789	0.00129	-0.109	-0.0126	0.00101	0.000649	0.00122	0.00127	0.00101	0.00254	0.00435	0.00119	0.000346	0.00316	0.0015	0.00093	0.00112	1
0.0535	0.000119	2.53	0.205	0.162	1.49	0	0.225	-27.3	2.23	-0.132	0.178	0.109	0.015	0.0794	0.0169	0.0352	0.0445	0.00976	-0.0234	-0.105	0.000459	0.000335	0.00233	0.000302	0.00235	0.00161	0.000941	0.00122	0.000975	0.00455	0.00149	0.000367	0.00117	1
0.0701	0.000544	3.2	0.304	0.212	1.87	0	0.309	-25.5	2.99	0.292	0.523	-0.121	-0.193	0.248	-0.00414	-0.153	0.247	0.208	-0.349	-0.102	0.000752	0.000819	0.00192	0.00105	0.00174	0.00722	0.00329	0.00582	0.000527	0.00151	0.0019	0.00213	0.002	1
0.0373	0.00556	2.8	0.215	0.228	0.332	0	0.00174	-23	3.33	0.838	0.494	0.115	-0.307	0.296	0.107	-0.267	-0.0373	0.138	-0.217	-0.283	0.000923	0.000486	0.000988	0.000317	0.00371	0.0118	0.0237	0.00143	0.00498	0.0276	0.0212	0.0021	0.00975	1
0.0369	0.0235	2.82	0.214	0.237	0.217	0	0.00171	-20.8	3.61	0.561	0.395	-0.142	0.00854	0.164	0.175	-0.234	-0.158	0.045	-0.147	-0.132	0.000625	0.000324	0.00183	0.00346	0.000934	0.000468	0.0172	0.0014	0.00873	0.0412	0.0111	0.00905	0.0112	1
0.0467	0.00425	3.16	0.232	0.234	0.617	0	0.0971	-22.1	3.19	0.307	0.375	-0.244	-0.15	0.146	0.227	-0.105	-0.111	-0.0825	-0.124	0.0614	0.00105	0.00466	0.00347	0.0053	0.00499	0.01	0.00603	0.0134	0.003	0.00848	0.0104	0.00775	0.0034	1
0.0469	0.00241	3.29	0.247	0.245	0.526	0	0.00606	-22.8	3.19	0.441	0.24	-0.159	-0.0425	0.0485	0.0545	-0.0755	0.108	0.0318	-0.164	-0.039	0.000946	0.0014	0.00448	0.00285	0.00488	0.0313	0.00233	0.00951	0.00155	0.0113	0.00805	0.0019	0.00811	1
0.0385	0.0016	3.09	0.231	0.267	0.227	0	0.002	-23.7	3.27	0.476	0.531	-0.212	-0.363	0.236	0.162	-0.0338	0.322	0.273	-0.168	0.0837	0.00226	0.0011	0.00127	0.00235	0.00224	0.00214	0.00358	0.00389	0.00178	0.00212	0.00644	0.00199	0.00139	1
0.0329	0.0552	3.21	0.236	0.316	0.0765	0	0.0019	-18.6	3.2	0.296	0.568	-0.21	-0.359	0.0205	0.0295	-0.206	0.161	0.229	-0.111	0.0363	0.000884	0.000231	0.00103	0.00256	0.00303	0.00598	0.0195	0.00329	0.00397	0.0163	0.00295	0.00242	0.0059	1
0.0341	0.00415	3.22	0.244	0.291	0.183	0	0.0019	-22.2	3.05	0.494	0.393	-0.0938	-0.145	0.189	0.0688	-0.0882	0.0558	0.205	-0.0691	-0.0991	0.000644	0.00252	0.0071	0.00296	0.00848	0.00137	0.00334	0.0248	0.000925	0.00222	0.00235	0.00274	0.00638	1
0.157	0.000106	2.43	0.202	0.207	1.34	0	0.164	-29.6	-0.559	0.759	0.389	-0.0692	0.197	0.0948	0.0953	-0.0707	0.103	0.0198	0.0936	0.0202	0.000941	8.1E-05	0.000372	0.00347	0.000242	0.000926	0.00167	0.000123	0.000731	0.000162	0.00208	0.00067	0.000965	1
0.159	0.000109	1.53	0.16	0.211	0.342	0	0.0599	-30	-1.71	0.922	0.194	-0.0133	-0.0548	0.176	0.00951	-0.0473	-0.0209	0.0165	0.00178	0.0143	0.00012	0.000532	0.000259	0.000639	0.000138	0.000129	0.000165	0.000197	0.000145	9.5E-05	0.000218	0.000122	0.000166	1
0.156	0.000134	1.27	0.143	0.18	0.329	0	0.08	-32.8	-1.13	0.665	0.129	-0.18	0.175	-0.0703	0.0501	0.074	-0.0732	0.112	-0.0735	0.0804	9.42E-05	5.16E-05	4.74E-05	0.000392	9.64E-05	6.18E-05	6.01E-05	6.59E-05	4.99E-05	4.91E-05	7.09E-05	0.000126	9.18E-05	1
0.106	4.98E-05	0.965	0.155	0.145	1.31	0	0.137	-32.8	-1.87	0.474	0.67	-0.266	0.221	-0.229	0.0513	0.172	-0.0929	0.0381	0.13	0.0912	5.09E-05	0.000165	3.35E-05	0.000111	6.2E-05	0.00011	5.28E-05	4.19E-05	0.000117	0.000118	0.000166	9.58E-05	4.36E-05	1
0.144	8.91E-05	1.43	0.126	0.17	0.31	0	0.0631	-32.1	-2.39	1.29	0.166	-0.202	0.109	0.12	-0.101	0.0514	-0.0217	-0.0118	0.0197	0.0533	0.00033	0.00057	9.08E-05	0.000288	0.000244	0.000183	6.26E-05	0.000113	0.00014	0.000127	0.000233	0.000286	0.000133	1
0.154	0.00017	2.1	0.162	0.203	0.5	0	0.0731	-29.9	-1.65	0.801	0.242	-0.00207	-0.0081	0.193	0.0128	-0.039	0.132	-0.0658	0.0378	0.0239	0.000193	0.00028	0.00023	0.000469	0.000408	0.000132	0.000108	0.000163	0.000186	0.000159	0.000214	0.000214	0.000104	1
0.159	9.24E-05	1.5	0.18	0.197	0.745	0	0.131	-31.2	-1.27	0.758	0.0692	0.00809	-0.028	0.188	-0.0556	0.0723	0.0333	0.0616	0.0292	0.122	0.000172	0.000138	0.00024	0.000195	6.5E-05	6.83E-05	8.4E-05	7.69E-05	7.99E-05	0.000152	0.000158	0.000162	5.46E-05	1
0.156	0.000163	2.35	0.204	0.197	1.09	0	0.209	-30.3	-1.63	0.802	0.192	-0.124	0.0611	0.0933	0.137	0.0334	0.0463	0.00127	0.0287	0.00384	0.000138	0.000253	0.000175	0.000275	7.32E-05	0.000108	4.63E-05	6.61E-05	8.65E-05	5.29E-05	0.000159	8.04E-05	7.3E-05	1
0.15	0.000129	1.89	0.147	0.182	0.451	0	0.0789	-30.9	-2.31	1.13	-0.0143	-0.0332	0.111	0.0198	0.126	-0.163	0.0761	-0.00402	0.093	0.025	0.000206	0.000135	0.000146	0.000186	0.00011	0.000176	0.000238	0.000218	0.000214	5.73E-05	0.000181	0.00016	4.91E-05	1
0.169	0.000354	2.7	0.216	0.221	1.07	0	0.149	-28.3	-0.809	0.52	0.267	-0.167	0.222	-0.103	0.141	-0.165	0.096	-0.0568	-0.00475	-0.00527	4.55E-05	0.000225	0.000173	0.000162	0.000104	0.000151	0.000103	0.000295	4.27E-05	8.42E-05	0.000134	8.94E-05	7.03E-05	1
0.156	0.000587	3.25	0.186	0.202	0.831	0	0.115	-28.5	-0.925	0.563	0.261	-0.225	0.289	-0.098	0.135	-0.0277	0.204	-0.0711	0.068	0.106	5.42E-05	0.000285	0.00017	6.21E-05	9.97E-05	0.000167	0.00013	4.36E-05	6.69E-05	0.000114	6.81E-05	0.000164	6.67E-05	1
0.161	0.00015	2.66	0.199	0.209	1.06	0	0.137	-30	-0.995	0.59	0.274	-0.219	0.296	-0.148	0.245	-0.152	0.166	-0.0666	-0.022	0.0471	0.000104	5.93E-05	7.02E-05	8.66E-05	6.94E-05	8.46E-05	0.000141	8.84E-05	6.44E-05	0.000381	0.000134	4.03E-05	8.64E-05	1
0.157	0.000458	3.03	0.19	0.214	0.76	0	0.122	-28.2	-0.865	0.699	0.0934	-0.0732	0.263	-0.174	0.315	-0.224	0.234	-0.0272	0.0226	0.0498	0.000136	4.37E-05	0.00012	7.66E-05	7.27E-05	8.49E-05	0.000103	2.77E-05	0.000106	6.41E-05	6.8E-05	0.000255	5.62E-05	1
0.167	0.000205	2.74	0.192	0.21	0.857	0	0.123	-29.4	-0.945	0.585	0.156	-0.137	0.133	-0.0443	0.149	-0.0901	0.112	-0.0642	-0.0349	0.0317	0.000119	7.79E-05	7.27E-05	0.000142	9.49E-05	7.82E-05	4.26E-05	8.69E-05	5.43E-05	0.000174	5.65E-05	7.8E-05	3.66E-05	1
0.16	0.000333	2.72	0.168	0.195	0.841	0	0.126	-28.9	-1.43	0.947	0.0959	-0.148	0.152	0.09	0.031	-0.0185	0.0575	0.0965	-0.0647	0.103	7.97E-05	0.00043	0.000283	6.59E-05	0.000171	0.000158	0.000177	0.000174	0.000315	8.71E-05	0.000367	0.000121	0.000114	1
0.165	0.000792	2.75	0.188	0.211	0.862	0	0.126	-27.1	-1.01	0.781	0.0337	-0.139	0.152	0.0602	-0.0408	-0.00391	-0.00273	0.0348	-0.0578	0.0493	0.000311	0.000175	0.000352	0.000118	0.000119	0.000154	8.45E-05	9.83E-05	0.000244	0.00012	0.000261	0.000155	8.44E-05	1
0.164	0.000303	2.67	0.216	0.222	1.09	0	0.189	-27.4	-1.63	0.614	0.556	-0.481	0.304	-0.0324	0.00947	0.1	-0.0587	0.137	-0.156	0.125	0.000267	0.00109	0.000314	0.000271	0.000124	0.000252	0.000124	0.000202	0.000136	0.000151	0.00015	0.000262	0.000253	1
0.18	0.000162	0.0597	0.125	0.121	0.737	0	0.127	-34.2	-0.8	0.597	0.0839	0.0138	0.116	-0.0069	0.0485	-0.015	0.00477	0.105	0.000854	0.0387	5.73E-05	7.23E-05	6.26E-05	1.29E-05	9.56E-06	3.66E-05	6.5E-06	6.12E-06	2.55E-05	1.3E-05	5.97E-05	4.76E-05	2.38E-05	1
0.169	0.000138	0.887	0.162	0.208	0.202	0	0.0558	-32.1	-1.39	0.804	0.0811	-0.144	0.0437	0.126	0.035	-0.0455	0.0333	0.0345	-0.0568	0.0485	0.000152	0.000211	0.000608	0.000466	8.4E-05	9.03E-05	9.21E-05	7.84E-05	7.15E-05	3.48E-05	3.45E-05	8.38E-05	0.000174	1
0.175	0.000739	3.16	0.253	0.256	1.12	0	0.243	-25.1	-1.06	0.671	0.208	-0.15	0.139	-0.0503	-0.0201	-0.127	0.0522	-0.00806	0.067	0.0194	0.000451	0.000203	0.000494	0.000399	0.000222	0.000302	0.000174	0.000328	0.000351	0.000495	0.000266	0.000818	0.000169	1
0.147	0.00015	0.452	0.128	0.143	0.401	0	0.0815	-32.9	-0.896	0.505	-0.0141	0.16	-0.127	-0.0742	0.0846	-0.0157	0.0394	0.0399	-0.0997	0.0174	0.000177	0.000119	6.95E-05	0.000264	8.03E-05	5.88E-05	3.34E-05	1.92E-05	5.39E-05	1.27E-05	1.28E-05	3.06E-05	7.25E-05	1
0.136	0.000251	1.42	0.146	0.192	0.278	0	0.0464	-30.6	-1.14	0.698	0.133	0.0269	-0.13	0.0951	0.00836	-0.0502	-0.0211	0.0807	-0.0171	0.0386	0.000145	0.000537	0.000442	0.000605	0.000132	0.000274	0.000137	7.76E-05	0.000107	7.98E-05	0.000188	1.52E-05	0.000186	1
0.141	0.0001	2.63	0.206	0.185	1.34	0	0.24	-31.1	-0.993	0.595	0.154	0.0194	-0.0669	0.0486	0.0946	-0.0683	0.0429	0.102	0.0418	0.0228	5.57E-05	0.000133	8.85E-05	6.56E-05	6.03E-05	7.33E-05	0.000132	9.64E-05	0.000125	6.54E-05	6.27E-05	0.0001	2.77E-05	1
0.148	0.000234	2.96	0.181	0.206	0.702	0	0.108	-29.1	-1.06	0.641	0.0436	-0.0116	0.0396	0.0607	0.0651	-0.113	0.00089	0.181	-0.00434	-0.03	0.000216	0.000529	5.51E-05	0.000148	0.000124	0.000174	0.000138	3.24E-05	0.000128	0.000106	0.000265	0.000707	0.000192	1
0.156	0.000664	3.09	0.189	0.212	0.753	0	0.119	-27.5	-1.07	0.767	-0.0841	-0.0846	0.139	-0.0796	0.0783	-0.0117	0.00982	0.0337	-0.0182	-0.00812	0.000154	0.000314	0.00013	0.000142	6.91E-05	0.000234	0.000179	0.000112	0.000133	0.000138	0.000365	8.53E-05	8.6E-05	1
0.142	0.000129	2.62	0.204	0.196	1.15	0	0.239	-30.8	-1.24	0.752	0.122	-0.0557	0.113	-0.0408	0.0137	0.0439	0.0177	0.0823	-0.0652	0.0096	7.46E-05	0.000827	5.96E-05	0.000109	3.94E-05	6.43E-05	6.83E-05	6.48E-05	6.2E-05	0.000145	0.000348	0.000642	0.000251	1
0.148	0.000519	3.13	0.195	0.213	0.93	0	0.143	-27.8	-1.07	0.672	0.0197	-0.0821	0.00442	0.017	-0.0813	-0.0389	0.04	0.0107	0.00879	-0.0136	0.0005	0.000482	0.000728	0.000258	0.000218	0.000152	0.00014	0.000117	5.92E-05	6.15E-05	0.000482	6.89E-05	0.000212	1
0.149	0.000253	2.44	0.181	0.203	0.775	0	0.114	-28.9	-1.48	0.724	0.388	-0.27	0.176	-0.0648	0.143	-0.194	0.1	0.0325	-0.189	0.132	4.65E-05	0.000308	0.000344	0.000242	0.000137	0.000123	0.000112	0.000101	8.15E-05	8.02E-05	0.000131	0.000234	9.22E-05	1
0.175	8.92E-05	1.07	0.175	0.228	0.419	0	0.0576	-29.9	-1.33	0.659	0.182	0.0627	-0.105	0.248	-0.112	-0.0424	0.00273	0.0196	-0.00673	-0.0492	0.000303	0.00031	0.000337	0.000351	0.000175	0.000177	0.000188	0.000187	0.000264	0.000147	0.000349	0.000191	7.47E-05	1
0.15	0.000532	3.14	0.21	0.232	0.79	0	0.135	-26.4	-1.5	0.771	0.266	-0.145	0.195	0.00415	0.196	-0.194	0.165	-0.0151	0.0291	0.0474	0.000181	7.28E-05	0.00017	0.000278	0.000136	0.000297	0.0003	0.000236	0.000142	0.000155	0.00015	0.000158	6.87E-05	1
0.171	0.00232	3.23	0.268	0.259	1.24	0	0.296	-23.4	-1.01	0.526	0.186	-0.211	0.154	-0.0733	0.146	-0.0582	0.118	-0.0164	-0.0179	0.0431	0.000367	7.38E-05	0.00042	0.000482	0.000191	0.00047	0.000452	0.000189	0.000411	0.000163	0.000265	0.000269	0.000132	1
0.166	9.5E-05	2.83	0.206	0.198	1.5	0	0.223	-30.1	-1.17	0.857	0.115	-0.102	0.145	-0.0799	0.0863	-0.175	0.168	-0.0785	0.0211	-0.00484	7.89E-05	9.13E-05	0.000275	0.000225	7.48E-05	0.000329	6.25E-05	4.34E-05	0.000137	0.000116	0.000108	0.00026	9.2E-05	1
0.174	0.000127	2.07	0.222	0.218	1.14	0	0.22	-29.4	-0.711	0.586	0.168	-0.0589	0.135	-0.052	0.0196	-0.04	0.035	0.0177	-0.0149	-0.0234	8.23E-05	0.000231	0.000152	0.000151	9.49E-05	0.000151	0.000115	0.000136	8.04E-05	0.000103	0.000147	3.55E-05	4.77E-05	1
0.162	0.000696	2.98	0.233	0.222	1.42	0	0.259	-26.2	-1.33	0.458	0.388	-0.169	0.131	-0.0954	0.227	-0.249	0.223	0.0523	-0.117	0.134	0.000123	0.000323	0.000164	0.000237	0.000217	0.00037	0.00027	8.91E-05	0.00013	8.65E-05	0.000182	6.96E-05	9.3E-05	1
0.153	0.000143	1.48	0.181	0.208	0.532	0	0.0769	-30.4	-1.24	0.617	0.29	-0.109	0.185	-0.0649	0.154	-0.209	0.189	-0.0607	0.047	0.087	3.29E-05	8.49E-05	7.86E-05	7.25E-05	0.000103	9.2E-05	0.000126	0.000253	0.000151	6.61E-05	4.29E-05	1.22E-05	6.08E-05	1
0.167	0.000242	2.33	0.193	0.205	0.734	0	0.131	-30	-0.94	0.755	-0.021	-0.0738	0.104	0.0309	0.0422	-0.0318	0.0439	-0.0139	-0.00825	0.0404	0.000156	7.3E-05	0.000149	0.00014	0.000281	0.000151	6.24E-05	6.17E-05	0.00011	5.44E-05	8.28E-05	0.000278	7.48E-05	1
0.171	0.000225	2.09	0.252	0.219	1.66	0	0.308	-29.4	-0.873	0.653	0.0701	-0.0636	0.19	0.0043	0.00226	0.0273	0.0376	0.0509	-0.047	0.0544	0.000175	0.000176	0.000155	0.000119	0.000111	9.39E-05	8.04E-05	9.09E-05	8.44E-05	7.57E-05	0.000123	0.000193	3.97E-05	1
0.167	0.000196	2.84	0.219	0.201	1.6	0	0.245	-29.2	-0.995	0.594	0.153	-0.162	0.0512	0.0405	-0.0185	0.0331	0.0688	0.0772	0.0174	0.0816	0.000139	0.000182	4.98E-05	0.000222	8.56E-05	0.000258	0.000114	7.21E-05	0.0001	0.000115	0.00019	0.000247	6.71E-05	1
0.158	0.000191	2.79	0.237	0.202	1.47	0	0.36	-30.5	-1.21	0.883	0.0685	-0.0271	0.14	0.00132	0.107	0.0268	0.0407	0.1	-0.0209	0.0312	0.000132	4.54E-05	8.31E-05	8.93E-05	4.79E-05	0.000268	0.000128	5.15E-05	0.000132	0.000111	9.28E-05	0.000115	5.71E-05	1
0.162	0.000498	2.55	0.205	0.217	0.92	0	0.137	-28.2	-1.16	0.674	0.135	-0.0874	0.0975	0.0715	-0.0302	0.0274	0.0505	0.0119	0.0289	-0.0074	0.000284	0.000114	0.000122	0.000204	0.000189	0.000134	0.000131	7.17E-05	0.000126	9.42E-05	9.81E-05	8.2E-05	5.81E-05	1
0.165	0.000279	2.45	0.201	0.216	0.909	0	0.143	-28.9	-1.19	0.718	0.135	-0.0583	-0.00473	0.102	0.0411	-0.0209	0.033	0.081	0.0147	0.0759	0.000374	0.0002	0.000311	0.000116	6.25E-05	7.82E-05	0.000186	0.000123	0.000135	0.000111	9.44E-05	0.000163	9.01E-05	1
0.173	0.00015	1.94	0.223	0.213	1.48	0	0.244	-29.6	-0.823	0.629	0.107	-0.06	0.121	-0.0156	0.0883	-0.0158	0.0283	0.0286	-0.0304	0.0561	0.000109	0.000187	0.000105	0.000113	0.000121	0.000125	7.63E-05	0.000107	0.000149	5.83E-05	0.000114	0.0001	3.11E-05	1
0.153	0.000291	1.8	0.186	0.224	0.481	0	0.0566	-28.8	-1.54	0.777	0.152	-0.0495	-0.00634	0.116	0.136	-0.194	0.182	0.0721	-0.0937	0.118	0.000366	0.000915	0.000692	0.000647	0.000682	0.000248	0.000126	5.5E-05	0.000101	8.63E-05	0.000122	0.000108	0.000292	1
0.163	7.08E-05	1.85	0.29	0.251	1.19	0	0.553	-33	-2.49	1.56	-0.0516	-0.124	0.229	0.0632	-0.0781	0.00528	-0.0656	0.0708	-0.136	0.139	0.00028	0.000421	0.000256	0.000453	0.000107	0.000128	9.17E-05	0.000104	0.000122	0.000151	0.00032	0.000103	0.000125	1
0.153	0.000195	2.64	0.205	0.211	1.11	0	0.22	-28.9	-1.12	0.626	0.212	-0.0575	0.0189	0.0213	0.121	-0.0139	0.0801	0.0448	-0.0346	0.0529	0.000178	0.00014	0.000364	0.000254	0.000157	0.000142	0.000176	7.5E-05	0.000209	3.86E-05	0.000173	0.000124	7.99E-05	1
0.148	0.000237	2.59	0.16	0.206	0.646	0	0.113	-28.7	-1.51	0.903	0.0335	-0.00489	0.104	0.0716	0.0684	-0.0317	0.0163	0.0602	0.0169	0.0211	0.000242	0.000341	0.000406	0.000301	0.000163	0.000183	0.000225	9.06E-05	0.00029	0.000209	7.91E-05	0.000275	9.29E-05	1
0.129	0.000568	2.98	0.169	0.214	0.489	0	0.0723	-26.9	-2.01	0.953	0.277	-0.186	0.082	0.03	0.0173	0.000618	0.122	-0.0304	0.0578	0.027	0.000321	0.000386	0.000863	0.000254	0.000177	0.000199	0.000221	9.76E-05	0.000255	0.00021	0.000134	0.000238	0.000191	1
0.136	0.000297	2.64	0.16	0.208	0.405	0	0.078	-28.2	-1.74	0.948	0.156	-0.203	0.207	-0.0425	0.0873	-0.0415	-0.0134	-0.0204	-0.0249	-0.0404	0.00017	0.000731	0.000186	0.000798	0.000297	0.000151	6.96E-05	6.69E-05	4.98E-05	3.17E-05	0.000194	0.000117	0.000246	1
0.138	0.000185	2.87	0.17	0.209	0.666	0	0.11	-28.6	-1.75	0.974	0.0809	-0.13	0.185	-0.0782	0.105	-0.0456	0.0925	0.032	-0.00741	-0.0215	0.000323	0.000277	0.000365	0.000404	0.000186	0.000508	7.65E-05	7.53E-05	4.28E-05	5.56E-05	7.42E-05	0.000323	0.000154	1
0.148	0.000609	2.95	0.19	0.224	0.666	0	0.1	-26.7	-1.39	0.843	0.0862	-0.0837	0.126	0.0623	0.00195	-0.0218	-0.0136	-0.0409	0.0193	0.000819	0.000544	0.000328	0.00024	0.000318	0.000199	0.000109	0.000158	4.14E-05	0.000251	0.000115	0.000269	0.00045	0.000139	1
0.158	0.000351	2.94	0.209	0.234	0.896	0	0.14	-26.8	-1.45	0.934	0.00519	-0.0432	0.0762	0.0106	0.0189	-0.0324	0.0441	0.0167	0.0681	-0.0317	0.000141	0.000143	0.000293	0.000263	9.69E-05	0.000197	9.42E-05	8.79E-05	0.000318	0.000208	0.000188	0.000246	7.56E-05	1
0.153	0.000475	3.18	0.191	0.212	1.11	0	0.145	-27	-1.57	0.907	0.0256	-0.0964	0.133	-0.00523	0.0312	0.0478	0.0345	-0.0312	0.0207	0.0184	0.000261	0.00041	0.000286	0.000209	0.000301	0.000221	0.000133	4.9E-05	0.000284	7.87E-05	0.000137	5.89E-05	0.000108	1
0.161	0.000685	3.14	0.23	0.244	1.08	0	0.17	-25.5	-1.21	0.718	0.141	-0.164	0.153	0.0866	0.0564	-0.0334	0.0996	-0.00276	0.0475	0.0497	0.000469	0.00058	0.00043	0.000282	0.000234	0.000237	0.000152	0.000143	0.00056	0.000173	0.00022	0.000467	0.000155	1
0.162	0.000123	2.39	0.228	0.205	1.66	0	0.264	-29.1	-1.09	0.6	0.156	-0.102	0.231	0.0434	0.0445	0.00488	0.0532	-0.0262	0.00966	-0.00526	0.000204	0.000219	0.00017	0.000199	0.000163	0.000123	0.000155	9.06E-05	0.000132	0.000103	0.000114	0.00019	4.09E-05	1
0.161	0.000383	2.65	0.199	0.225	0.587	0	0.0828	-27.8	-1.09	0.565	0.208	-0.0446	0.145	-0.0698	0.166	-0.1	0.117	0.00319	0.00673	0.0184	0.000207	0.000466	0.000144	0.000156	0.000122	0.000278	0.000107	6.82E-05	4.92E-05	6.1E-05	0.000157	0.000125	0.00011	1
0.144	0.000269	2.64	0.183	0.193	0.861	0	0.177	-29.9	-1.02	0.771	-0.0831	0.0703	0.00723	0.0883	-0.00361	-0.0357	-0.0123	0.047	-0.0486	-0.000197	0.000346	0.000186	3.81E-05	0.000147	0.000145	9.17E-05	0.000101	4.12E-05	0.000215	0.000186	0.000236	0.000362	0.0001	1
0.14	0.000225	2.69	0.169	0.172	0.798	0	0.154	-31.2	-1.92	1.16	-0.0262	-0.0701	-0.0187	0.284	-0.137	0.0291	0.0655	0.00638	0.00783	0.032	5.12E-05	0.00017	0.000268	0.000168	9.9E-05	7.4E-05	8.21E-05	8.89E-05	4.76E-05	0.000208	0.000184	0.000105	6.62E-05	1
0.16	0.000161	1.67	0.207	0.211	0.89	0	0.181	-30.2	-1.1	0.686	0.114	-0.216	0.273	-0.0479	0.13	-0.0404	0.0776	0.00814	-0.0442	-0.0161	0.00013	0.000617	0.000168	0.000249	6.04E-05	0.000142	0.000129	4.23E-05	7.8E-05	6.88E-05	0.000109	0.000224	0.000148	1
0.154	0.000184	2.43	0.201	0.23	0.6	0	0.0723	-29.1	-0.939	0.708	0.004	-0.0519	0.0292	0.027	-0.0103	-0.0516	-0.0287	-0.0573	-0.0965	-0.0446	0.000266	0.000203	0.000154	0.000532	0.000176	0.000197	0.000108	0.000114	0.000172	5.04E-05	0.000299	0.00014	0.000119	1
0.146	0.000103	0.342	0.271	0.225	0.883	0	0.359	-33.8	-1.07	0.594	0.0767	-0.141	0.0488	0.1	-0.124	-0.0234	0.0381	-0.0128	-0.0421	0.0709	0.000194	0.000476	0.000555	0.00026	6.37E-06	3.86E-05	1.45E-05	6.09E-05	6.78E-05	3.56E-05	5.57E-05	0.000118	0.000176	1
0.151	0.000339	2.92	0.207	0.219	0.935	0	0.16	-28.1	-1	0.641	0.137	-0.0651	0.0881	0.0446	0.0725	0.0213	0.0277	-0.0429	-0.0117	0.0221	0.000521	0.0009	0.000352	0.000294	5.75E-05	0.000201	5.43E-05	5.68E-05	0.000159	4.85E-05	0.000108	0.000531	0.000253	1
0.155	0.00126	3.15	0.213	0.229	1.02	0	0.155	-25.9	-0.762	0.592	0.174	-0.136	0.102	0.00219	0.0584	-0.0155	0.0315	0.0427	0.00216	0.0464	0.000152	0.000232	0.000147	0.000692	7.64E-05	9.42E-05	0.0002	0.000159	0.000157	0.000116	0.000256	0.000272	0.000156	1
0.159	0.000291	1.83	0.213	0.214	1.14	0	0.181	-28.5	-1.12	0.659	0.0924	-0.0375	0.0891	-0.0153	0.0111	0.0372	0.0527	-0.00376	-0.00801	0.0102	0.000128	0.000324	0.000106	0.00016	0.000148	0.000145	9.31E-05	7.34E-05	0.000143	0.000101	0.0001	0.000173	6.23E-05	1
0.151	0.000255	2.76	0.19	0.216	0.696	0	0.109	-28	-1.7	0.265	0.703	-0.442	0.177	-0.202	0.319	-0.108	0.22	0.0149	-0.112	0.208	0.000292	0.000125	0.000299	0.000166	0.000257	0.000257	0.000245	0.000149	0.00015	0.000139	0.000165	0.000218	6.04E-05	1
0.173	5.95E-05	0.99	0.238	0.188	1.87	0	0.387	-32.7	-1.17	0.76	0.0689	-0.0859	0.2	0.00532	0.0225	-0.0147	-0.0655	0.0176	-0.0605	0.0614	6.84E-05	0.000101	9.17E-05	7.31E-05	1.95E-05	0.000103	5.3E-05	6.98E-05	8.96E-05	0.000101	8.56E-05	7.68E-05	2.28E-05	1
0.166	0.00025	1.56	0.204	0.198	0.845	0	0.137	-31.7	-1.85	1.05	0.066	-0.168	0.173	0.00469	0.104	-0.0429	-0.0279	0.0725	0.0248	0.00255	0.00018	0.000238	0.00023	0.000139	0.000102	6.93E-05	0.000112	0.000173	0.000265	9.14E-05	0.000252	0.000102	6.66E-05	1
0.172	0.000215	1.32	0.242	0.197	1.75	0	0.359	-31.4	-1.56	0.8	0.119	-0.0684	0.057	0.046	-0.00107	-0.0239	0.0336	0.067	0.0171	0.0128	0.000311	0.000129	0.000102	5.63E-05	4.86E-05	9.42E-05	5.05E-05	0.00014	0.000405	6.81E-05	0.000186	6.47E-05	0.000108	1
0.164	0.000203	2.52	0.255	0.203	1.87	0	0.428	-31.9	-1.58	1.07	0.186	-0.148	0.0186	-0.0311	0.0364	-0.0505	-0.025	-0.0284	0.0107	0.0342	7.59E-05	0.000111	9.21E-05	6.01E-05	6.92E-05	8.65E-05	0.000112	0.000118	0.00022	0.000259	5.94E-05	0.000124	5.97E-05	1
0.169	0.000194	2.64	0.238	0.208	1.54	0	0.343	-30.3	-1.3	0.766	0.202	-0.246	0.154	0.0477	0.0365	0.0496	0.0444	0.0369	-0.00727	0.0254	8.49E-05	0.000155	0.000107	0.000128	0.000115	0.00015	0.000138	7.31E-05	9.88E-05	3.07E-05	7.79E-05	0.000125	3.45E-05	1
0.163	8.84E-05	1.78	0.217	0.198	1.56	0	0.214	-32.7	-1.46	0.84	0.229	-0.114	0.124	0.0969	0.0277	0.0217	0.0836	0.0388	0.0092	0.0418	9.93E-05	0.000182	4.93E-05	0.000214	0.000116	0.000145	0.000171	0.000222	6.5E-05	9.22E-05	0.00016	8.5E-05	5.49E-05	1
0.159	8.25E-05	1.68	0.213	0.21	1.04	0	0.147	-32.6	-1.74	0.806	0.365	-0.214	0.0606	0.0502	0.237	-0.105	-0.0184	0.105	-0.0123	0.0233	9.92E-05	0.000233	0.000212	6.32E-05	0.000114	9.22E-05	0.00011	0.000185	4.8E-05	5.77E-05	6.85E-05	0.000137	5.92E-05	1
0.164	9.43E-05	2.26	0.252	0.218	1.57	0	0.438	-33.7	-1.35	0.683	0.05	-0.175	0.174	-0.025	0.0599	-0.0718	0.027	0.0338	-0.0556	-0.0302	0.000134	0.000326	0.000113	0.000249	0.000107	3.23E-05	0.000136	6.48E-05	0.000134	7.08E-05	0.000178	0.000145	7.73E-05	1
0.16	0.000242	2.7	0.236	0.201	1.6	0	0.353	-31.3	-1.72	1.02	0.0891	-0.214	0.311	-0.0826	0.0459	0.00531	-0.0171	-0.0367	-0.116	-0.00904	6.77E-05	0.00019	0.000219	0.000103	5.86E-05	0.00017	8.47E-05	0.000117	0.000113	7.99E-05	0.000245	0.000154	5.88E-05	1
0.166	0.000222	2.41	0.26	0.206	1.92	0	0.433	-31.2	-1.49	0.917	0.22	-0.24	0.236	-0.0525	0.0459	0.0455	0.0238	0.0367	-0.0544	0.0442	0.000122	0.000251	4.79E-05	0.000116	8.54E-05	3.64E-05	4.78E-05	7.07E-05	6.59E-05	0.000128	0.000129	4.12E-05	5.78E-05	1
0.157	0.000175	2.63	0.247	0.209	1.5	0	0.411	-32.6	-1.4	0.693	0.148	-0.109	0.183	-0.041	0.0576	-0.00986	0.0162	-0.0308	-0.0201	0.0832	0.000216	7.13E-05	6.7E-05	0.00018	7.89E-05	9.91E-05	6E-05	0.000243	0.000223	4.44E-05	2.91E-05	0.000217	7.75E-05	1
0.157	0.000168	1.81	0.243	0.214	1.29	0	0.349	-32.4	-1.48	0.726	0.282	-0.216	0.215	-0.0177	0.041	-0.0221	0.048	0.0287	-0.0432	0.0127	7.15E-05	0.000421	0.000507	5.9E-05	5.64E-05	0.000106	2.66E-05	8.99E-05	6.3E-05	7.13E-05	0.000161	6.97E-05	0.000148	1
0.149	0.000245	2.1	0.155	0.191	0.515	0	0.0895	-29.9	-1.49	0.965	-0.0147	-0.023	-0.00818	0.0853	0.0212	-0.0122	0.0223	-0.0205	0.0368	-0.00309	0.000262	0.000224	0.000526	0.000136	0.000196	0.000125	0.000126	0.000126	0.000159	8.66E-05	0.000183	0.00012	0.000112	1
0.0859	0.000358	2.71	0.237	0.223	1.53	0	0.213	-27.4	1.09	-0.89	-0.498	-0.352	-0.148	0.227	0.297	0.0806	0.207	-0.014	-0.327	-0.225	0.000136	0.000378	0.000233	0.00902	0.000241	0.000166	0.000188	9.28E-05	0.000252	0.00014	0.000511	0.0125	0.00399	1
0.0949	0.000216	1.96	0.195	0.176	1.32	0	0.188	-29.6	0.995	-0.929	-0.595	-0.264	-0.159	0.205	0.28	0.0901	0.104	0.0671	-0.364	-0.261	0.000188	2.18E-05	0.000191	8.35E-05	3.41E-05	3.43E-05	0.000159	0.000378	9.21E-05	3.44E-05	4.96E-05	0.000418	0.000129	1
0.0969	0.000192	2.8	0.213	0.198	1.58	0	0.246	-28.1	1.08	-0.922	-0.606	-0.35	-0.2	0.148	0.142	-0.0267	0.132	0.0969	-0.327	-0.265	0.000108	0.000197	0.000234	0.000178	0.000242	0.000157	0.000237	0.000148	0.000203	0.000211	0.000125	0.00039	7.06E-05	1
0.0938	9.96E-05	1.96	0.205	0.167	1.63	0	0.25	-30.6	0.897	-0.772	-0.645	-0.24	-0.162	0.179	0.195	0.0606	0.0282	0.0818	-0.346	-0.263	8.15E-05	5.24E-05	9.27E-05	0.000121	8.15E-05	6.15E-05	6.42E-05	0.000162	6.67E-05	0.000121	2.57E-05	0.000205	4.81E-05	1
0.093	0.000172	1.96	0.202	0.156	1.49	0	0.236	-31	1.04	-0.933	-0.6	-0.279	-0.141	0.161	0.157	-0.0524	0.0604	0.0278	-0.313	-0.261	6.58E-05	2.2E-05	6.57E-05	1.94E-05	7.92E-05	3.83E-05	5.28E-05	0.000121	0.000197	2.8E-05	3.43E-05	9.82E-05	4.91E-05	1
0.0871	9.4E-05	1.65	0.17	0.181	1.06	0	0.164	-30.4	1.07	-0.815	-0.503	-0.323	-0.144	0.136	0.178	-0.011	0.125	0.0566	-0.317	-0.239	5.39E-05	8.87E-05	0.000118	0.0001	3.85E-05	7.01E-05	0.000166	8.87E-05	0.000134	0.000146	4E-05	6.73E-05	3.99E-05	1
0.09	0.000723	3.06	0.204	0.208	1.25	0	0.193	-25.8	1.02	-0.939	-0.559	-0.285	-0.241	0.158	0.195	0.0523	0.0969	0.0855	-0.274	-0.254	0.000253	0.00031	0.000438	0.000583	0.000163	0.000135	7.66E-05	0.000131	0.000134	0.000175	0.000109	0.00102	0.000261	1
0.0973	0.000488	2.77	0.231	0.187	1.87	0	0.282	-27.2	0.368	-0.704	-0.464	-0.365	-0.224	0.107	0.22	0.0732	0.198	0.0104	-0.304	-0.229	0.000262	8.55E-05	0.000174	0.000275	0.000114	6.59E-05	7.96E-05	9.25E-05	0.000239	8.33E-05	6.37E-05	0.000774	0.000191	1
0.0981	0.000221	2.14	0.214	0.176	1.63	0	0.251	-28.5	0.866	-0.719	-0.484	-0.277	-0.18	0.116	0.154	-0.00322	0.0879	0.0508	-0.313	-0.253	7.98E-05	0.000107	7.64E-05	8.97E-05	0.000109	3.38E-05	0.000127	0.000199	0.000207	7.93E-05	0.000113	0.000111	4.74E-05	1
0.0939	0.000145	2.58	0.197	0.186	1.44	0	0.2	-29	0.987	-0.892	-0.523	-0.268	-0.202	0.122	0.205	0.0582	0.145	0.00533	-0.34	-0.242	0.000159	0.000109	0.000104	0.000275	0.000154	8.9E-05	0.00011	0.000164	0.000119	4.18E-05	0.000128	0.000578	0.000134	1
0.0948	0.000534	2.98	0.209	0.208	1.32	0	0.215	-26.2	0.87	-0.937	-0.49	-0.368	-0.127	0.125	0.192	0.0813	0.167	0.0361	-0.355	-0.263	0.000138	0.00024	0.000169	0.000161	0.00024	9.35E-05	0.000111	0.000145	0.000208	0.000345	0.00013	0.00183	0.00046	1
0.0975	0.000284	2.6	0.211	0.199	1.6	0	0.207	-27.3	0.764	-0.811	-0.554	-0.436	-0.029	0.025	0.318	0.0449	-0.0069	0.195	-0.436	-0.128	0.000296	0.000183	0.000128	0.000301	0.000146	7.37E-05	0.000204	0.000113	0.000467	0.000285	0.000167	0.00223	0.000568	1
0.104	0.000187	2.82	0.211	0.187	1.64	0	0.242	-28.7	1.03	-0.948	-0.503	-0.314	-0.172	0.152	0.167	0.0434	0.109	0.029	-0.343	-0.254	0.000111	9.92E-05	5.96E-05	3.86E-05	0.000134	7.16E-05	9.29E-05	0.000169	5.59E-05	0.00024	0.000107	0.00367	0.000987	1
0.107	9.53E-05	2.49	0.2	0.163	1.55	0	0.215	-31.1	0.862	-0.822	-0.543	-0.312	-0.179	0.0999	0.17	-0.00847	0.0974	0.0405	-0.236	-0.183	2.72E-05	6.48E-05	2.27E-05	8.22E-05	2.24E-05	2.6E-05	6.15E-05	3.84E-05	8.09E-05	4.39E-05	1.86E-05	0.000293	7.22E-05	1
0.0992	0.000176	2.4	0.217	0.168	1.75	0	0.256	-30.1	1.14	-0.924	-0.561	-0.385	-0.29	-0.0524	0.0571	-0.0423	0.0469	-0.0106	-0.272	-0.144	3.3E-05	6.72E-05	8.73E-05	8.92E-05	5.58E-05	2.05E-05	6.62E-05	5.89E-05	0.000454	8.22E-05	3.26E-05	0.000497	0.000157	1
0.0985	0.000168	2.58	0.185	0.152	1.52	0	0.205	-31	0.862	-0.68	-0.616	-0.32	-0.25	0.0842	0.0792	-0.00754	0.149	0.0127	-0.269	-0.2	3.95E-05	5.48E-05	6.91E-05	0.000147	8.24E-05	0.000111	5.55E-05	6.19E-05	4.76E-05	2.39E-05	6.04E-05	0.00021	5.03E-05	1
0.109	0.000195	2.42	0.22	0.176	1.81	0	0.279	-29.1	-0.212	-0.609	-0.431	-0.466	-0.178	0.132	0.163	0.0301	0.0879	-0.00579	-0.165	-0.166	0.000172	0.000101	0.000221	6.51E-05	7.28E-05	6.49E-05	0.000117	4.69E-05	4.66E-05	6.04E-05	2.83E-05	0.000127	5.49E-05	1
0.0907	0.000194	2.01	0.198	0.169	1.59	0	0.224	-30.2	1.09	-0.847	-0.581	-0.308	-0.202	0.118	0.161	0.0404	0.106	0.00669	-0.296	-0.201	7.83E-05	8.88E-05	0.000152	0.00015	6.58E-05	5.27E-05	0.00011	0.00011	0.000128	2.93E-05	4.14E-05	0.000805	0.000201	1
0.0977	0.000192	2.46	0.214	0.198	1.52	0	0.234	-28.3	1.06	-0.903	-0.544	-0.271	-0.191	0.108	0.224	0.099	0.0973	0.0342	-0.297	-0.232	0.000119	0.00012	0.000131	0.000335	0.000122	0.00013	5.51E-05	0.000141	0.000517	0.000129	0.000143	0.00336	0.000889	1
0.126	0.000251	2.99	0.195	0.195	1.42	0	0.193	-27.9	1.09	-0.829	-0.496	-0.258	-0.113	0.163	0.156	-0.0719	0.0303	0.0105	-0.327	-0.238	0.00108	0.000165	0.000183	0.000284	3.94E-05	0.000119	7.8E-05	0.000162	0.000168	0.000159	0.000351	0.000326	0.000262	1
0.143	0.000333	2.46	0.191	0.162	1.47	0	0.205	-29.4	0.827	-0.814	-0.522	-0.185	-0.201	0.148	0.0932	-0.00324	0.0543	0.0654	-0.247	-0.172	2.89E-05	2.43E-05	5.82E-05	7.73E-05	4.21E-05	3.37E-05	4.12E-05	0.000111	0.000114	5.94E-05	4.04E-05	0.000154	3.9E-05	1
0.15	0.000197	2.67	0.228	0.187	1.67	0	0.248	-29.6	0.48	-0.586	-0.52	-0.249	-0.065	0.159	0.179	-0.0418	0.0587	0.0284	-0.25	-0.188	4.48E-05	6.05E-05	4.73E-05	0.000133	5.56E-05	6.16E-05	0.000127	7.55E-05	0.000216	4.38E-05	6.01E-05	0.000129	5.04E-05	1
0.143	0.000143	2.19	0.217	0.198	1.18	0	0.226	-31.2	0.839	-0.828	-0.484	-0.297	-0.182	0.138	0.233	0.0259	0.107	0.00663	-0.226	-0.17	7.81E-05	2.8E-05	0.000133	0.000105	0.000174	0.000106	0.000234	8.94E-05	4.4E-05	6.39E-05	3.44E-05	6.91E-05	5.78E-05	1
0.16	0.000111	2.38	0.195	0.174	1.47	0	0.195	-30.9	0.991	-0.841	-0.366	-0.296	-0.132	0.13	0.181	-0.0932	0.0511	0.0846	-0.299	-0.204	0.000124	8.59E-05	0.000221	0.000189	0.000204	7.73E-05	6.48E-05	0.000135	8.64E-05	4.94E-05	8.71E-05	6.56E-05	5.64E-05	1
0.172	0.000111	2	0.194	0.165	1.6	0	0.22	-32.4	0.146	-0.465	0.158	0.0505	0.0133	0.199	0.036	-0.0929	0.00582	0.0426	-0.0832	0.0606	3.21E-05	2E-05	9.52E-05	0.000138	0.000149	2.58E-05	5.66E-05	3.6E-05	5.59E-05	6.43E-05	5.96E-05	5.03E-05	3.99E-05	1
0.163	0.000111	2.79	0.212	0.187	1.61	0	0.249	-30.7	0.0941	-0.584	0.0687	0.0267	-0.00537	0.211	0.076	-0.0926	-0.0393	0.0664	-0.0661	0.0989	4.95E-05	0.00014	0.000119	0.000496	0.000201	6.89E-05	0.000291	5.74E-05	6.79E-05	3.21E-05	9.43E-05	6.26E-05	0.000129	1
0.146	0.000511	2.73	0.203	0.198	1.42	0	0.193	-28.1	0.0675	-0.505	0.0434	0.101	-0.0109	0.219	0.0533	-0.122	-0.00705	0.0677	-0.078	0.0669	0.000159	0.000112	8.44E-05	0.000276	0.000149	0.000122	0.000112	0.000127	0.000135	6.48E-05	0.000129	4.23E-05	5.57E-05	1
0.154	0.000849	3.11	0.207	0.218	1.22	0	0.19	-26.5	0.144	-0.575	-0.0119	0.144	0.0558	0.161	0.00566	-0.101	0.0277	0.0821	-0.123	0.0878	0.000174	0.000284	0.000195	0.000387	8.82E-05	0.000158	0.000182	9.41E-05	0.000263	8.75E-05	0.00059	4.44E-05	0.000147	1
0.182	6.94E-05	1.84	0.193	0.183	1.43	0	0.193	-31.5	0.0652	-0.487	0.0451	0.0741	-0.0235	0.126	0.081	-0.0428	0.0474	0.0997	-0.142	0.0416	3.51E-05	7.13E-05	0.000118	0.000267	8.88E-05	6.88E-05	0.00025	0.000169	7.65E-05	4.23E-05	0.000174	3.66E-05	7.74E-05	1
0.185	0.000319	2.96	0.221	0.196	1.65	0	0.252	-29.6	0.132	-0.544	0.119	0.113	0.0584	0.152	0.0161	-0.0799	0.104	0.0737	-0.104	-0.0392	5.38E-05	4.49E-05	6.82E-05	5.33E-05	0.000183	0.000109	7.9E-05	0.00019	7.05E-05	0.000113	0.000149	6.57E-05	4.87E-05	1
0.204	0.000108	2.81	0.218	0.177	1.65	0	0.234	-32.4	0.189	-0.528	0.222	0.0288	0.00977	0.177	0.105	-0.11	0.0664	0.0994	-0.104	-0.0108	1.59E-05	3.64E-05	4.42E-05	7.09E-05	4.37E-05	3.2E-05	4.06E-05	8.69E-05	0.000111	8.19E-05	8.28E-05	1.74E-05	2.91E-05	1
0.208	0.000121	1.84	0.227	0.196	1.82	0	0.227	-30.8	0.286	-0.554	0.276	0.138	0.0456	0.0927	0.0242	-0.0953	0.0819	0.0761	-0.0791	0.0477	4.77E-05	3.67E-05	4.33E-05	0.0002	9.54E-05	6.96E-05	0.000178	0.000191	0.000125	6.72E-05	8.37E-05	4.31E-05	5.81E-05	1
0.212	0.000118	1.14	0.222	0.194	1.57	0	0.203	-31.4	0.299	-0.528	0.224	0.121	0.0244	0.178	0.101	-0.0936	0.0226	0.0237	-0.1	0.048	6.47E-05	9.59E-05	3.83E-05	8.67E-05	6.48E-05	5.75E-05	0.00012	7.33E-05	3.82E-05	3.67E-05	9.04E-05	5.34E-05	2.48E-05	1
0.193	0.0002	2.33	0.245	0.265	1.32	0	0.175	-27.7	0.151	-0.573	0.148	0.105	0.0249	0.147	0.099	-0.0959	0.0296	0.0604	-0.0456	0.0714	0.000601	0.000144	0.000151	0.00165	0.000636	0.000202	0.000586	0.000265	0.000364	0.000103	0.00138	0.00037	0.000473	1
0.195	0.000219	2.02	0.226	0.171	1.79	0	0.274	-31.1	-0.00522	-0.387	0.074	0.2	0.0207	0.249	0.126	-0.0638	-0.0301	0.0312	-0.0113	0.142	2.73E-05	1.5E-05	3.97E-05	9.29E-05	8.86E-05	4.37E-05	4.11E-05	2.88E-05	7.77E-05	1.64E-05	5.43E-05	5.85E-05	2.54E-05	1
0.187	0.000243	2.63	0.202	0.183	1.49	0	0.195	-30.5	0.145	-0.564	0.205	0.133	-0.0131	0.0528	0.0423	-0.0845	0.0798	0.0693	-0.0848	0.0346	4.65E-05	3.47E-05	4.91E-05	0.000146	5.63E-05	0.000102	0.000133	0.000153	9.01E-05	0.000139	9.72E-05	3.46E-05	4.33E-05	1
0.216	8.28E-05	1.56	0.219	0.17	1.55	0	0.224	-32.6	0.264	-0.488	0.287	0.0711	0.0809	0.2	0.134	-0.0636	0.0592	0.0797	-0.0983	0.0208	5.13E-05	3.79E-05	2.95E-05	3.67E-05	5.66E-05	4.92E-05	4.91E-05	5.63E-05	4.22E-05	8.08E-05	6.29E-05	3.24E-05	1.38E-05	1
0.213	0.000107	1.97	0.209	0.19	1.22	0	0.172	-31.6	0.268	-0.533	0.256	0.0583	0.0766	0.141	0.107	-0.0866	0.072	0.0803	-0.0197	0.0856	5.84E-05	6.96E-05	1.11E-05	5.2E-05	3.22E-05	4.03E-05	6.13E-05	0.000125	0.000206	8.8E-05	0.000122	2.22E-05	5.24E-05	1
0.169	0.000167	2.41	0.215	0.183	1.7	0	0.24	-30	-0.787	-0.524	0.132	0.0738	-0.0644	0.0811	0.114	-0.026	-0.0377	0.0348	-0.0554	-0.0375	0.000101	4.27E-05	3.48E-05	0.000196	0.000214	5.95E-05	4.42E-05	3.28E-05	9.28E-05	5.84E-05	6.48E-05	4.23E-05	5.87E-05	1
0.203	0.000146	2.21	0.25	0.261	1.36	0	0.195	-28.2	0.269	-0.56	0.225	0.0753	-0.00607	0.145	0.12	-0.131	0.0296	0.0163	-0.0575	0.0423	0.000477	0.000241	0.00015	0.00126	0.00067	0.000509	0.000995	0.00026	0.000146	0.000146	0.000818	5.1E-05	0.00037	1
0.191	0.000206	2.26	0.228	0.202	1.7	0	0.243	-29.6	0.224	-0.578	0.207	0.0831	0.0501	0.209	0.0897	-0.143	0.0268	-0.00191	-0.0911	0.0627	4.75E-05	7.21E-05	5.5E-05	0.000411	0.000112	0.00011	0.000154	0.000156	0.000144	9.56E-05	0.000219	4.72E-05	9.7E-05	1
0.189	0.000313	2.55	0.225	0.18	1.77	0	0.27	-30.7	0.0699	-0.626	0.154	0.0534	-0.00465	0.0999	0.00795	-0.0786	0.0679	0.0212	-0.138	0.0395	4.01E-05	2.94E-05	4.54E-05	8.14E-05	3.29E-05	9.56E-05	0.000103	0.000308	0.000105	5.98E-05	2.92E-05	2.45E-05	7.46E-05	1
0.154	0.000369	2.83	0.173	0.168	1.18	0	0.189	-30.2	-0.162	-0.463	-0.054	0.119	-0.069	0.142	0.0741	-0.0674	-0.0431	0.024	-0.074	0.068	4.33E-05	0.000102	0.000109	7.99E-05	4.63E-05	9.44E-05	2.81E-05	5.9E-05	6.3E-05	4.9E-05	3.61E-05	3.3E-05	2.69E-05	1
0.161	0.000351	2.59	0.188	0.173	1.47	0	0.204	-30	-0.268	-0.529	0.13	0.212	-0.0583	0.0367	0.0904	-0.136	-0.038	0.14	-0.0218	-0.0224	0.000151	0.000108	0.000149	0.000172	6.63E-05	8.39E-05	6.9E-05	6.41E-05	3.28E-05	4.73E-05	8.25E-05	0.00017	4.7E-05	1
0.192	0.000248	1.57	0.171	0.168	1.18	0	0.184	-30.3	-0.647	-0.301	0.1	0.0753	0.0183	0.0681	0.0743	-0.0343	-0.00741	0.014	-0.0466	0.0352	3.36E-05	0.000106	4.25E-05	0.000157	0.000534	7.08E-05	7.27E-05	3.71E-05	8.79E-05	2.8E-05	3.6E-05	2.89E-05	0.000135	1
0.171	0.000518	2.88	0.188	0.186	1.06	0	0.175	-29.2	-0.386	-0.307	0.0204	0.118	-0.0304	0.102	0.005	-0.113	0.000368	0.0153	-0.00749	0.0957	7.47E-05	3.12E-05	7.53E-05	5.45E-05	0.000153	0.000146	3.92E-05	8.93E-05	0.000102	6.67E-05	8.41E-05	3.88E-05	3.75E-05	1
0.182	0.000587	2.49	0.159	0.173	0.802	0	0.154	-29.4	-0.212	-0.493	-0.0764	-0.109	-0.0887	0.149	0.0198	-0.0126	-0.0182	0.00712	-0.0839	0.0061	5.05E-05	3.49E-05	9.59E-05	0.000112	0.000198	0.00017	0.000241	0.000124	0.000177	0.000108	6.72E-05	3.15E-05	6.45E-05	1
0.195	0.00028	2.91	0.229	0.184	1.81	0	0.273	-30.2	0.186	-0.59	0.192	0.0559	-0.00295	0.154	0.0808	-0.091	0.0146	0.0707	-0.0859	0.0099	5.89E-05	3.78E-05	4.25E-05	0.00012	9.4E-05	6.66E-05	6.42E-05	4.89E-05	0.000112	4.33E-05	0.00011	3.81E-05	2.98E-05	1
0.201	0.000238	2.24	0.234	0.188	1.88	0	0.277	-30.6	0.37	-0.522	0.13	0.0897	0.000701	0.125	0.0783	-0.0603	0.0434	0.0152	-0.0761	0.04	5.32E-05	4E-05	6.12E-05	0.00013	6.13E-05	0.000113	8.46E-05	9.02E-05	6.47E-05	4.08E-05	4.74E-05	3.16E-05	2.92E-05	1
0.19	0.000689	2.99	0.173	0.173	1.15	0	0.158	-29.8	-0.019	-0.374	0.055	0.0988	-0.0177	0.188	0.0279	-0.0731	0.0817	0.0733	-0.0348	0.0222	3.72E-05	2.43E-05	8.17E-05	0.000106	0.00011	0.000142	7.29E-05	0.000122	6.41E-05	2.33E-05	8.7E-05	1.81E-05	3.99E-05	1
0.204	0.000209	2.77	0.212	0.183	1.66	0	0.232	-30.7	0.283	-0.464	0.291	0.081	0.00812	0.141	0.0846	-0.0866	0.068	0.064	-0.0575	0.0734	4.46E-05	6.72E-05	6.3E-05	5.49E-05	9.91E-05	7.5E-05	5.01E-05	0.000143	3.94E-05	2.94E-05	5.82E-05	3.11E-05	3.06E-05	1
0.202	0.000347	2.6	0.218	0.176	1.73	0	0.241	-30.7	0.197	-0.547	0.21	0.0533	0.049	0.167	0.0816	-0.0969	0.0858	0.0608	-0.0817	0.0254	1.58E-05	4.29E-05	4.32E-05	6.96E-05	3.64E-05	8.53E-05	5.65E-05	0.000139	7.12E-05	0.000149	6.51E-05	2.92E-05	3.92E-05	1
0.185	0.000263	2.64	0.192	0.163	1.59	0	0.216	-30.7	-0.512	-0.629	0.0486	0.123	0.00092	0.0998	0.0729	-0.0459	0.0101	0.0877	-0.0513	0.0656	5.24E-05	3.54E-05	0.00011	4.2E-05	0.000193	9.26E-05	8.82E-05	1.43E-05	7.59E-05	1.84E-05	5.1E-05	1.92E-05	4.86E-05	1
0.163	0.00033	2.81	0.183	0.173	1.06	0	0.188	-29.5	-0.509	-0.82	-0.394	0.0745	-0.103	-0.0607	0.143	-0.0772	0.107	0.00898	0.0186	0.0193	5.77E-05	6.14E-05	5.34E-05	7.19E-05	4.39E-05	0.000108	3.33E-05	5.63E-05	2.41E-05	2.93E-05	2.92E-05	5.21E-05	2.22E-05	1
0.174	0.000476	2.68	0.172	0.162	1.27	0	0.167	-29.8	-0.413	-0.489	-0.126	-0.0019	-0.0716	0.0731	-0.0524	-0.0528	-0.046	0.0105	-0.0648	0.0432	1.83E-05	5.64E-05	4.2E-05	6.75E-05	0.000106	0.00025	4.31E-05	1.69E-05	8.66E-05	3.98E-05	5.6E-05	5.62E-05	5.95E-05	1
0.171	0.000935	2.94	0.222	0.171	1.94	0	0.284	-27.1	-1	-0.871	-0.169	-0.12	-0.111	0.0383	0.0471	0.0132	-0.0148	-0.0287	-0.00767	0.0776	2.87E-05	8.59E-05	5.72E-05	8.3E-05	0.000224	7E-05	0.000126	8.07E-05	6.75E-05	5.15E-05	7.31E-05	5.93E-05	4.79E-05	1
0.19	0.000156	2.37	0.223	0.175	1.7	0	0.239	-31.9	0.107	-0.58	0.207	0.103	0.0119	0.172	0.0724	-0.124	0.0649	0.0428	-0.0569	0.0456	1.55E-05	5.65E-05	5.36E-05	0.000163	3.87E-05	3.99E-05	3.63E-05	0.000172	0.000108	2.7E-05	5.42E-05	2.65E-05	5.07E-05	1
0.175	0.000174	1.95	0.237	0.182	1.87	0	0.268	-31.3	0.259	-0.532	0.263	0.0761	0.0412	0.215	0.0922	-0.1	0.0608	0.0855	-0.0843	0.0677	5.14E-05	3.13E-05	2.62E-05	0.000341	4.19E-05	4.75E-05	0.000114	7.91E-05	4.44E-05	6.17E-05	0.000355	5.1E-05	0.000112	1
0.14	0.000746	2.48	0.261	0.175	2.32	0	0.375	-29	-0.703	0.0339	0.245	0.571	0.218	0.484	0.275	0.245	0.242	0.333	0.159	0.256	3.34E-05	5.65E-05	6.7E-05	2.92E-05	2.55E-05	3.28E-05	4.23E-05	2.34E-05	3.94E-05	4.83E-05	0.000103	5.81E-05	2.15E-05	1
0.118	0.00176	2.28	0.226	0.16	2.09	0	0.337	-27.6	-0.527	0.161	-0.0248	0.404	0.0766	0.306	0.232	0.3	0.495	0.501	0.176	0.249	4.9E-05	7.5E-05	7.02E-05	4.42E-05	4.89E-05	4.38E-05	2.92E-05	7.47E-05	5.83E-05	8.12E-05	3.28E-05	4.72E-05	1.65E-05	1
0.102	0.00231	2.73	0.22	0.164	2	0	0.328	-26.9	-0.484	0.152	0.0606	0.634	0.0573	0.587	0.349	0.318	0.372	0.251	0.177	0.175	3.85E-05	0.000182	8.44E-05	2.36E-05	8.7E-05	8.13E-05	5.69E-05	2.52E-05	3.35E-05	6.39E-05	4.4E-05	7.16E-05	4.11E-05	1
0.14	0.000746	2.48	0.261	0.175	2.32	0	0.375	-29	-0.703	0.0338	0.245	0.571	0.218	0.484	0.275	0.245	0.242	0.333	0.159	0.256	3.34E-05	5.65E-05	6.7E-05	2.92E-05	2.55E-05	3.28E-05	4.23E-05	2.34E-05	3.94E-05	4.83E-05	0.000103	5.8E-05	2.15E-05	1
0.127	0.00176	2.28	0.226	0.16	2.09	0	0.337	-27.6	-0.527	0.161	-0.0247	0.404	0.0766	0.306	0.232	0.3	0.495	0.501	0.176	0.249	4.9E-05	7.5E-05	7.02E-05	4.42E-05	4.89E-05	4.39E-05	2.92E-05	7.47E-05	5.83E-05	8.12E-05	3.28E-05	4.72E-05	1.64E-05	1
0.1	0.00231	2.73	0.22	0.164	2	0	0.328	-26.9	-0.484	0.152	0.0606	0.634	0.0572	0.587	0.349	0.318	0.372	0.251	0.177	0.175	3.85E-05	0.000182	8.44E-05	2.37E-05	8.7E-05	8.13E-05	5.69E-05	2.52E-05	3.35E-05	6.39E-05	4.4E-05	7.16E-05	4.11E-05	1
0.219	0.00348	3.07	0.234	0.166	2.14	0	0.371	-28.7	-3.49	0.199	-0.0424	0.274	-0.169	-0.0179	-0.153	0.0434	-0.0772	-0.00544	0.111	-0.118	9.2E-05	4.82E-05	0.000189	5.97E-05	2.68E-05	3.21E-05	6.98E-05	7.4E-05	3.74E-05	0.000208	9.48E-05	0.000192	6.28E-05	1
0.124	0.00105	2.34	0.164	0.185	0.488	0	0.0685	-29.3	-2.07	1.23	-0.362	0.569	0.163	0.347	-0.0564	0.134	-0.322	-0.22	0.309	-0.03	0.000153	0.000118	5.93E-05	0.000207	9.13E-05	0.000294	5.85E-05	0.00046	0.000391	0.000171	0.000153	0.00019	0.000121	1
0.227	0.000311	2.16	0.251	0.197	1.78	0	0.387	-31.4	-2.9	0.509	0.197	0.0487	0.187	-0.0155	0.039	0.00573	-0.181	-0.104	0.0239	0.107	1.77E-05	3.58E-05	5.2E-05	5.89E-05	7.72E-05	2.16E-05	9.23E-05	0.00103	0.000171	0.000229	8.69E-05	1.84E-05	0.00027	1
0.208	0.000633	2.04	0.219	0.195	1.28	0	0.277	-31.2	-2.23	0.594	0.335	0.302	0.173	0.315	-0.108	-0.148	-0.23	0.14	-0.146	0.0685	7.13E-05	3.09E-05	2.51E-05	7.03E-05	3.13E-05	0.000184	0.000512	3.95E-05	0.000613	0.000124	2.24E-05	1.98E-05	0.000193	1
0.263	0.000285	2.88	0.285	0.191	2.42	0	0.439	-32.9	-2.14	0.115	0.0292	0.126	0.138	0.139	-0.063	-0.0411	-0.0114	-0.0291	0.00653	-0.00118	3.22E-05	3.62E-05	7.75E-05	4.98E-05	1.96E-05	5.01E-05	5.62E-05	5.38E-05	0.000192	3.84E-05	8.54E-05	2.02E-05	4.44E-05	1
0.314	0.000299	2.07	0.303	0.193	2.27	0	0.469	-34.1	-1.79	-0.355	-0.0543	-0.115	0.0916	0.322	0.254	0.0681	-0.0897	-0.236	-0.0694	0.00479	2.26E-05	2.27E-05	1.42E-05	1.3E-05	2.58E-05	2.39E-05	0.000123	6.57E-05	3.77E-05	5.73E-05	2.53E-05	8.38E-06	3.07E-05	1
0.328	0.00013	2.66	0.316	0.194	2.43	0	0.446	-35	-1.59	-0.59	-0.261	0.0329	-0.0298	0.163	0.208	0.00597	-0.243	-0.186	-0.0819	0.198	2.04E-05	1.61E-05	1.04E-05	1.41E-05	9.99E-06	1.58E-05	2.32E-05	5.72E-05	3.92E-05	9.99E-05	5.21E-05	1.94E-05	2.56E-05	1
0.325	0.000192	2.6	0.339	0.213	2.5	0	0.476	-34.3	-1.76	-0.153	-0.103	0.0185	0.197	0.143	0.142	-0.166	-0.203	-0.000937	0.118	0.0844	6.82E-06	4.87E-05	6.1E-06	1.59E-05	2.64E-05	3.76E-05	4.5E-05	6.46E-05	8.01E-05	1.34E-05	2.92E-05	1.11E-05	2.28E-05	1
0.155	0.000608	2.14	0.167	0.185	0.457	0	0.0504	-29.8	-2.65	1.1	0.179	0.671	-0.0932	0.212	-0.0837	0.205	-0.169	-0.154	0.269	-0.141	8.04E-05	4.14E-05	6.14E-05	4.65E-05	7.03E-05	0.000116	4.98E-05	0.000708	0.00116	0.000442	3.24E-05	8.64E-05	0.000341	1
0.203	0.00172	2.37	0.179	0.188	0.528	0	0.0658	-28.9	-1.82	1.99	-0.324	0.874	-0.254	0.192	-0.385	-0.144	-0.0461	0.0521	0.079	-0.0355	0.000139	0.00023	0.000345	2.16E-05	7.13E-05	0.000216	4.69E-05	5.94E-05	0.000498	0.000152	0.000192	0.000127	0.000131	1
0.197	0.00061	2.37	0.197	0.193	0.74	0	0.129	-29.9	-2.4	1.01	0.13	0.728	-0.316	0.237	-0.213	-0.105	-0.403	-0.0994	0.172	-0.205	0.000113	4.72E-05	0.00014	1.87E-05	0.000301	0.00117	0.000215	0.000125	0.000713	0.000452	0.000144	1.4E-05	0.000329	1
0.193	0.00168	2.38	0.164	0.177	0.533	0	0.071	-29.3	-2.44	0.947	-0.39	0.679	0.275	0.546	0.144	0.138	-0.215	0.0758	0.0423	-0.0691	6.47E-05	0.000107	3.22E-05	7.39E-05	0.000139	7.2E-05	0.000366	0.000368	0.000213	0.000648	0.000263	6.69E-05	0.000175	1
0.223	0.000483	2.51	0.201	0.194	0.857	0	0.171	-30.2	-2.01	1.41	-0.235	0.658	-0.0653	0.132	-0.0887	-0.059	-0.0718	-0.0936	0.142	-0.112	0.000167	0.000339	6.59E-05	0.000417	0.000351	0.000612	0.000111	0.000271	0.0002	0.00012	0.000132	4.38E-05	0.000161	1
0.0921	0.000709	2.47	0.107	0.0951	0.517	0	0.0898	-27.5	-1.56	-1.53	0.772	0.867	-0.344	-0.22	-0.0389	-0.235	0.468	-0.0393	-0.19	-0.0851	8.21E-05	0.000301	0.000205	0.000138	0.000145	0.000274	0.000173	0.000117	8.88E-05	7.94E-05	0.000246	0.000323	8.36E-05	1
0.0897	0.00117	2.86	0.0965	0.0906	0.712	0	0.111	-27.4	-3.31	-1.76	0.934	0.349	0.212	0.235	-0.913	0.124	0.26	0.336	-0.62	0.0946	0.000294	0.000211	0.000465	7.11E-05	0.000183	0.00026	0.000366	0.000329	0.000384	0.000359	0.000236	0.0002	0.000103	1
0.0754	0.000418	2.47	0.135	0.108	1.21	0	0.172	-28.9	-1.35	-1.94	0.589	0.66	-0.0536	-0.206	-0.509	-0.0474	0.337	0.112	-0.238	0.0193	0.000145	2.68E-05	9.64E-05	0.000236	6.48E-05	0.00012	0.000206	0.000231	0.000344	0.00015	9.62E-05	0.000144	8.34E-05	1
0.0565	0.000129	1.6	0.138	0.103	1.42	0	0.239	-29.8	-2.79	-1.39	0.777	0.219	0.609	-0.279	-0.302	-0.206	-0.00598	0.23	-0.117	-0.228	0.00014	0.000198	0.000226	0.000205	0.000137	0.000209	0.000164	0.000178	0.000109	0.000123	0.000252	0.000188	4.19E-05	1
0.0399	0.00108	1.62	0.142	0.107	1.15	0	0.21	-27.9	-1.73	-2.02	0.154	0.213	0.241	0.179	-0.0309	-0.0972	0.0845	-0.0633	-0.14	-0.0226	0.000237	6.29E-05	5.54E-05	9.38E-05	4.15E-05	8.15E-05	6.09E-05	0.000188	8.69E-05	3.82E-05	8.79E-05	0.00011	5.72E-05	1
0.0824	0.000463	2.36	0.112	0.113	0.705	0	0.133	-26.3	-1.55	-0.88	-0.0335	0.603	0.193	0.229	-0.346	0.0291	-0.184	0.0554	-0.0748	0.0249	0.000341	0.00032	0.000186	0.000154	0.00015	0.000182	0.000605	0.000253	9.93E-05	0.00018	0.000113	0.000205	0.000133	1
0.0693	8.69E-05	2.54	0.13	0.093	1.32	0	0.168	-31.3	-1.04	-2.07	0.295	0.687	0.23	-0.182	-0.409	0.00544	0.226	0.0274	-0.194	0.0397	6.9E-05	9.75E-05	0.000184	0.000112	0.000133	0.000117	7.85E-05	0.000228	0.000225	8.52E-05	0.000168	0.000137	5.2E-05	1
0.0847	0.000127	1.98	0.163	0.108	1.62	0	0.276	-30.5	-1.39	-2.66	0.22	0.801	0.283	0.163	-0.339	-0.00375	0.167	0.0974	-0.105	-0.0173	0.000112	0.00014	7.04E-05	8.12E-05	0.000125	0.000179	0.000151	0.000306	0.000283	0.000173	0.000457	8.29E-05	0.00011	1
0.0701	0.000614	1.49	0.136	0.0896	1.29	0	0.171	-30.8	-2.13	-1.07	0.267	0.073	0.279	-0.197	-0.49	-0.0884	0.127	0.343	-0.199	-0.0264	3.92E-05	2.79E-05	9.48E-05	3.28E-05	4.57E-05	2E-05	5.82E-05	0.000169	2.26E-05	3.45E-05	2.6E-05	4.65E-05	4.04E-05	1
0.0857	0.000762	2.27	0.122	0.0827	1.21	0	0.164	-29.1	-2.58	-1.04	0.105	0.564	0.00927	0.102	-0.263	-0.0255	0.148	0.0717	-0.0108	-0.0574	5.21E-05	0.000113	2.37E-05	2.76E-05	4.65E-05	5.55E-05	3.81E-05	6.48E-05	0.000199	9.39E-05	0.000248	6.48E-05	6.7E-05	1
0.0935	0.000583	2.46	0.118	0.0761	1.06	0	0.15	-30.2	-2.57	-1.11	0.737	0.25	0.356	-0.106	-0.146	-0.0909	0.266	0.0529	-0.164	0.112	3.55E-05	5.41E-05	6.29E-05	0.000238	3.4E-05	3.43E-05	0.000172	6.33E-05	7.48E-05	2.89E-05	5.69E-05	4.09E-05	6.14E-05	1
0.0726	0.000455	2.2	0.124	0.0845	1.1	0	0.139	-30.5	-1.54	-1.15	-0.00116	0.599	0.199	-0.299	-0.0701	0.0624	0.164	0.0758	-0.164	0.0593	9.6E-05	0.000355	3.65E-05	2.93E-05	1.9E-05	8.65E-05	4.08E-05	0.000148	3.46E-05	4.46E-05	9.72E-05	0.000117	8.81E-05	1
0.106	0.000154	1.99	0.145	0.0969	1.47	0	0.207	-30.8	-2.31	-0.944	0.0867	0.662	0.535	-0.362	-0.405	0.243	0.232	0.132	-0.246	0.0983	0.000148	4.25E-05	5.65E-05	4.53E-05	7.58E-05	4.44E-05	5.04E-05	0.000154	0.00019	0.000106	0.000165	7.54E-05	5.19E-05	1
0.0828	0.00152	0.657	0.125	0.0961	0.708	0	0.146	-31.9	-1.72	-1.58	-0.107	0.0121	0.0941	0.202	-0.0119	-0.104	0.169	-0.0486	-0.24	0.0533	0.000166	2.29E-05	9.73E-05	0.000275	3.77E-05	0.000235	9.49E-05	1.92E-05	4.86E-05	2.07E-05	1.08E-05	8.81E-05	8.47E-05	1
0.0932	0.000839	2.31	0.119	0.0801	1.11	0	0.148	-28.9	-2.13	-1.76	0.941	0.192	0.325	0.131	-0.511	-0.0593	0.454	-0.088	-0.0932	-0.0869	3.42E-05	2.86E-05	5.05E-05	6.38E-05	3.85E-05	5.91E-05	7.69E-05	0.0003	0.000448	0.000147	4.08E-05	0.000196	0.000125	1
0.0979	0.00248	0.674	0.114	0.0742	0.989	0	0.113	-29	-2.08	-1.51	0.937	0.545	0.0669	-0.223	-0.264	0.165	0.0263	0.202	-0.314	-0.043	3.92E-05	2.68E-05	0.000243	2.01E-05	2.59E-05	4.9E-05	3.94E-05	3.55E-05	2.81E-05	3.66E-05	2.84E-05	2.63E-05	5.88E-05	1
0.0839	0.00271	0.912	0.106	0.0819	0.609	0	0.102	-29.6	-2.36	-0.585	-0.292	0.612	-0.125	0.458	-0.3	-0.16	0.0566	0.03	-0.0244	-0.0813	4.26E-05	0.000132	6.44E-05	8.04E-06	3.19E-05	9.36E-05	4.83E-05	5.88E-05	7.15E-05	0.000107	3.1E-05	8.67E-05	3.39E-05	1
0.0608	9.89E-05	1.54	0.175	0.104	1.8	0	0.288	-31.3	-2.15	-1.65	0.0635	0.567	0.211	-0.131	-0.192	0.0881	0.232	0.169	-0.224	0.195	3.06E-05	6.09E-05	8.4E-05	8.3E-05	4.12E-05	8.71E-05	9.11E-05	0.000265	3.59E-05	5.96E-05	8.13E-05	6.54E-05	5.87E-05	1
0.063	0.000598	2.26	0.109	0.0919	1.02	0	0.142	-25.9	-2.43	-1.54	-0.0717	-0.304	0.408	0.188	0.303	-0.19	0.307	-0.162	-0.12	0.108	0.000166	0.000235	0.000522	0.000108	0.000205	0.000382	0.000377	0.000363	0.000319	0.000277	0.0002	0.000253	0.00011	1
0.0833	0.000307	2	0.13	0.0889	1.25	0	0.169	-30.3	-2.63	-1.16	0.593	0.179	0.211	-0.00664	-0.264	-0.0242	0.233	0.143	-0.169	0.016	0.000302	0.000102	6.12E-05	1.57E-05	5.07E-05	8.4E-05	5.73E-05	8.15E-05	0.000119	0.000114	4.4E-05	5.71E-05	7E-05	1
0.0854	0.000213	1.32	0.14	0.0943	1.31	0	0.186	-29.1	-1.89	-1.95	0.269	0.267	0.275	0.227	-0.159	-0.00417	0.0605	0.0381	-0.22	-0.0311	2.86E-05	5.63E-05	9.8E-05	0.000241	9.39E-05	0.000266	0.000113	0.000392	0.000147	0.000125	5.64E-05	0.000116	0.000101	1
0.0894	0.00121	2.19	0.126	0.0882	1.26	0	0.143	-27.8	-2.26	-1.65	0.317	0.591	0.214	0.147	-0.303	-0.0422	0.194	-0.00562	-0.175	-0.0254	8.57E-05	0.000119	3.29E-05	0.000112	0.000207	6.44E-05	7.15E-05	8.21E-05	0.00025	6.94E-05	0.000138	9.1E-05	5.97E-05	1
0.0783	0.000137	1.25	0.119	0.0769	1.13	0	0.146	-33.2	-1.47	-1.7	-0.155	0.736	0.368	-0.0447	-0.303	-0.0661	0.123	-0.0035	-0.189	0.206	3.84E-05	6.38E-05	7.79E-05	4.9E-05	7.94E-05	8E-05	3E-05	4.36E-05	6.58E-05	2.37E-05	0.000106	4.27E-05	2.34E-05	1
0.0665	0.00129	1.25	0.127	0.0912	1.26	0	0.201	-30.2	-1.36	-1.11	-0.61	1.14	-0.12	0.146	-0.582	0.312	-0.105	0.173	-0.234	0.0559	8.41E-05	7.78E-05	1.38E-05	1.26E-05	2.55E-05	2.86E-05	0.00034	0.000123	4.16E-05	2.88E-05	5.56E-05	0.00147	0.000394	1
0.0739	0.00126	1.46	0.124	0.0777	1.11	0	0.145	-30.5	-2.65	-1.32	-0.222	0.129	0.257	-0.566	-0.187	-0.117	0.0161	0.1	-0.328	-0.0328	4.8E-05	2.14E-05	4.46E-05	7.59E-05	1.37E-05	7.93E-05	2.37E-05	0.000113	4.07E-05	5.65E-05	4.72E-05	3.91E-05	2.69E-05	1
0.0736	7.25E-05	1.92	0.147	0.0945	1.44	0	0.217	-31.9	-1.23	-2.06	0.208	0.328	0.374	-0.169	-0.255	-0.047	0.0334	-0.0188	-0.00808	-0.0266	9.1E-05	7.53E-05	4.76E-05	6E-05	2.88E-05	7.86E-05	0.000209	0.000227	0.000164	7.72E-05	0.000108	0.000208	6.61E-05	1
0.211	0.000269	1.54	0.27	0.209	2.23	0	0.356	-29.1	0.134	0.268	0.0149	-0.177	-0.359	-0.147	-0.00909	0.135	-0.395	-0.164	-0.201	-0.0805	0.000117	9.33E-05	6.09E-05	0.000115	6.86E-05	9.98E-05	7.89E-05	5.23E-05	5.65E-05	0.000105	4.81E-05	8.15E-05	2.35E-05	1
0.224	0.00253	3.09	0.327	0.205	2.65	0	0.495	-29.3	-2.56	-0.924	-0.755	-0.58	-0.0985	-0.0614	-0.115	-0.202	-0.0174	0.112	-0.0029	0.127	2.04E-05	3.31E-05	1.67E-05	2.99E-05	3.91E-05	5.09E-05	3.03E-05	5.74E-05	3.29E-05	2.14E-05	1.48E-05	6.08E-05	1.48E-05	1
0.112	0.032	3.12	0.217	0.183	1.79	0	0.29	-23.7	-1.12	0.552	0.111	0.331	-0.125	-0.101	0.0461	0.0853	-0.0134	0.0549	0.0849	0.0717	5E-05	6.72E-05	0.000164	0.000108	7.1E-05	0.000117	8.89E-05	5.27E-05	6.58E-05	4.12E-05	5.25E-05	0.000118	3.53E-05	1
0.0595	0.0211	2.67	0.258	0.221	2.02	0	0.343	-22.1	-0.572	0.371	0.418	0.211	-0.0328	0.0605	0.0844	0.0776	0.0127	0.0379	-0.00327	0.00791	0.000307	0.00013	0.00016	0.000318	0.00016	0.00018	0.000259	0.00026	0.000182	9.32E-05	0.000231	0.00012	7.08E-05	1
0.0803	0.000745	2.02	0.178	0.17	1.2	0	0.238	-26.7	-0.942	0.648	0.277	0.203	0.214	-0.0869	0.146	0.129	0.069	0.096	0.177	0.0867	0.000213	0.000104	0.000122	0.000145	7.06E-05	0.000174	0.000121	0.000187	0.000217	8.89E-05	0.000159	9.73E-05	4.68E-05	1
0.14	0.000746	2.48	0.261	0.175	2.32	0	0.375	-29	-0.703	0.0339	0.245	0.571	0.218	0.484	0.275	0.245	0.242	0.333	0.159	0.256	3.34E-05	5.65E-05	6.7E-05	2.92E-05	2.55E-05	3.28E-05	4.23E-05	2.34E-05	3.94E-05	4.83E-05	0.000103	5.81E-05	2.15E-05	1
0.118	0.00176	2.28	0.226	0.16	2.09	0	0.337	-27.6	-0.527	0.161	-0.0248	0.404	0.0766	0.306	0.232	0.3	0.495	0.501	0.176	0.249	4.9E-05	7.5E-05	7.02E-05	4.42E-05	4.89E-05	4.38E-05	2.92E-05	7.47E-05	5.83E-05	8.12E-05	3.28E-05	4.72E-05	1.65E-05	1
0.102	0.00231	2.73	0.22	0.164	2	0	0.328	-26.9	-0.484	0.152	0.0606	0.634	0.0573	0.587	0.349	0.318	0.372	0.251	0.177	0.175	3.85E-05	0.000182	8.44E-05	2.36E-05	8.7E-05	8.13E-05	5.69E-05	2.52E-05	3.35E-05	6.39E-05	4.4E-05	7.16E-05	4.11E-05	1
0.0956	0.000682	1.86	0.109	0.0982	0.866	0	0.137	-26.4	-1.47	-0.0817	-0.00632	0.623	-0.692	0.223	0.0668	-0.14	-0.0815	0.181	0.135	-0.165	0.000147	0.000132	0.000681	0.000173	0.000167	0.000139	0.000185	0.000144	0.000525	0.000372	0.000285	0.000262	0.000168	1
0.115	0.000195	2.09	0.178	0.148	1.59	0	0.252	-30.2	-2.75	-0.647	0.0325	0.845	-0.774	0.247	0.199	-0.228	-0.0317	0.177	-0.159	-0.0464	0.000166	0.000192	0.000181	0.000301	4.18E-05	0.000138	6.53E-05	9.32E-05	0.000152	7.18E-05	1.49E-05	2.43E-05	8.05E-05	1
0.095	0.000224	2.53	0.146	0.12	1.21	0	0.183	-30.7	-3.84	-1.41	-0.352	-0.239	-0.847	-0.28	0.113	-0.806	0.3	-0.229	-0.464	-0.0951	0.000137	6.68E-05	5.7E-05	0.000221	0.000225	0.000135	6.48E-05	0.000101	3.51E-05	3.32E-05	0.0001	6.91E-05	6.23E-05	1
0.094	0.000259	3.13	0.124	0.114	0.905	0	0.162	-30	-3.1	-1.33	-0.464	0.0326	-0.662	-0.0502	0.121	-0.561	0.0275	-0.0495	-0.218	0.0296	5.27E-05	6.76E-05	0.000209	8.97E-05	6.37E-05	0.000206	0.000273	3.87E-05	7.25E-05	6.98E-05	0.000119	6.6E-05	7.27E-05	1
0.0966	9.19E-05	2.45	0.167	0.118	1.43	0	0.217	-31.7	-2	-1.82	-0.155	-0.251	0.00532	-0.258	0.0478	-0.0768	-0.0899	-0.0537	-0.0621	-0.116	3.39E-05	7.14E-05	3.49E-05	8.49E-05	5.98E-05	3.95E-05	7.09E-05	0.000168	2.11E-05	7.51E-05	5.68E-05	4.26E-05	3.67E-05	1
0.0888	0.000143	2.35	0.173	0.17	1.18	0	0.209	-30.7	-2.99	-1.6	-0.703	0.236	-0.832	0.0282	0.337	-0.387	-0.378	0.267	-0.0862	-0.107	7.95E-05	0.000283	0.000205	0.00089	0.000368	0.00011	0.000181	0.000129	0.000134	2.63E-05	1.69E-05	6.22E-05	0.000228	1
0.0891	0.0002	1.63	0.18	0.134	1.55	0	0.24	-31.7	-1.54	-0.952	-0.276	0.225	-0.319	0.15	-0.0383	0.00329	-0.126	0.106	-0.152	-0.0632	2.79E-05	4.26E-05	7.06E-05	1.87E-05	1.94E-05	2.91E-05	1.6E-05	4.84E-05	7.45E-06	1.91E-05	2E-05	1.29E-05	1.72E-05	1
0.0963	0.000307	2.04	0.206	0.17	1.44	0	0.193	-30.4	-1.24	-0.483	0.221	-0.0303	-0.0385	0.144	-0.227	0.169	-0.117	0.0755	-0.00978	-0.0186	8.05E-06	2.44E-05	2.06E-05	2.32E-05	4.29E-05	3.04E-05	2.74E-05	4.13E-05	3.11E-05	3.7E-05	4.34E-05	5.4E-06	1.2E-05	1
0.0476	0.000398	1.44	0.193	0.206	1.15	0	0.171	-28.3	-1.94	-0.997	0.165	0.238	0.0766	0.0791	0.0579	-0.128	-0.0505	0.0101	-0.0108	0.059	9.15E-05	8.96E-05	0.000223	0.000112	6.67E-05	0.000203	0.000104	5.8E-05	0.000124	0.000108	7.68E-05	0.000115	4.82E-05	1
0.0639	0.000152	2.11	0.134	0.148	0.764	0	0.13	-29.4	-2.08	-1.48	0.169	0.0792	0.135	-0.00117	0.0159	0.027	-0.00254	-0.0358	0.0213	-0.00619	8.94E-05	0.000111	0.000327	0.000209	9.77E-05	3.82E-05	0.000137	0.000117	0.00021	8.29E-05	0.000111	9.11E-05	7.46E-05	1
0.0731	0.000576	1.66	0.171	0.196	0.943	0	0.158	-27.7	-1.75	-0.222	-0.122	0.444	-0.465	0.35	-0.154	-0.00106	-0.0106	0.14	-0.0461	-0.033	7.75E-05	0.000121	0.000133	0.000245	3.95E-05	6.81E-05	0.000129	0.000122	0.000102	0.000103	0.000307	0.000153	7.14E-05	1
0.0638	0.00238	3.02	0.15	0.142	1.24	0	0.178	-25.5	-1.77	-0.224	0.101	0.709	-0.615	0.0656	0.186	-0.138	0.00191	0.0783	-0.0233	-0.0312	0.000103	0.00022	0.00025	0.000137	0.000101	6.96E-05	0.000151	0.000109	0.000139	7.64E-05	7.92E-05	0.000139	5.33E-05	1
0.0639	0.00135	3.15	0.131	0.103	1.19	0	0.171	-28.5	-4.64	-2.28	-0.919	0.421	-0.893	0.0165	0.234	-0.144	-0.131	-0.143	-0.218	-0.119	5.59E-05	0.000113	0.000183	0.00012	0.000162	0.000165	0.000123	0.000158	0.000111	0.000211	9.6E-05	8.45E-05	4.26E-05	1
0.0986	0.00155	2.93	0.151	0.134	1.28	0	0.173	-26.8	-1.78	-0.515	0.176	0.857	-0.65	0.0834	0.179	-0.138	-0.132	0.0673	0.127	-0.0359	7.11E-05	0.000185	9.74E-05	0.000195	0.000133	0.000109	9.66E-05	4.74E-05	4.05E-05	4.45E-05	9.31E-05	3.23E-05	5.18E-05	1
0.166	0.00157	2.27	0.129	0.173	0.395	0	0.0765	-24.7	-2.77	-1.45	-0.487	-0.378	-0.367	-0.513	-0.218	-0.187	-0.374	0.2	0.137	0.03	0.00123	0.000448	0.00028	0.000521	0.00073	0.000211	0.000319	0.000118	9.38E-05	0.000297	0.000112	0.000369	0.000307	1
0.171	0.0016	2.22	0.153	0.197	0.43	0	0.0717	-25.4	-3.51	-0.911	-0.737	-0.94	-0.245	-0.465	-0.0901	-0.229	-0.234	0.183	0.0348	-0.0745	0.000498	0.00146	0.00157	0.000403	0.000438	0.00033	0.000402	0.000155	0.000229	0.000152	0.000312	0.000846	0.000461	1
0.0563	0.000792	1.82	0.116	0.164	0.286	0	0.0655	-26.7	-3.68	-1.19	-1.04	-0.741	-0.0105	-0.223	0.122	0.0219	-0.219	-0.063	-0.368	-0.314	0.000479	0.000895	0.00128	0.000696	0.000196	0.000333	0.000471	0.000241	0.000252	0.000193	0.000115	0.000782	0.000338	1
0.101	0.00243	1.83	0.156	0.18	0.748	0	0.122	-25.8	-4.02	-1.64	-0.956	-0.64	-0.324	-0.169	0.0488	-0.123	0.0676	-0.102	-0.00495	-0.0924	0.000271	0.000217	0.000255	0.000339	0.000296	0.000328	0.000247	6.37E-05	0.000231	0.000139	0.000126	0.000212	7.92E-05	1
0.309	0.00173	1.92	0.218	0.199	1.6	0	0.249	-27.5	-3	-1.62	-0.715	-0.288	-0.00103	-0.241	-0.222	0.00985	0.205	-0.0529	-0.159	0.163	0.000103	9.26E-05	0.000179	0.000116	0.000379	9.28E-05	0.000257	0.000172	3.52E-05	0.000137	0.000103	0.000109	8.77E-05	1
0.114	0.00333	2.13	0.186	0.174	1.31	0	0.206	-27.6	-3.01	0.407	0.027	-0.461	0.391	0.0636	-0.0314	0.116	-0.179	-0.0144	-0.333	-0.241	0.000265	2.11E-05	0.000208	0.00051	0.000197	0.000165	0.000153	3.62E-05	3.8E-05	4.51E-05	7.71E-05	0.000184	0.000131	1
0.346	0.000378	2.53	0.371	0.186	2.2	0	0.483	-34.3	-0.000894	-0.992	-0.0511	-0.0734	-0.159	-0.0724	0.0279	-0.0798	-0.224	-0.00217	-0.122	0.14	1.54E-05	6.92E-06	5.42E-05	1.61E-05	2.19E-05	7.77E-06	1.05E-05	2.22E-05	1.71E-05	4.45E-06	1.25E-05	6.19E-05	1.75E-05	1
0.089	0.00606	2.07	0.143	0.173	0.39	0	0.0421	-27.7	-1.46	-1.07	-0.393	0.338	-0.689	0.0532	-0.273	0.186	-0.166	-0.0644	-0.225	0.0108	0.000561	8E-05	4.39E-05	0.000348	0.000405	0.000847	0.000731	9.86E-05	5.51E-05	0.000112	7.41E-05	1.07E-05	0.000281	2
0.0931	0.017	2.65	0.155	0.192	0.379	0	0.0382	-23.5	-1.86	-1.51	0.0777	0.6	-0.817	0.235	-0.245	0.12	-0.22	-0.0383	-0.361	-0.0441	0.000823	0.000951	0.000316	0.000127	0.000224	0.000228	4.18E-05	4.75E-05	6.38E-05	6.48E-05	8.96E-05	9.1E-05	0.000295	2
0.0921	0.00326	2.61	0.16	0.183	0.424	0	0.0762	-25.3	-1.37	-1.44	-0.459	-0.183	-0.093	0.00772	-0.181	0.263	-0.26	0.224	-0.147	0.0411	0.000145	0.000169	0.000128	0.00011	0.000523	0.000497	0.000999	0.000175	0.000134	0.000105	6.03E-05	0.000128	0.000264	2
0.0502	0.0145	1.64	0.0749	0.13	0.0254	0	0.0271	-26.8	-2.08	-0.79	-0.565	0.132	-0.364	0.124	0.0209	0.315	-0.218	0.141	0.0242	0.176	0.000386	0.000442	3.3E-05	0.000164	0.000262	7.42E-05	0.000218	0.00039	5.9E-05	0.000222	0.000104	0.000232	0.000131	2
0.0431	0.0419	3.04	0.0775	0.127	0.0392	0	0.0301	-25.8	-2.12	-1.54	-0.549	1.12	-0.528	-0.161	-0.066	0.315	-0.196	0.358	-0.0147	0.0714	9.78E-05	0.00074	0.000237	3.44E-05	2.45E-05	3.64E-05	3.1E-05	6.28E-05	0.00018	2.73E-05	4.9E-05	0.000343	0.000201	2
0.0419	0.0716	3.22	0.0789	0.135	0.0273	0	0.0234	-26.3	-1.32	-0.388	-0.546	0.545	-0.538	0.0102	-0.28	0.0894	-0.16	0.239	-0.0948	0.0632	9.09E-05	0.00057	0.000382	0.00334	0.000292	8.42E-05	0.000145	2.15E-05	0.000157	1.13E-05	3.84E-06	2.19E-05	0.000893	2
0.0454	0.00246	3.21	0.168	0.199	0.495	0	0.0885	-21.7	0.679	-0.564	-0.722	-0.71	-0.369	-0.323	-0.0523	0.00465	-0.133	0.0508	0.045	-0.177	0.00182	0.00131	0.000955	0.00092	0.00136	0.00239	0.000887	0.0003	0.00167	0.00265	0.00155	0.00236	0.000678	2
0.0628	0.00231	3.11	0.11	0.12	0.513	0	0.093	-25.1	-1.09	-0.335	-0.211	0.0245	0.0146	0.0373	-0.00993	-0.0305	-0.211	-0.0276	-0.0979	-0.168	0.000178	0.000123	0.000195	0.000243	7.61E-05	0.00039	0.000159	0.000111	0.000188	0.000115	7.3E-05	0.000183	8.26E-05	2
0.0735	0.00198	3.23	0.105	0.112	0.474	0	0.0904	-25.5	-1.06	-0.178	-0.202	-0.0602	-0.0176	0.0108	-0.0174	-0.0774	-0.197	-0.0722	-0.133	-0.167	0.000145	0.000296	0.000215	8.67E-05	4.69E-05	9.41E-05	0.00025	0.00017	0.000138	0.000141	7.29E-05	0.000172	7.1E-05	2
0.0833	0.00196	3.3	0.115	0.121	0.626	0	0.108	-25.4	-1.08	-0.118	-0.23	0.14	-0.0894	-0.0736	0.0615	-0.0668	-0.154	-0.0931	-0.138	-0.155	0.000211	0.000111	0.000284	0.000253	6.67E-05	9.54E-05	0.000279	5.04E-05	0.00013	7.72E-05	0.000357	0.000259	9.97E-05	2
0.017	0.00631	2.1	0.0932	0.144	0.106	0	0.0281	-22	-2.01	0.0407	0.674	0.314	0.248	-0.541	-0.144	0.278	0.22	-0.0537	0.0814	-0.055	0.000335	0.000378	0.000252	0.000156	0.000239	0.000226	0.000174	0.000558	0.000234	0.000182	0.000867	0.00331	0.000846	2
0.0153	0.0047	1.87	0.0979	0.148	0.136	0	0.028	-22.4	-2.14	-0.0152	0.679	0.26	0.176	-0.514	-0.111	0.197	0.213	-0.0441	0.118	-0.078	0.000623	0.000528	0.00021	0.000191	0.000173	0.00181	0.000413	0.000185	0.000362	0.000202	0.000682	0.00129	0.000488	2
0.035	0.0248	2.83	0.176	0.212	0.254	0	0.0427	-20	0.389	-1.3	-0.698	-1.15	-0.275	0.0764	0.467	0.335	0.243	0.103	-0.12	-0.267	0.00223	0.00147	0.00096	0.00028	0.000459	0.000613	0.000315	0.000668	0.000218	7.02E-05	0.00072	0.00484	0.00127	2
0.0869	0.000693	3.26	0.138	0.15	0.545	0	0.0826	-26.8	-0.92	0.824	-0.0463	0.501	0.353	0.138	0.29	0.126	0.066	0.154	0.0615	0.0451	0.000201	0.00035	0.000128	0.000396	0.000441	0.000113	0.000187	0.000358	0.000178	3.25E-05	0.000125	0.000251	0.000124	2
0.0919	0.000971	3.16	0.141	0.156	0.593	0	0.0888	-26.2	-0.847	0.783	-0.0754	0.451	0.394	0.0553	0.212	0.183	0.0365	0.113	0.0503	0.0277	0.000798	0.000414	0.000448	0.000339	9.95E-05	0.000188	0.000139	0.000209	0.000137	5.63E-05	8.86E-05	0.000377	0.000204	2
0.101	0.000331	2.52	0.178	0.168	1.2	0	0.226	-28.2	-1.07	0.939	-0.109	0.488	0.187	0.129	0.242	0.145	0.149	0.1	0.0948	0.119	0.000736	0.000244	0.000234	5.34E-05	0.000473	0.000177	8.53E-05	0.000143	0.00021	4.27E-05	0.000213	0.000176	0.000186	2
0.107	0.000439	3.18	0.171	0.182	0.835	0	0.149	-27.4	-0.362	0.62	-0.126	0.395	0.12	0.148	0.229	0.0727	0.0906	0.121	0.075	0.0538	0.00017	0.000118	0.000515	0.000309	0.000199	0.000186	0.000109	0.000166	4.76E-05	0.000194	0.00015	0.000138	0.000115	2
0.113	0.000302	2.96	0.15	0.166	0.66	0	0.11	-28	-0.744	0.714	-0.176	0.417	0.0741	0.233	0.156	0.0476	0.0656	0.0701	0.0422	0.063	0.000256	0.000178	0.000131	0.000143	0.000253	0.000123	0.000114	0.000125	0.00015	8.76E-05	0.000171	0.000101	5.19E-05	2
0.0504	0.00266	3.06	0.228	0.206	1.01	0	0.358	-27.1	-5.06	0.121	1.44	-0.0264	-0.317	0.0395	0.122	0.014	0.0663	-0.0307	-0.0662	-0.0568	9.54E-05	0.000137	0.000126	0.000615	0.000135	0.000364	0.000118	0.000116	0.000758	0.000754	8.31E-05	0.000278	0.000252	2
0.0615	0.00316	3.31	0.229	0.207	1.01	0	0.36	-26.8	-4.99	0.102	1.36	-0.0816	-0.359	0.00592	0.0724	-0.0242	0.0917	-0.0119	-0.0641	-0.0439	5.33E-05	0.000109	0.000112	0.000645	6.23E-05	0.000388	0.00027	7.63E-05	0.000738	0.000676	0.000194	0.00026	0.000244	2
0.0631	0.00314	3.31	0.229	0.207	1.01	0	0.359	-26.7	-4.92	0.0685	1.26	-0.152	-0.36	0.0373	0.0824	-0.046	0.041	-0.0408	-0.0673	-0.0619	8.22E-05	0.000113	7.47E-05	0.000744	0.000124	0.00051	0.000172	0.000116	0.000844	0.00076	7.67E-05	0.000583	0.000298	2
0.0617	0.00302	3.3	0.23	0.207	1.02	0	0.362	-26.8	-4.95	0.0519	1.23	-0.214	-0.429	0.0169	0.0769	-0.0134	0.0582	-0.0201	-0.0588	-0.0199	4.18E-05	6.83E-05	0.000101	0.000534	6.45E-05	0.000562	0.000216	0.00016	0.0005	0.000617	0.000158	0.000113	0.000213	2
0.0629	0.00313	3.31	0.23	0.207	1.02	0	0.361	-26.9	-5.06	0.0301	1.26	-0.179	-0.4	0.027	0.1	-0.0248	0.0684	-0.0256	-0.0451	-0.0175	8.7E-05	0.00016	0.000144	0.000603	0.00016	0.000397	0.000218	0.000168	0.000726	0.000597	0.000136	0.000403	0.000212	2
0.0659	0.00029	2.34	0.107	0.155	0.279	0	0.0439	-24.4	0.632	0.171	-0.415	-0.0101	0.0115	-0.116	0.114	0.213	-0.0893	0.0476	-0.145	0.16	0.00186	0.000786	0.00217	0.00206	0.00138	0.00167	0.000437	0.000562	0.000149	0.00159	0.00168	0.00108	0.000643	2
0.0107	0.0029	2.84	0.044	0.0977	0.0105	0	0.00659	-20.6	1.89	-0.439	-0.346	-0.103	-0.0636	-0.0937	-0.0614	0.0117	0.0225	-0.00844	0.0205	-0.104	0.0065	0.00493	0.00299	0.00319	0.00605	0.000827	0.00165	0.00102	0.00282	0.00135	0.00196	0.0039	0.00183	2
0.00887	0.00438	3.24	0.0507	0.108	0.0129	0	0.00411	-20.5	2.65	-0.444	-0.14	0.122	-0.0382	0.0895	0.0515	-0.0816	-0.0223	0.00619	0.0498	-0.0888	0.00449	0.00211	0.00288	0.00807	0.00593	0.00373	0.00276	0.00128	0.00522	0.0028	0.00194	0.00531	0.00189	2
0.0797	0.000345	3.03	0.184	0.178	1.14	0	0.199	-28.9	-3.8	-1.6	0.301	0.0646	-0.22	-0.0126	-0.0471	-0.179	0.0828	-0.0413	0.185	0.0153	0.000199	0.000186	0.000301	0.000204	0.000212	0.000462	0.000246	0.000547	0.000174	0.000144	9.15E-05	0.000206	0.000126	2
0.0662	0.000296	3.15	0.157	0.161	0.92	0	0.152	-29.1	-3.67	-1.66	0.295	0.0965	-0.0951	0.0959	-0.0972	-0.0458	0.0487	-0.0364	0.155	-0.0238	0.000211	0.000195	0.000308	0.000558	8.18E-05	0.000176	0.000112	0.000481	0.000142	0.000339	0.000422	0.000377	0.000147	2
0.0289	0.00596	3.23	0.103	0.127	0.301	0	0.0804	-21.1	0.579	-1.88	-0.819	-0.333	-0.711	-0.52	-0.175	-0.163	-0.25	-0.00873	-0.0857	-0.104	0.000322	0.00125	0.00178	0.00052	0.001	0.000974	0.00118	0.000472	0.000365	0.000468	0.00134	0.000528	0.00045	2
0.03	0.00454	3.29	0.102	0.128	0.303	0	0.0731	-21.5	0.374	-1.92	-1.02	-0.331	-0.66	-0.422	-0.168	-0.182	-0.234	-0.0715	-0.154	-0.0348	0.00104	0.00115	0.00149	0.000992	0.000626	0.000712	0.00123	0.00129	0.00236	0.000491	0.00196	0.000956	0.000519	2
0.03	0.00512	3.27	0.102	0.125	0.31	0	0.0772	-21.4	0.192	-1.96	-0.951	-0.277	-0.615	-0.447	-0.237	-0.0667	-0.195	-0.028	-0.0665	-0.0726	0.000353	0.000756	0.000733	0.000882	0.000355	0.00127	0.00122	0.000738	0.000261	0.000339	0.000887	0.000508	0.000324	2
0.0189	0.00706	3.19	0.0364	0.086	0.00556	0	0.0151	-21.7	-2.93	-1.97	-0.11	0.433	0.709	0.0685	-0.225	-0.292	0.0812	0.177	0.129	-0.227	0.000619	0.000438	0.000606	0.00105	0.00126	0.000572	0.0032	0.000666	0.000371	0.00201	0.00146	0.000742	0.000787	2
0.0157	0.00861	3.28	0.039	0.0896	0.00704	0	0.0143	-21.5	-3.07	-2.29	-0.227	0.487	0.725	0.0644	-0.154	-0.323	0.0792	0.0696	0.066	-0.202	0.00023	0.00042	0.000431	0.000288	0.000755	0.000572	0.00218	0.00213	0.00104	0.00101	0.000544	0.000361	0.000641	2
0.158	0.00054	3.1	0.149	0.122	1.4	0	0.222	-27.2	-0.00339	0.385	-0.43	-0.182	0.103	0.0146	-0.0192	0.0629	-0.0633	-0.0883	-0.0572	-0.104	0.000186	0.000128	0.000146	0.00015	0.000227	0.000169	9.19E-05	0.000101	0.000122	0.000223	0.000262	0.000143	5.04E-05	2
0.156	0.000645	3.09	0.141	0.119	1.31	0	0.189	-26.9	-0.106	0.343	-0.555	-0.264	-0.0825	-0.0169	-0.0213	-0.0415	-0.0494	-0.0461	-0.0594	-0.0261	0.000218	8.93E-05	0.000288	0.000132	6.61E-05	0.000104	0.000174	0.00025	0.000206	0.00021	0.000106	8.88E-05	6.97E-05	2
0.158	0.000521	3.19	0.15	0.123	1.46	0	0.212	-27	0.0202	0.216	-0.683	-0.162	0.0354	0.0236	0.163	-0.0827	-0.161	-0.0409	-0.0492	-0.0165	0.000124	0.000205	0.000154	0.0003	0.000167	0.000219	0.000156	0.000133	0.000134	0.000125	0.00013	8.48E-05	5.44E-05	2
0.145	0.000802	3.13	0.141	0.121	1.27	0	0.192	-26.7	-0.19	0.394	-0.561	-0.237	0.0659	0.116	-0.102	-0.129	-0.145	-0.0802	0.0433	-0.0881	9.09E-05	0.00014	0.000146	0.000241	0.000177	0.000194	0.000139	6.35E-05	0.000137	0.000163	0.000126	0.000135	4.39E-05	2
0.137	0.000932	3.19	0.124	0.114	0.971	0	0.153	-26.5	-0.303	0.315	-0.432	0.0475	0.0451	0.203	-0.14	-0.0679	-0.0647	0.0166	-0.0251	-0.077	0.000212	0.000121	0.000279	0.000209	0.000314	0.000194	0.000151	0.000203	0.000108	0.000324	0.000316	0.000135	7.49E-05	2
0.155	0.000387	3.22	0.141	0.124	1.26	0	0.198	-27.2	-0.178	-0.0479	-0.414	-0.0797	0.181	0.188	-0.00192	-0.15	-0.138	0.000732	0.0289	-0.045	9.83E-05	0.000289	0.000173	0.000208	0.000131	0.000278	0.000191	0.000283	0.000167	0.000256	0.000198	0.000104	6.47E-05	2
0.164	0.00112	3.12	0.15	0.123	1.42	0	0.223	-26	0.0749	0.297	-0.488	-0.194	0.0805	0.0194	-0.0287	0.00976	-0.057	-0.0921	-0.0841	-0.104	0.00026	0.000136	0.000144	0.000119	0.00022	0.00013	9.76E-05	9.05E-05	0.000154	0.000131	0.000129	8.81E-05	4.89E-05	2
0.153	0.000646	3.17	0.141	0.117	1.33	0	0.192	-27	-0.109	0.336	-0.67	-0.316	-0.0701	0.00464	0.0211	-0.0315	-0.0902	-0.00349	0.00581	0.023	0.000175	0.000141	0.00027	0.000122	8.57E-05	9.69E-05	0.000174	0.000191	0.00041	0.000173	0.000163	6.23E-05	8.9E-05	2
0.152	0.000642	3.12	0.144	0.121	1.36	0	0.207	-26.9	-0.0752	0.309	-0.609	-0.19	-0.0217	0.0562	0.0302	-0.0206	-0.122	-0.122	-0.0317	-0.0265	0.000177	0.000125	9.99E-05	0.000143	8.1E-05	0.000303	0.000175	0.000208	0.000143	0.000167	0.000113	0.000102	5.76E-05	2
0.147	0.0007	3.05	0.134	0.122	1.08	0	0.166	-27	-0.317	0.27	-0.497	-0.123	0.0921	0.122	-0.0478	-0.134	-0.126	-0.0401	0.03	-0.0843	9.79E-05	0.000153	0.000202	0.000283	0.00017	0.000345	0.000108	0.000193	0.000239	0.000158	0.000133	8.32E-05	7.46E-05	2
0.141	0.00121	3.18	0.131	0.116	1.11	0	0.17	-25.8	-0.275	0.343	-0.349	0.0728	-0.0156	0.149	-0.129	-0.0547	-0.057	-0.0346	-0.0297	-0.0839	0.000182	5.22E-05	0.00015	0.00013	0.000312	0.000123	0.000301	0.000118	7.73E-05	0.000197	0.000232	0.000124	7.81E-05	2
0.158	0.000474	3.24	0.143	0.123	1.31	0	0.211	-26.8	-0.00438	0.125	-0.602	-0.214	0.216	0.144	0.00988	-0.0773	-0.0766	-0.0405	-0.0333	-0.115	0.000184	0.000292	0.000198	0.000189	0.000261	0.00016	0.000115	0.000215	0.000124	0.000267	0.000185	0.000196	5.16E-05	2
0.155	0.000733	3.06	0.141	0.118	1.3	0	0.193	-27	-0.106	0.348	-0.542	-0.213	-0.0939	-0.0281	-0.0289	-0.0336	-0.0607	-0.0495	-0.049	-0.0204	0.000182	7.98E-05	0.000221	0.000132	5.22E-05	8.99E-05	0.000174	0.000188	0.000186	0.000196	7.17E-05	9.08E-05	5.63E-05	2
0.158	0.00052	3.21	0.151	0.124	1.47	0	0.213	-27.1	0.00778	0.168	-0.704	-0.189	0.0238	0.0271	0.132	-0.0924	-0.152	-0.0464	-0.0432	-0.0156	0.000163	0.000177	0.000191	0.000283	0.00015	0.000206	0.000166	0.000147	0.000127	9.41E-05	0.000115	8.55E-05	5.14E-05	2
0.146	0.000744	3.22	0.141	0.12	1.28	0	0.192	-26.8	-0.174	0.395	-0.573	-0.229	0.0533	0.107	-0.0878	-0.0632	-0.143	-0.0828	0.0333	-0.0779	0.000131	0.000118	0.000165	0.000208	0.000143	0.000158	9.28E-05	3.78E-05	0.000136	0.000213	0.000114	9.73E-05	4.69E-05	2
0.138	0.000911	3.2	0.125	0.114	0.979	0	0.155	-26.5	-0.316	0.331	-0.464	0.0131	0.054	0.183	-0.11	-0.0958	-0.0792	-0.00682	0.000737	-0.101	0.000174	0.000118	0.000294	0.000234	0.000256	0.000192	0.000132	0.000241	7.73E-05	0.000257	0.000294	9.67E-05	7.34E-05	2
0.158	0.000656	3.27	0.14	0.122	1.26	0	0.2	-26.3	-0.118	-0.0299	-0.461	-0.0267	0.173	0.169	-0.0109	-0.135	-0.125	-0.0459	-0.0815	-0.0525	0.000169	0.000302	0.000116	0.000191	0.000103	0.000211	0.000148	0.000311	0.000126	0.000198	0.000287	0.000219	6.86E-05	2
0.16	0.00102	3.03	0.15	0.125	1.43	0	0.221	-26.1	0.104	0.225	-0.602	-0.241	-0.0776	0.0487	-0.000485	0.051	-0.0794	-0.089	-0.0641	-0.049	0.000207	0.000181	0.000209	0.000148	0.000157	0.000139	0.000139	0.000107	0.000218	0.000151	0.000158	0.000137	3.25E-05	2
0.156	0.000698	3.18	0.146	0.119	1.4	0	0.206	-27	-0.121	0.331	-0.613	-0.266	-0.0427	0.0365	0.0887	-0.0391	-0.123	-0.0176	-0.00229	0.0188	0.000151	0.000154	0.000201	0.000129	0.000108	0.00011	0.000125	9.81E-05	0.000268	0.000199	0.000179	5.17E-05	5.51E-05	2
0.146	0.000752	3.16	0.14	0.119	1.28	0	0.192	-26.7	-0.134	0.35	-0.575	-0.225	0.0232	0.0893	-0.0878	-0.0516	-0.134	-0.101	-0.0438	-0.0704	0.000219	7.29E-05	0.000153	0.000147	0.000176	0.000199	0.000206	9.17E-05	0.000165	0.000203	9.04E-05	0.00014	4.72E-05	2
0.145	0.000809	3.16	0.132	0.119	1.05	0	0.164	-26.7	-0.339	0.181	-0.522	-0.0326	0.0819	0.115	-0.0608	-0.145	-0.0807	-0.022	0.0213	-0.0584	0.000182	0.00013	0.000189	0.000164	8.01E-05	0.000353	0.000154	0.00021	0.000202	0.000125	0.000161	5.63E-05	7.16E-05	2
0.144	0.0008	3.16	0.129	0.118	1.08	0	0.168	-26.2	-0.158	0.171	-0.46	0.046	0.0731	0.243	-0.078	-0.116	-0.124	0.00126	-0.026	-0.094	0.000114	0.000128	0.000211	0.000207	0.000289	0.000162	0.000333	9.52E-05	8.53E-05	0.000102	0.000171	0.000104	7.65E-05	2
0.162	0.000484	3.19	0.152	0.124	1.44	0	0.228	-27.2	-0.0103	0.374	-0.429	-0.18	0.0793	0.0283	0.0151	0.045	-0.0671	-0.0758	-0.0326	-0.098	0.000176	0.000165	0.000117	0.000137	0.000209	0.000172	7E-05	0.00014	0.000113	0.000183	0.000194	0.000131	3.79E-05	2
0.155	0.000788	3.1	0.14	0.118	1.28	0	0.189	-26.8	-0.0914	0.319	-0.54	-0.215	-0.0982	-0.0355	-0.0281	-0.0309	-0.065	-0.0616	-0.0616	-0.0161	0.000165	8.72E-05	0.000226	0.000155	4.84E-05	9.88E-05	0.000188	0.000214	0.000212	0.000179	8.85E-05	0.000101	5.71E-05	2
0.158	0.00049	3.2	0.151	0.125	1.46	0	0.213	-27.2	0.000542	0.179	-0.686	-0.168	0.0233	0.0343	0.15	-0.0888	-0.156	-0.0527	-0.0434	-0.0154	0.000175	0.000155	0.000203	0.000285	0.000132	0.000192	0.000174	0.000169	0.00012	9.53E-05	0.000111	9.39E-05	5.19E-05	2
0.145	0.000817	3.18	0.142	0.12	1.28	0	0.193	-26.7	-0.175	0.395	-0.586	-0.243	0.0458	0.108	-0.0865	-0.0752	-0.15	-0.0979	0.0376	-0.0744	0.000135	0.000112	0.000158	0.000204	0.000173	0.000159	9.92E-05	3.54E-05	0.000137	0.000188	0.000134	0.000101	4.37E-05	2
0.138	0.000839	3.17	0.124	0.113	0.97	0	0.153	-26.6	-0.34	0.335	-0.462	0.0123	0.0308	0.183	-0.101	-0.0916	-0.0935	-5.97E-06	-0.0064	-0.089	0.000189	0.000108	0.000261	0.000224	0.000327	0.000226	0.000182	0.000217	7.35E-05	0.000282	0.000309	0.000106	7.79E-05	2
0.153	0.000497	3.29	0.144	0.125	1.31	0	0.203	-26.7	-0.0226	-0.0913	-0.435	0.00446	0.203	0.187	0.000906	-0.151	-0.0865	-0.0179	0.0259	-0.0118	9.52E-05	0.000273	0.000154	0.000265	0.000139	0.000208	0.000183	0.000234	0.000204	0.000189	0.000184	0.000109	5.33E-05	2
0.164	0.000506	3	0.148	0.122	1.4	0	0.219	-27.1	-0.0139	0.285	-0.439	-0.192	0.114	0.0146	-0.0207	0.0387	-0.0725	-0.0927	-0.0854	-0.107	0.000225	0.000148	0.000166	0.000162	0.000272	0.000187	7.43E-05	7.59E-05	0.000159	0.000162	0.000177	0.000147	5.2E-05	2
0.153	0.000617	3.19	0.14	0.117	1.31	0	0.19	-27.1	-0.127	0.348	-0.678	-0.319	-0.0695	0.00395	0.00448	-0.0293	-0.0854	-0.000617	-0.0029	0.0159	0.000197	0.000166	0.000208	0.00014	6.81E-05	9.73E-05	0.000217	0.000211	0.000357	0.000156	0.000158	5.15E-05	7.75E-05	2
0.153	0.000683	3.08	0.145	0.122	1.37	0	0.208	-26.8	-0.0771	0.315	-0.616	-0.185	-0.0162	0.0631	0.0249	-0.021	-0.122	-0.118	-0.0467	-0.0294	0.00019	0.000132	0.000109	0.000135	7.44E-05	0.000323	0.00017	0.000252	0.000137	0.000184	0.000159	0.000155	6.31E-05	2
0.146	0.000747	3.08	0.135	0.122	1.1	0	0.168	-26.9	-0.276	0.299	-0.534	-0.136	0.107	0.103	-0.0595	-0.119	-0.126	-0.0456	0.0241	-0.0862	8.36E-05	0.000151	0.000264	0.000301	0.000172	0.000298	7.62E-05	0.000227	0.000196	0.000145	0.000167	9.79E-05	7.49E-05	2
0.141	0.00129	3.19	0.13	0.115	1.1	0	0.168	-25.8	-0.303	0.293	-0.305	0.0723	-0.0368	0.163	-0.116	-0.0557	-0.045	-0.0162	-0.0367	-0.0672	0.000217	6.92E-05	0.000133	0.000126	0.000302	9.48E-05	0.000185	0.000113	7.87E-05	0.000257	0.000216	9.82E-05	7.28E-05	2
0.158	0.000496	3.2	0.143	0.124	1.28	0	0.209	-26.7	-0.0208	0.121	-0.583	-0.245	0.211	0.132	0.0176	-0.0743	-0.0862	-0.0619	-0.0162	-0.129	0.000191	0.000311	0.000194	0.000149	0.000243	0.000141	0.000138	0.000259	0.000152	0.000286	0.000235	0.00028	5.94E-05	2
0.158	0.000704	3.03	0.143	0.12	1.33	0	0.198	-26.9	-0.118	0.302	-0.57	-0.191	-0.0904	-0.0334	-0.035	-0.0511	-0.0325	-0.0475	-0.0551	-0.00744	0.000138	9.58E-05	0.000223	0.000113	7.16E-05	8.66E-05	0.000226	0.000172	0.000207	0.0002	8.32E-05	8.2E-05	5.78E-05	2
0.157	0.00115	3.2	0.15	0.124	1.45	0	0.213	-26	-0.0206	0.143	-0.683	-0.173	0.0424	0.0371	0.151	-0.0445	-0.167	-0.0515	-0.0505	-0.00106	0.000169	0.000199	0.000217	0.000222	0.000113	0.000144	0.000206	0.00012	0.000157	0.000122	0.000117	9.78E-05	4.28E-05	2
0.147	0.000818	3.16	0.142	0.121	1.3	0	0.194	-26.7	-0.176	0.411	-0.625	-0.25	0.065	0.104	-0.107	-0.0611	-0.15	-0.0935	0.0307	-0.0686	0.000122	9.89E-05	0.000175	0.000145	0.000159	0.000162	0.000117	2.64E-05	0.00015	0.000209	0.000106	8.94E-05	4.55E-05	2
0.139	0.000902	3.17	0.124	0.113	0.965	0	0.153	-26.5	-0.345	0.291	-0.507	-0.0406	0.0256	0.153	-0.0939	-0.0668	-0.0619	0.0356	0.0395	-0.0691	0.000168	0.000114	0.000287	0.000233	0.000241	0.000204	0.000142	0.00023	6.56E-05	0.000214	0.00035	9.97E-05	7.83E-05	2
0.156	0.000616	3.25	0.141	0.123	1.27	0	0.201	-26.4	0.0154	0.0348	-0.385	0.0398	0.168	0.208	-0.0514	-0.165	-0.126	-0.0541	-0.0916	-0.0983	0.000162	0.00038	0.000143	0.000139	0.000132	0.000227	0.000171	0.000229	0.000171	0.000298	0.000307	0.000132	7.84E-05	2
0.161	0.000915	3.04	0.149	0.124	1.42	0	0.22	-26.2	0.0595	0.265	-0.597	-0.213	-0.0032	0.0221	0.0537	0.0402	-0.0707	-0.0901	-0.0845	-0.0407	0.000198	0.000169	0.000181	0.000132	0.000176	0.000116	0.000163	9.74E-05	0.000219	0.000141	0.00012	0.000123	3.54E-05	2
0.157	0.000697	3.18	0.146	0.119	1.39	0	0.205	-27.1	-0.12	0.338	-0.631	-0.262	-0.0304	0.0421	0.0698	-0.0379	-0.126	-0.00335	0.00869	-0.00741	0.000168	0.000172	0.000231	0.000114	9.86E-05	8.44E-05	0.000119	9.62E-05	0.000295	0.000181	0.000168	2.83E-05	6.87E-05	2
0.147	0.000726	3.09	0.142	0.121	1.32	0	0.197	-26.7	-0.113	0.329	-0.594	-0.188	-0.00557	0.0695	-0.0663	-0.0656	-0.0973	-0.115	-0.0555	-0.0342	0.000181	6.35E-05	0.000177	0.00012	0.000128	0.000243	0.000218	0.000173	0.000176	0.000202	9.23E-05	0.00015	4.98E-05	2
0.144	0.000796	3.12	0.13	0.119	1.02	0	0.16	-26.7	-0.37	0.21	-0.522	-0.0896	0.0883	0.121	-0.071	-0.147	-0.077	-0.00422	0.0147	-0.0672	0.000116	0.000107	0.000206	0.000198	9.23E-05	0.000331	0.000147	0.000206	0.000152	0.000105	0.00015	7.59E-05	6.75E-05	2
0.144	0.000772	3.14	0.132	0.118	1.12	0	0.173	-26.3	-0.199	0.254	-0.361	0.0595	-0.00183	0.19	-0.0506	-0.0609	-0.122	-0.0412	-0.0358	-0.0812	0.000125	0.000114	0.000143	0.000197	0.000222	0.000145	0.000402	0.000119	9.3E-05	9.68E-05	0.000208	0.000133	8.17E-05	2
0.159	0.000471	3.23	0.148	0.123	1.39	0	0.221	-27	0.0709	0.25	-0.55	-0.18	0.171	0.0856	-0.0157	0.00467	-0.0773	-0.0433	-0.00516	-0.128	0.000144	0.000196	0.000268	0.00013	0.000194	0.000134	8.97E-05	0.000139	0.000186	0.000202	0.000222	0.000223	4.83E-05	2
0.157	0.000655	3.03	0.142	0.119	1.33	0	0.199	-27.1	-0.112	0.316	-0.589	-0.198	-0.0686	-0.0373	-0.039	-0.0468	-0.0383	-0.0392	-0.0637	-0.0119	0.000157	9.29E-05	0.00023	0.000122	6.25E-05	7.88E-05	0.000174	0.000178	0.000204	0.000172	9.41E-05	9.2E-05	5.22E-05	2
0.157	0.000591	3.21	0.149	0.124	1.44	0	0.21	-26.9	-0.019	0.144	-0.684	-0.167	0.0373	0.0362	0.161	-0.0946	-0.175	-0.0487	-0.0488	-0.0209	0.000146	0.000196	0.00023	0.000213	0.000115	0.000155	0.000192	0.000118	0.000173	0.000111	0.000121	8.75E-05	4.37E-05	2
0.146	0.000778	3.21	0.142	0.12	1.3	0	0.195	-26.7	-0.156	0.401	-0.604	-0.257	0.0591	0.121	-0.0934	-0.0606	-0.149	-0.0877	0.0476	-0.0768	0.00012	9.95E-05	0.000164	0.000165	0.000158	0.000168	0.000109	3.44E-05	0.00016	0.000181	0.000115	0.000104	4.04E-05	2
0.138	0.00089	3.1	0.124	0.114	0.962	0	0.153	-26.6	-0.354	0.295	-0.502	-0.0504	0.029	0.158	-0.106	-0.0712	-0.0612	0.0277	0.0349	-0.0672	0.000189	0.000117	0.0003	0.000227	0.000234	0.000216	0.000143	0.00024	6.48E-05	0.000239	0.000358	8.95E-05	8.21E-05	2
0.151	0.000592	3.24	0.141	0.124	1.27	0	0.196	-26.5	-0.0256	0.0115	-0.395	0.0719	0.163	0.225	-0.0469	-0.167	-0.149	-0.0182	-0.062	-0.0478	9.33E-05	0.0003	0.000181	0.000263	0.00015	0.000229	0.000168	0.00022	0.000244	0.000179	0.000178	9.41E-05	6.04E-05	2
0.163	0.000591	3.16	0.148	0.123	1.4	0	0.219	-26.9	0.00607	0.326	-0.423	-0.166	0.102	0.0198	-0.00428	0.0568	-0.0557	-0.0935	-0.08	-0.109	0.000239	0.000153	0.000139	0.000136	0.000281	0.000149	5.1E-05	8.57E-05	0.000163	0.000171	0.000183	0.000159	5.79E-05	2
0.154	0.000678	3.12	0.14	0.116	1.32	0	0.191	-27	-0.12	0.321	-0.653	-0.297	-0.0537	0.0261	-0.0181	-0.0365	-0.0673	-0.0186	-0.00285	0.00976	0.000199	0.000126	0.000243	0.000154	8E-05	0.000106	0.000216	0.00021	0.000322	0.000156	0.000155	5.99E-05	7.05E-05	2
0.154	0.000705	3.11	0.145	0.123	1.36	0	0.206	-26.7	-0.0993	0.312	-0.639	-0.179	-0.0222	0.0496	0.0786	-0.0228	-0.142	-0.104	-0.0484	-0.0268	0.000178	9.9E-05	0.000109	0.000111	6.76E-05	0.000331	0.000196	0.000246	0.000122	0.000204	0.000196	0.000155	7.03E-05	2
0.147	0.000716	3.13	0.135	0.12	1.11	0	0.169	-26.9	-0.262	0.274	-0.521	-0.164	0.112	0.067	-0.079	-0.127	-0.118	-0.0736	0.0546	-0.0762	7.94E-05	0.000144	0.000256	0.000238	0.000205	0.000215	7.6E-05	0.000232	0.000118	0.000136	0.00015	0.000101	6.14E-05	2
0.14	0.00133	3.2	0.13	0.115	1.1	0	0.169	-25.7	-0.301	0.316	-0.332	0.0769	-0.0392	0.176	-0.122	-0.0654	-0.0558	-0.0165	-0.0439	-0.0599	0.000208	8.3E-05	0.000143	0.00018	0.000231	0.000101	0.00019	0.000119	9.89E-05	0.000289	0.000198	0.000102	6.14E-05	2
0.158	0.000437	3.23	0.143	0.124	1.29	0	0.211	-26.9	-0.0215	0.144	-0.6	-0.22	0.233	0.152	0.0148	-0.0867	-0.0851	-0.0558	-0.0402	-0.118	0.000167	0.000344	0.000154	0.000122	0.000244	0.000105	0.00015	0.000277	0.000165	0.000313	0.000268	0.000294	7.82E-05	2
0.158	0.000645	3.02	0.143	0.12	1.34	0	0.199	-27	-0.0885	0.303	-0.549	-0.216	-0.0942	-0.0291	-0.0292	-0.0192	-0.0272	-0.0429	-0.0383	-0.0327	0.000151	0.000103	0.000205	8.05E-05	8.61E-05	0.000142	0.00021	0.000145	0.000267	0.000224	0.000155	6.98E-05	6E-05	2
0.156	0.00109	3.21	0.15	0.123	1.45	0	0.211	-26.2	0.00252	0.145	-0.617	-0.182	-0.000958	0.0217	0.113	-0.0227	-0.175	-0.0608	-0.066	0.0196	0.000207	0.000173	0.000236	0.000145	0.00013	0.000127	0.000186	9.1E-05	0.000176	9.98E-05	0.000104	0.00012	4.4E-05	2
0.146	0.0008	3.19	0.141	0.119	1.29	0	0.193	-26.7	-0.174	0.41	-0.646	-0.292	0.0584	0.14	-0.077	-0.105	-0.131	-0.0781	0.0201	-0.0705	0.000147	0.000135	0.000211	0.000155	0.000212	0.000172	0.000106	2.82E-05	0.00019	0.000244	0.000101	6.22E-05	6.17E-05	2
0.14	0.00082	3.12	0.124	0.114	0.949	0	0.152	-26.7	-0.406	0.257	-0.5	-0.000536	0.0635	0.165	-0.104	-0.106	-0.102	0.0146	0.0179	-0.0758	0.000149	8.92E-05	0.000253	0.000251	0.000208	0.000185	0.000182	0.000201	7.84E-05	0.00025	0.000301	9.69E-05	6.9E-05	2
0.154	0.000614	3.24	0.14	0.123	1.25	0	0.196	-26.3	0.0106	0.0699	-0.422	0.0205	0.126	0.214	-0.0806	-0.143	-0.0805	-0.0232	-0.0569	-0.0751	0.00014	0.000394	0.000126	0.000136	0.000134	0.000205	0.000152	0.000246	0.000157	0.000307	0.000297	0.000112	8.66E-05	2
0.163	0.000928	3.08	0.15	0.124	1.44	0	0.225	-26.2	0.0611	0.242	-0.51	-0.186	0.0304	-0.0104	0.0253	0.0326	-0.101	-0.0732	-0.1	-0.0625	0.000237	0.000167	0.000145	0.000131	0.000206	0.000121	0.000109	7.97E-05	0.000231	0.000147	0.000167	0.000101	4.83E-05	2
0.153	0.000733	3.21	0.145	0.118	1.39	0	0.204	-26.9	-0.102	0.317	-0.696	-0.337	-0.0709	0.0582	0.053	-0.0206	-0.0897	-0.00453	0.0132	-0.0048	0.000167	0.000216	0.000219	0.000127	7.12E-05	9.37E-05	9.92E-05	0.000106	0.000318	0.000216	0.000154	5.27E-05	7.4E-05	2
0.149	0.00075	3.06	0.142	0.121	1.32	0	0.197	-26.6	-0.0872	0.319	-0.598	-0.174	-0.00125	0.0798	-0.0458	-0.0552	-0.11	-0.0989	-0.0521	-0.033	0.000193	6.8E-05	0.000151	0.000143	0.000125	0.000272	0.000195	0.000201	0.000196	0.000173	0.000107	0.000152	5.07E-05	2
0.144	0.000872	3.18	0.131	0.119	1.04	0	0.162	-26.6	-0.402	0.213	-0.524	-0.0696	0.147	0.138	-0.0849	-0.163	-0.085	-0.0177	0.0045	-0.0692	0.000113	0.000134	0.0002	0.000199	0.000114	0.000378	0.000164	0.000281	0.000175	0.000112	0.000161	9.1E-05	7.86E-05	2
0.144	0.000864	3.09	0.132	0.117	1.12	0	0.174	-26.3	-0.193	0.279	-0.338	0.118	-0.00785	0.189	-0.0913	-0.077	-0.103	-0.0147	-0.0191	-0.0682	0.000159	5.05E-05	0.000146	0.000142	0.000284	0.000188	0.000313	0.000102	8.69E-05	0.000119	0.000248	0.000113	7.77E-05	2
0.159	0.000459	3.21	0.148	0.125	1.38	0	0.219	-27	0.0757	0.219	-0.573	-0.239	0.15	0.117	0.0141	-0.0276	-0.0957	-0.0379	-0.00647	-0.0951	0.000117	0.000241	0.00023	0.000162	0.000167	0.000114	8.08E-05	0.000135	0.000155	0.000198	0.000198	0.000185	4.62E-05	2
0.159	0.000705	3.01	0.143	0.121	1.34	0	0.2	-26.9	-0.0966	0.296	-0.549	-0.196	-0.0838	-0.0106	-0.0371	-0.0381	-0.0278	-0.0206	-0.0449	-0.0331	0.000142	8.69E-05	0.00022	0.000106	0.000104	0.000127	0.000204	0.000171	0.000237	0.000221	0.000124	8.49E-05	5.35E-05	2
0.156	0.0011	3.19	0.15	0.122	1.45	0	0.21	-26.2	-0.00506	0.136	-0.618	-0.183	0.00536	0.0405	0.114	-0.0265	-0.162	-0.0616	-0.0681	0.0143	0.000219	0.000151	0.000234	0.000141	0.000126	0.000133	0.000155	8.83E-05	0.000178	0.000102	9.29E-05	0.000127	4.4E-05	2
0.146	0.000796	3.19	0.141	0.119	1.29	0	0.192	-26.8	-0.188	0.397	-0.63	-0.256	0.0681	0.126	-0.0707	-0.108	-0.134	-0.0828	0.0222	-0.0767	0.000148	0.000145	0.000171	0.000149	0.000211	0.000201	0.000125	3.6E-05	0.000158	0.00021	0.000105	6.83E-05	5.19E-05	2
0.139	0.000905	3.13	0.124	0.114	0.962	0	0.153	-26.6	-0.387	0.248	-0.514	-0.0236	0.0715	0.168	-0.106	-0.0921	-0.0976	0.028	0.0179	-0.0757	0.000135	9.56E-05	0.000269	0.000252	0.000246	0.000212	0.000153	0.000252	7.22E-05	0.000229	0.000298	0.000107	7.34E-05	2
0.151	0.000541	3.25	0.141	0.125	1.27	0	0.194	-26.5	0.00444	0.0521	-0.41	0.0342	0.118	0.228	-0.0781	-0.156	-0.105	-0.00458	-0.0365	-0.0517	0.00011	0.000396	0.000197	0.00022	0.000167	0.000229	0.000205	0.000261	0.000169	0.000283	0.000218	9.97E-05	7.57E-05	2
0.163	0.000573	3.07	0.149	0.124	1.39	0	0.221	-27	-0.0151	0.329	-0.424	-0.159	0.113	0.0277	-0.00201	0.0404	-0.0567	-0.0908	-0.0816	-0.109	0.000219	0.000162	0.000162	0.000134	0.000242	0.000167	4.55E-05	8.74E-05	0.000141	0.000194	0.000181	0.000168	5.11E-05	2
0.155	0.000837	3.18	0.14	0.117	1.32	0	0.19	-26.7	-0.113	0.324	-0.655	-0.306	-0.0845	0.0205	-0.023	-0.038	-0.0783	-0.0188	-0.00684	-0.00151	0.000167	0.000159	0.000241	0.000151	7.42E-05	7.17E-05	0.000201	0.000209	0.000307	0.000174	0.000164	6.08E-05	6.91E-05	2
0.155	0.000686	3.03	0.144	0.122	1.36	0	0.207	-26.8	-0.101	0.312	-0.63	-0.157	-0.00618	0.0403	0.0739	-0.0173	-0.152	-0.0948	-0.0436	-0.0339	0.000192	0.000118	0.000121	0.000122	5.34E-05	0.000337	0.000166	0.000287	0.000125	0.000205	0.000227	0.000113	7.78E-05	2
0.148	0.000595	3.23	0.142	0.123	1.27	0	0.189	-26.9	-0.223	0.258	-0.571	-0.191	0.126	0.0568	-0.0745	-0.093	-0.108	-0.0732	0.0589	-0.0983	8.61E-05	0.000189	0.00022	0.000314	0.000212	0.000201	0.000124	0.00025	0.000203	0.000131	0.000222	7.29E-05	6.7E-05	2
0.139	0.000822	3.14	0.125	0.114	0.988	0	0.157	-26.6	-0.316	0.33	-0.318	0.0798	-0.0185	0.172	-0.116	-0.0452	-0.0409	-0.00708	-0.0399	-0.0664	0.0003	5.35E-05	0.000188	0.000167	0.000336	0.000179	0.000233	0.000149	6.06E-05	0.00018	0.00028	0.000121	8.46E-05	2
0.159	0.000455	3.24	0.142	0.123	1.28	0	0.211	-26.8	-0.0683	0.114	-0.575	-0.227	0.209	0.17	-0.00479	-0.103	-0.0697	-0.0656	-0.0503	-0.108	0.000212	0.000362	0.000157	0.00015	0.000223	0.000131	0.000181	0.000331	0.000127	0.000341	0.000252	0.000278	8.04E-05	2
0.157	0.000684	2.98	0.143	0.121	1.34	0	0.199	-26.9	-0.113	0.286	-0.527	-0.196	-0.0869	-0.0198	-0.0139	-0.0136	-0.0281	-0.0431	-0.0148	-0.0206	0.00014	8.08E-05	0.00025	7.58E-05	0.000104	0.000111	0.000175	0.000141	0.000293	0.000246	0.000132	6.77E-05	7.14E-05	2
0.156	0.00117	3.24	0.15	0.123	1.45	0	0.21	-26.1	-0.0211	0.138	-0.621	-0.184	0.00136	0.0316	0.114	-0.00333	-0.182	-0.0501	-0.0757	-0.00771	0.000163	0.000191	0.000191	0.000153	0.000103	0.00012	0.000165	8.75E-05	0.000187	0.000107	0.000116	0.000116	3.6E-05	2
0.146	0.000806	3.22	0.139	0.118	1.27	0	0.189	-26.7	-0.166	0.414	-0.629	-0.27	0.0547	0.132	-0.0708	-0.0933	-0.129	-0.0924	0.0381	-0.0657	0.000236	9.08E-05	0.000173	0.000115	0.000234	0.000224	0.000118	4.1E-05	0.000143	0.000213	0.00014	0.000112	6.02E-05	2
0.142	0.00089	3.16	0.127	0.118	0.974	0	0.153	-26.6	-0.436	0.237	-0.527	-0.0491	0.0652	0.152	-0.11	-0.0857	-0.0801	0.0216	0.0374	-0.0669	0.000135	0.00013	0.000255	0.000277	0.000129	0.00026	0.000171	0.000218	0.000119	0.000238	0.000365	7.84E-05	8.05E-05	2
0.151	0.000646	3.26	0.138	0.121	1.21	0	0.187	-26.3	-0.0147	0.0987	-0.41	0.0138	0.11	0.208	-0.1	-0.157	-0.086	-0.0143	-0.0621	-0.0628	0.000155	0.000331	0.00014	0.00011	0.000174	0.000211	0.00022	0.000175	0.000132	0.000245	0.000317	9.94E-05	7.23E-05	2
0.163	0.000895	3.02	0.152	0.125	1.45	0	0.227	-26.2	0.125	0.267	-0.516	-0.148	0.0426	4.88E-05	0.0485	0.0386	-0.105	-0.0614	-0.0954	-0.0946	0.000265	0.000169	0.000194	0.000192	0.000165	8.45E-05	8.08E-05	8.46E-05	0.000212	0.000158	0.000121	0.000106	5.59E-05	2
0.153	0.000624	3.19	0.141	0.116	1.32	0	0.192	-27.1	-0.15	0.284	-0.715	-0.346	-0.107	0.0198	0.0394	-0.0506	-0.0981	-0.015	-0.00827	0.00048	0.000152	0.000163	0.000223	0.00014	7.56E-05	8.64E-05	9.91E-05	0.000136	0.000337	0.000223	0.000186	8.39E-05	7.25E-05	2
0.149	0.00072	3.13	0.146	0.122	1.38	0	0.209	-26.8	-0.0684	0.339	-0.616	-0.194	0.000837	0.0682	-0.0464	-0.0281	-0.106	-0.0969	-0.0395	-0.0347	0.000159	8.45E-05	0.000143	0.000144	0.000105	0.000212	0.000155	0.000191	0.000203	0.000144	0.000103	0.000136	3.79E-05	2
0.145	0.000806	3.09	0.13	0.119	1.02	0	0.16	-26.7	-0.401	0.239	-0.518	-0.0668	0.158	0.128	-0.0893	-0.164	-0.104	-0.0391	0.00397	-0.0587	9.79E-05	0.000151	0.000213	0.000237	0.000111	0.000431	0.000145	0.000278	0.000192	0.000129	0.000138	0.000102	9.16E-05	2
0.144	0.000868	3.16	0.132	0.117	1.11	0	0.173	-26.3	-0.188	0.265	-0.371	0.105	0.0114	0.186	-0.0964	-0.0866	-0.0726	0.00546	-0.0334	-0.0925	0.000141	4.97E-05	0.000147	0.000135	0.00034	0.00019	0.000315	0.000118	7.69E-05	0.000138	0.000258	0.00012	8.64E-05	2
0.159	0.00048	3.23	0.148	0.124	1.38	0	0.219	-26.9	0.0608	0.221	-0.585	-0.228	0.164	0.131	0.0199	-0.0498	-0.113	-0.0583	-0.0138	-0.1	0.000112	0.000289	0.000238	0.000182	0.00018	0.000128	8.6E-05	0.000172	0.000161	0.000173	0.000219	0.000162	5.27E-05	2
0.158	0.000608	2.98	0.143	0.12	1.34	0	0.2	-27	-0.107	0.281	-0.556	-0.201	-0.0773	-0.0276	-0.0137	-0.016	-0.0118	-0.0314	-0.0221	-0.0307	0.00014	7.75E-05	0.000224	8.88E-05	9.71E-05	0.000124	0.000176	0.000156	0.000256	0.000229	0.000144	7.47E-05	5.91E-05	2
0.156	0.00111	3.23	0.15	0.123	1.46	0	0.211	-26.1	-0.0123	0.157	-0.619	-0.192	-0.000376	0.0255	0.114	0.000405	-0.167	-0.066	-0.0653	0.0029	0.000196	0.000169	0.000205	0.000161	0.000105	0.000121	0.000174	9.1E-05	0.000198	0.000108	0.000122	0.000115	3.93E-05	2
0.145	0.000841	3.21	0.138	0.117	1.27	0	0.189	-26.6	-0.17	0.394	-0.644	-0.277	0.0688	0.132	-0.0995	-0.0929	-0.121	-0.0876	0.0336	-0.0687	0.000233	9.03E-05	0.000194	9.43E-05	0.000246	0.000212	0.000113	4.54E-05	0.000141	0.000203	0.000129	0.000105	6.21E-05	2
0.141	0.000898	3.18	0.128	0.118	0.985	0	0.154	-26.6	-0.448	0.22	-0.509	-0.031	0.053	0.161	-0.104	-0.107	-0.0848	0.0138	0.0194	-0.0722	0.000148	0.000152	0.00025	0.000278	0.000153	0.000264	0.000168	0.000206	0.000103	0.000275	0.000343	8.07E-05	7.66E-05	2
0.15	0.000585	3.21	0.139	0.123	1.23	0	0.189	-26.4	0.0299	0.091	-0.419	0.0291	0.101	0.238	-0.0831	-0.16	-0.0946	-0.00835	-0.0694	-0.0557	0.000102	0.000315	0.000245	0.0002	0.000237	0.00021	0.000278	0.000187	0.000155	0.000261	0.000229	8.52E-05	6.54E-05	2
0.161	0.000589	3.11	0.148	0.122	1.39	0	0.22	-27	-0.0127	0.326	-0.425	-0.163	0.106	0.00826	-0.00195	0.0498	-0.0564	-0.0775	-0.0776	-0.0941	0.000191	0.000179	0.000157	0.000116	0.000224	0.000195	5.52E-05	7.71E-05	0.000149	0.000204	0.000225	0.00016	5.23E-05	2
0.156	0.00064	3.13	0.141	0.118	1.32	0	0.193	-27	-0.0815	0.325	-0.651	-0.279	-0.0837	0.0148	-0.018	-0.0422	-0.0683	-0.00735	-0.0191	-0.00869	0.000174	0.000147	0.000245	0.000169	6.96E-05	6.84E-05	0.000174	0.000251	0.000312	0.000158	0.000159	6.56E-05	7.32E-05	2
0.155	0.000604	3.05	0.144	0.123	1.35	0	0.203	-27	-0.164	0.267	-0.651	-0.177	0.00334	0.0623	0.0855	-0.0284	-0.172	-0.0917	-0.043	-0.018	0.000157	0.000124	0.000146	0.000155	6.59E-05	0.000353	0.000214	0.00021	0.000132	0.000154	0.000268	0.00012	7.34E-05	2
0.147	0.000678	3.1	0.142	0.122	1.28	0	0.191	-26.8	-0.193	0.321	-0.542	-0.213	0.12	0.0749	-0.0742	-0.119	-0.121	-0.0803	0.0502	-0.114	8.23E-05	0.000228	0.000202	0.000319	0.000212	0.000171	0.000153	0.000225	0.000195	0.000111	0.000272	7.43E-05	7.04E-05	2
0.137	0.000786	3.17	0.126	0.115	0.983	0	0.156	-26.7	-0.303	0.317	-0.342	0.0688	-0.0146	0.18	-0.101	-0.0515	-0.0507	-0.0194	-0.0396	-0.0654	0.000273	5.88E-05	0.000205	0.000182	0.000317	0.000184	0.000239	0.000158	5.56E-05	0.000194	0.000294	0.000122	8.05E-05	2
0.16	0.00047	3.23	0.142	0.123	1.28	0	0.21	-26.8	-0.0996	0.114	-0.589	-0.212	0.209	0.178	0.0276	-0.0898	-0.0751	-0.0421	-0.0484	-0.107	0.000196	0.000382	0.000158	0.000161	0.000217	0.00012	0.00015	0.000318	0.000127	0.000347	0.000229	0.000232	8.35E-05	2
0.159	0.000787	3	0.144	0.121	1.35	0	0.203	-26.6	-0.061	0.274	-0.551	-0.22	-0.0844	-0.0148	-0.023	-0.0169	-0.048	-0.0711	-0.0173	-0.029	0.000136	0.000101	0.000201	0.000111	0.000119	0.000109	0.000159	0.000143	0.000298	0.000238	0.000169	5.26E-05	6.37E-05	2
0.157	0.000571	3.18	0.15	0.121	1.46	0	0.211	-27.2	-0.0393	0.22	-0.618	-0.249	-0.0357	0.057	0.146	-0.022	-0.182	-0.0266	-0.06	-0.00602	0.000212	0.000114	0.000191	0.000137	0.000116	0.000115	0.000151	7.65E-05	0.000185	0.000158	8.06E-05	7.12E-05	4.47E-05	2
0.144	0.000805	3.19	0.138	0.118	1.27	0	0.189	-26.7	-0.156	0.341	-0.63	-0.232	0.0576	0.0969	-0.0814	-0.0881	-0.112	-0.0968	0.0173	-0.0534	0.000208	8.6E-05	0.000196	0.000147	0.000193	0.000201	9.34E-05	7.38E-05	0.000117	0.000225	0.000104	0.000115	5.23E-05	2
0.142	0.00087	3.11	0.129	0.118	1	0	0.158	-26.6	-0.374	0.204	-0.497	-0.0585	0.0919	0.144	-0.0978	-0.117	-0.0929	0.0248	0.0266	-0.0668	0.000136	0.000124	0.000251	0.00026	0.000121	0.000234	0.000154	0.00022	0.00016	0.000147	0.000266	4.7E-05	6.56E-05	2
0.15	0.000705	3.19	0.136	0.121	1.17	0	0.181	-26.2	-0.104	0.167	-0.435	0.0558	0.0814	0.24	-0.096	-0.141	-0.123	-0.0326	-0.0243	-0.0847	0.000262	0.000203	0.000146	0.00014	0.000243	0.000147	0.000192	0.000161	0.000145	0.000149	0.000339	0.000123	6.16E-05	2
0.163	0.000867	3.1	0.151	0.125	1.45	0	0.225	-26.3	0.127	0.258	-0.52	-0.116	0.0512	-0.0133	0.0467	0.0468	-0.0748	-0.0895	-0.102	-0.093	0.000247	0.000146	0.000195	0.000148	0.000201	0.000114	0.000104	0.000127	0.000137	0.0002	0.000155	0.000116	4.18E-05	2
0.154	0.000711	3.19	0.141	0.116	1.33	0	0.193	-27	-0.135	0.323	-0.702	-0.379	-0.099	0.0216	0.0121	-0.0495	-0.107	-0.00417	-0.0116	0.0127	0.000148	0.000145	0.000199	0.000143	0.000101	5.96E-05	0.000126	0.000153	0.000376	0.000199	0.000186	7.47E-05	7.79E-05	2
0.149	0.00071	3.12	0.144	0.121	1.36	0	0.207	-26.8	-0.0731	0.337	-0.607	-0.202	-0.0381	0.0661	-0.00256	-0.0193	-0.113	-0.103	-0.0324	-0.0253	0.000209	0.000114	0.000115	0.000153	9.15E-05	0.000265	0.00018	0.000199	0.000173	0.000175	0.00012	0.000121	4.79E-05	2
0.146	0.000799	3.09	0.132	0.12	1.06	0	0.164	-26.7	-0.423	0.269	-0.477	-0.102	0.107	0.156	-0.0573	-0.143	-0.106	-0.0456	0.0219	-0.0625	9.24E-05	0.000169	0.000214	0.000259	0.000109	0.000429	0.000104	0.000269	0.000177	0.000122	0.00014	9.06E-05	9.52E-05	2
0.143	0.000935	3.17	0.132	0.117	1.11	0	0.171	-26.1	-0.211	0.249	-0.369	0.105	0.0183	0.16	-0.0954	-0.0645	-0.0749	-0.0087	-0.0477	-0.0836	0.000144	7.35E-05	0.000129	0.000119	0.000324	0.000154	0.000311	9.78E-05	0.000105	0.000187	0.000241	0.000128	7.89E-05	2
0.158	0.000469	3.18	0.147	0.123	1.38	0	0.218	-26.9	0.051	0.214	-0.615	-0.22	0.193	0.127	0.0523	-0.0793	-0.111	-0.0254	-0.021	-0.101	0.000158	0.000301	0.000277	0.000201	0.000181	0.000144	6.66E-05	0.000208	0.000179	0.000138	0.000222	0.000137	6.12E-05	2
0.158	0.000834	3	0.144	0.121	1.35	0	0.202	-26.5	-0.0637	0.273	-0.529	-0.232	-0.106	0.00837	-0.0294	-0.0101	-0.028	-0.055	-0.0234	-0.0188	0.000143	9.66E-05	0.000206	0.000108	0.000116	0.000119	0.000153	0.000143	0.000317	0.000236	0.000179	4.94E-05	6.82E-05	2
0.157	0.000571	3.18	0.15	0.121	1.45	0	0.21	-27.2	-0.0321	0.221	-0.62	-0.253	-0.0331	0.0603	0.137	-0.0125	-0.189	-0.0426	-0.0517	-0.000788	0.000215	0.000122	0.000193	0.000136	0.000119	0.000129	0.000143	7.74E-05	0.000185	0.000159	7.59E-05	7.55E-05	4.45E-05	2
0.145	0.000779	3.2	0.138	0.118	1.27	0	0.188	-26.7	-0.183	0.321	-0.626	-0.229	0.0544	0.0847	-0.0695	-0.0749	-0.116	-0.106	0.0227	-0.0541	0.000222	8.49E-05	0.00021	0.000141	0.000207	0.000182	8E-05	5.48E-05	0.000129	0.000219	0.000112	0.000126	5.65E-05	2
0.143	0.000872	3.1	0.129	0.119	0.993	0	0.157	-26.6	-0.372	0.214	-0.505	-0.0612	0.0918	0.143	-0.088	-0.106	-0.0925	0.0393	0.0337	-0.0707	0.000142	0.000131	0.000254	0.000241	0.00012	0.000234	0.000148	0.000205	0.000151	0.000149	0.00026	5.02E-05	6.16E-05	2
0.148	0.00065	3.16	0.135	0.121	1.18	0	0.183	-26.3	-0.106	0.17	-0.481	0.0696	0.0794	0.244	-0.0904	-0.135	-0.112	-0.0318	-0.0394	-0.0613	0.000187	0.000257	0.000183	0.000146	0.000306	0.000161	0.000257	0.000151	0.000195	0.000154	0.000279	0.000116	5.81E-05	2
0.161	0.000539	3.16	0.149	0.123	1.39	0	0.221	-27.1	-0.0091	0.349	-0.434	-0.161	0.113	0.019	-0.021	0.0477	-0.0704	-0.0869	-0.0716	-0.0982	0.000205	0.00017	0.000143	0.000114	0.000253	0.0002	6.32E-05	6.5E-05	9.68E-05	0.000243	0.000255	0.000141	6.68E-05	2
0.157	0.000678	3.1	0.142	0.119	1.33	0	0.194	-26.9	-0.0857	0.353	-0.61	-0.287	-0.0786	-0.0112	0.0114	-0.0595	-0.0745	-0.0191	-0.027	-0.0152	0.000182	0.000123	0.000301	0.000147	5.76E-05	7.86E-05	0.000183	0.000299	0.000232	0.00016	0.000147	7.24E-05	7.71E-05	2
0.155	0.0006	3.06	0.143	0.122	1.34	0	0.201	-27	-0.141	0.279	-0.678	-0.164	0.0144	0.0936	0.0819	-0.0386	-0.161	-0.0827	-0.0634	-0.00319	0.000133	0.000113	0.000144	0.000166	7.95E-05	0.000319	0.000163	0.000166	0.000143	0.000118	0.00028	0.000146	6.54E-05	2
0.147	0.000716	3.24	0.142	0.122	1.29	0	0.193	-26.8	-0.166	0.333	-0.55	-0.23	0.103	0.0615	-0.0953	-0.107	-0.142	-0.0786	0.0604	-0.118	6.84E-05	0.000209	0.00021	0.000272	0.000184	0.000181	0.000121	0.000173	0.000187	0.000138	0.000216	9.01E-05	5.51E-05	2
0.137	0.000864	3.16	0.125	0.114	0.982	0	0.156	-26.5	-0.276	0.32	-0.361	0.0816	-0.000376	0.165	-0.105	-0.0261	-0.0608	-0.00188	-0.0257	-0.0669	0.000275	5.39E-05	0.000227	0.000205	0.000337	0.000176	0.000236	0.000163	6.46E-05	0.000203	0.000276	0.000123	8.13E-05	2
0.161	0.000603	3.25	0.143	0.124	1.3	0	0.21	-26.5	-0.0991	0.0816	-0.552	-0.2	0.215	0.198	0.037	-0.131	-0.061	-0.0293	-0.0588	-0.0917	0.00019	0.000333	0.000177	0.000154	0.000169	0.000134	0.00014	0.000293	0.000133	0.0004	0.000326	0.000181	8.86E-05	2
0.158	0.000929	3.09	0.147	0.123	1.4	0	0.21	-26.2	0.0228	0.229	-0.561	-0.234	-0.047	-0.0213	0.00718	-0.0228	-0.0341	-0.052	-0.00423	-0.0335	0.000131	0.000124	0.00021	0.000148	0.000143	9.97E-05	0.000172	0.000132	0.000194	0.000254	0.00023	9.49E-05	4.89E-05	2
0.157	0.000755	3.14	0.147	0.121	1.4	0	0.207	-26.9	-0.0719	0.301	-0.649	-0.245	-0.0604	0.11	0.0961	-0.016	-0.189	-0.0194	-0.0608	-0.0156	0.000216	0.00014	0.000204	0.000152	6.98E-05	0.0001	0.000123	6.58E-05	0.000269	0.000127	0.000107	4.57E-05	6.38E-05	2
0.146	0.000737	3.16	0.138	0.118	1.26	0	0.189	-26.8	-0.201	0.355	-0.6	-0.207	0.0509	0.0811	-0.0915	-0.0855	-0.115	-0.108	0.00261	-0.056	0.00027	6.87E-05	0.000155	0.000148	0.000176	0.00018	0.000132	9.88E-05	0.000157	0.000197	0.000128	0.000127	4.9E-05	2
0.143	0.000854	3.18	0.13	0.118	1.03	0	0.161	-26.6	-0.317	0.21	-0.565	-0.0878	0.112	0.145	-0.093	-0.114	-0.0817	-0.0143	-0.00214	-0.0626	0.000176	0.000111	0.000229	0.000239	0.000136	0.000303	0.000133	0.000126	0.000143	0.000119	0.000246	7E-05	6.66E-05	2
0.149	0.000751	3.14	0.135	0.121	1.17	0	0.179	-26.2	-0.123	0.16	-0.43	0.0521	0.0935	0.249	-0.087	-0.155	-0.135	-0.0158	-0.0473	-0.0831	0.000174	0.000279	0.000176	0.000168	0.000187	0.000204	0.000213	0.000105	0.000112	0.000124	0.000353	0.000113	7.03E-05	2
0.164	0.00104	2.96	0.15	0.124	1.43	0	0.227	-26.1	0.102	0.299	-0.536	-0.146	0.0602	-0.00692	-2.15E-05	0.0484	-0.0865	-0.101	-0.0906	-0.113	0.00022	0.000174	0.000159	0.000139	0.000172	0.00017	0.00012	0.000116	0.000164	0.000172	0.000144	7.93E-05	3.44E-05	2
0.154	0.000745	3.24	0.141	0.117	1.32	0	0.192	-26.9	-0.121	0.327	-0.668	-0.316	-0.073	0.00299	0.0199	-0.0339	-0.0943	-0.00583	-0.00355	0.0189	0.000145	0.000154	0.000241	0.000116	8.26E-05	6.8E-05	0.000156	0.000196	0.000372	0.000203	0.00017	8.24E-05	8.03E-05	2
0.15	0.0007	3.05	0.145	0.122	1.37	0	0.208	-26.8	-0.0677	0.325	-0.612	-0.196	-0.0365	0.0775	0.0123	-0.0202	-0.107	-0.0938	-0.0511	-0.0297	0.000208	0.000124	0.000113	0.000142	9.4E-05	0.000288	0.00019	0.000209	0.000176	0.000211	0.000138	0.000115	5.38E-05	2
0.146	0.000751	3.07	0.133	0.121	1.06	0	0.165	-26.9	-0.364	0.287	-0.479	-0.129	0.0922	0.176	-0.0706	-0.134	-0.11	-0.034	0.0269	-0.0843	8.68E-05	0.00016	0.000252	0.000283	0.000136	0.000471	8.8E-05	0.000273	0.000192	0.000136	0.000169	8.7E-05	0.000107	2
0.142	0.000968	3.19	0.131	0.116	1.1	0	0.169	-26.1	-0.271	0.302	-0.335	0.0803	-0.0269	0.135	-0.0806	-0.0495	-0.0646	-0.0392	-0.0446	-0.0685	0.000182	6.39E-05	0.000133	0.000128	0.000269	0.000215	0.000305	0.000111	0.000115	0.000194	0.00024	0.00011	7.09E-05	2
0.159	0.000475	3.24	0.147	0.124	1.38	0	0.217	-26.9	0.064	0.125	-0.624	-0.159	0.252	0.112	0.0318	-0.0845	-0.102	-0.0379	-0.0389	-0.105	0.000121	0.000355	0.000292	0.000166	0.00014	0.00014	9.19E-05	0.00016	0.000165	0.000166	0.000219	0.000163	7.09E-05	2
0.158	0.000989	3.1	0.147	0.123	1.39	0	0.21	-26.1	0.0196	0.243	-0.546	-0.231	-0.0239	-0.0487	-0.00206	-0.00525	-0.0259	-0.0851	-0.00939	-0.0129	0.000145	0.000133	0.000213	0.000133	0.000138	0.000118	0.000162	0.000129	0.000194	0.000231	0.00018	9.38E-05	3.93E-05	2
0.156	0.00064	3.11	0.146	0.119	1.4	0	0.206	-27.1	-0.0862	0.293	-0.636	-0.246	-0.0757	0.112	0.0942	-0.0158	-0.207	-0.0183	-0.0534	-0.00997	0.000211	0.000134	0.000227	0.000139	7.52E-05	8.88E-05	0.000141	5.61E-05	0.000276	0.000132	0.000116	4.4E-05	6.75E-05	2
0.145	0.0008	3.19	0.138	0.118	1.26	0	0.185	-26.7	-0.201	0.333	-0.614	-0.222	0.0381	0.0724	-0.0958	-0.0781	-0.117	-0.11	0.0239	-0.065	0.000223	6.6E-05	0.00017	0.000146	0.000182	0.000201	9.69E-05	6.81E-05	0.000147	0.000203	0.000103	0.000129	5.08E-05	2
0.143	0.000821	3.16	0.129	0.118	1.01	0	0.159	-26.7	-0.372	0.177	-0.526	-0.0645	0.0954	0.145	-0.09	-0.126	-0.0849	0.0128	0.00362	-0.0646	0.000159	9.16E-05	0.000232	0.000208	0.00015	0.0003	0.000143	0.000147	0.000132	0.000122	0.000273	6.26E-05	6.83E-05	2
0.148	0.000736	3.11	0.134	0.121	1.15	0	0.179	-26.2	-0.143	0.149	-0.463	0.0817	0.0958	0.262	-0.0734	-0.139	-0.132	-0.0182	-0.0309	-0.0736	0.000137	0.000274	0.000204	0.000167	0.000259	0.000184	0.000305	9.92E-05	0.000124	0.000105	0.00029	0.000106	7.38E-05	2
0.161	0.00054	3.15	0.148	0.122	1.4	0	0.222	-27.2	-0.0155	0.355	-0.417	-0.186	0.11	0.033	-0.0317	0.0468	-0.0533	-0.078	-0.0778	-0.0996	0.000182	0.000151	0.000145	0.00015	0.000257	0.000168	8.08E-05	8.99E-05	0.000131	0.000227	0.000255	0.000151	5.45E-05	2
0.155	0.00064	3.11	0.141	0.118	1.32	0	0.193	-27	-0.102	0.347	-0.582	-0.267	-0.0748	-0.0279	-0.0107	-0.0432	-0.0568	-0.0397	-0.0504	-0.00793	0.000172	0.000127	0.000295	0.000143	5.99E-05	9.73E-05	0.000167	0.000232	0.000243	0.000159	0.000134	6.11E-05	6.83E-05	2
0.157	0.000535	3.17	0.148	0.123	1.42	0	0.21	-27	-0.0486	0.223	-0.673	-0.182	0.0328	0.0444	0.14	-0.059	-0.176	-0.0857	-0.029	-0.0393	0.000165	0.000104	0.000174	0.000214	9.15E-05	0.000261	0.000176	0.000136	0.000136	0.000146	0.000136	0.000135	4.45E-05	2
0.146	0.000759	3.13	0.14	0.12	1.25	0	0.185	-26.8	-0.22	0.392	-0.577	-0.2	0.0694	0.095	-0.0915	-0.113	-0.168	-0.0806	0.0521	-0.102	0.0001	0.000229	0.000256	0.000245	0.000174	0.00016	0.000215	0.000101	0.000114	0.000153	0.00015	0.000118	5.38E-05	2
0.136	0.000805	3.15	0.125	0.114	0.975	0	0.156	-26.6	-0.292	0.308	-0.389	0.0798	0.0344	0.166	-0.136	-0.0363	-0.0521	-0.0152	-0.0454	-0.0645	0.000273	5.21E-05	0.000256	0.000198	0.000314	0.000192	0.000207	0.000176	7.09E-05	0.000202	0.000314	0.000114	8.22E-05	2
0.161	0.000464	3.21	0.143	0.123	1.3	0	0.21	-26.9	-0.132	0.0478	-0.502	-0.206	0.195	0.187	0.038	-0.169	-0.0962	-0.0398	-0.0541	-0.0944	0.00021	0.000388	0.000191	0.000139	0.000172	0.000153	0.000116	0.000237	0.000135	0.000404	0.000251	0.000142	9.17E-05	2
0.159	0.00105	3.04	0.147	0.124	1.39	0	0.209	-26	0.0216	0.253	-0.621	-0.241	-0.0729	0.00334	0.0217	-0.0113	-0.0239	-0.0771	-0.0147	-0.0364	0.000144	0.000138	0.000213	0.000119	0.000207	0.000114	0.00019	0.000111	0.000204	0.000193	0.000202	0.000108	4.11E-05	2
0.155	0.000736	3.15	0.147	0.119	1.41	0	0.207	-26.9	-0.081	0.32	-0.602	-0.278	-0.0812	0.0764	0.085	-0.00497	-0.194	-0.0199	-0.0471	-0.0093	0.000196	0.000131	0.000196	0.000165	0.000103	0.000113	0.000133	8.76E-05	0.000286	0.000158	0.000122	3.88E-05	6.05E-05	2
0.146	0.000831	3.18	0.14	0.119	1.28	0	0.192	-26.6	-0.199	0.337	-0.578	-0.209	0.0189	0.0957	-0.0818	-0.0747	-0.119	-0.0996	0.00177	-0.0681	0.000222	8.8E-05	0.000164	0.000131	0.000214	0.000233	0.000196	9.56E-05	0.000196	0.000181	0.000121	0.000159	4.69E-05	2
0.145	0.000852	3.11	0.131	0.119	1.04	0	0.162	-26.6	-0.305	0.204	-0.528	-0.0849	0.0975	0.135	-0.0857	-0.137	-0.0746	-0.0105	-0.0107	-0.0424	0.000156	0.000147	0.000221	0.00021	0.000129	0.000263	0.000192	0.000146	0.000231	0.00011	0.000168	4.33E-05	5.75E-05	2
0.146	0.000817	3.12	0.131	0.119	1.09	0	0.17	-26.1	-0.178	0.151	-0.435	0.074	0.0667	0.255	-0.0893	-0.134	-0.134	-0.000548	-0.0208	-0.0976	0.000151	0.000142	0.000168	0.000214	0.000183	0.00017	0.000289	0.000118	6.98E-05	0.00012	0.000215	0.000109	5.6E-05	2
0.165	0.00116	3.14	0.15	0.123	1.43	0	0.224	-25.9	0.085	0.267	-0.476	-0.169	0.0623	0.00874	-0.0195	0.0289	-0.0679	-0.107	-0.0937	-0.0949	0.000234	0.000152	0.000143	0.00012	0.000206	0.000128	0.00011	9.14E-05	0.000159	0.000148	0.000186	7.9E-05	4.37E-05	2
0.153	0.000721	3.21	0.141	0.117	1.32	0	0.191	-26.9	-0.117	0.324	-0.655	-0.306	-0.0646	0.0131	0.0294	-0.0207	-0.0844	0.00983	0.005	0.0233	0.000168	0.000162	0.000267	0.000133	9.91E-05	7.79E-05	0.000192	0.000163	0.000365	0.000189	0.000172	6.61E-05	7.86E-05	2
0.151	0.000705	3.1	0.144	0.121	1.35	0	0.206	-26.8	-0.0577	0.335	-0.612	-0.192	-0.0206	0.0759	0.0109	-0.0248	-0.106	-0.107	-0.0487	-0.0362	0.00018	0.000131	0.000125	0.000124	8.24E-05	0.000293	0.00018	0.000241	0.000165	0.000192	0.00012	0.000119	5.68E-05	2
0.147	0.000747	3.04	0.134	0.121	1.08	0	0.167	-26.9	-0.355	0.253	-0.478	-0.113	0.104	0.134	-0.0627	-0.156	-0.129	-0.0375	0.0277	-0.0788	8.16E-05	0.000184	0.000237	0.000275	0.000157	0.000421	0.000104	0.000262	0.000216	0.000171	0.000151	9.03E-05	9.14E-05	2
0.141	0.0012	3.17	0.131	0.116	1.11	0	0.17	-25.8	-0.252	0.321	-0.36	0.101	-0.023	0.167	-0.104	-0.0478	-0.0529	-0.0333	-0.0277	-0.0778	0.000196	5.52E-05	0.000143	0.000114	0.000327	0.000108	0.000265	0.000101	9.54E-05	0.000207	0.000234	0.000101	7.9E-05	2
0.157	0.000436	3.21	0.145	0.124	1.34	0	0.214	-27.1	0.0211	0.112	-0.57	-0.19	0.29	0.116	0.0125	-0.148	-0.118	-0.0449	-0.0208	-0.113	0.000162	0.000391	0.000332	0.000176	0.000135	0.000173	9.69E-05	0.00013	0.000143	0.000182	0.000229	0.00013	8.39E-05	2
0.159	0.000941	2.97	0.147	0.123	1.4	0	0.211	-26.2	0.0234	0.256	-0.594	-0.239	-0.0752	-0.0109	0.0103	-0.0174	-0.027	-0.0665	-0.0202	-0.0278	0.000166	0.000138	0.000223	0.000125	0.000218	0.000113	0.00015	0.000136	0.000193	0.000195	0.000201	9.53E-05	4.09E-05	2
0.155	0.00061	3.16	0.147	0.121	1.41	0	0.207	-27.1	-0.0729	0.283	-0.599	-0.265	-0.0805	0.0947	0.0772	-0.00797	-0.202	-0.0293	-0.0695	-0.0256	0.000225	0.000122	0.000209	0.00017	0.0001	0.000104	0.000134	6.69E-05	0.000307	0.000165	0.000118	3.85E-05	7.09E-05	2
0.146	0.000844	3.16	0.139	0.118	1.27	0	0.19	-26.6	-0.186	0.338	-0.589	-0.195	0.0318	0.0715	-0.0834	-0.0785	-0.113	-0.0941	0.0119	-0.0725	0.000217	8.14E-05	0.000168	0.000118	0.000206	0.000212	0.0002	0.000108	0.000188	0.000191	0.00012	0.000149	4.45E-05	2
0.144	0.000791	3.17	0.13	0.119	1.03	0	0.16	-26.7	-0.284	0.208	-0.534	-0.0756	0.0874	0.134	-0.0723	-0.134	-0.0791	0.00438	-0.00847	-0.0595	0.00017	0.000128	0.000229	0.000219	0.000131	0.000299	0.000183	0.000139	0.000233	9.72E-05	0.000182	6.22E-05	6.31E-05	2
0.147	0.000782	3.11	0.132	0.119	1.11	0	0.173	-26.2	-0.146	0.169	-0.457	0.0855	0.077	0.24	-0.0849	-0.131	-0.117	-0.00851	-0.00342	-0.0866	0.000121	0.000184	0.00022	0.000178	0.000236	0.000208	0.000354	9.85E-05	9.3E-05	0.000114	0.000261	0.000117	7.54E-05	2
0.162	0.000541	3.21	0.149	0.122	1.4	0	0.223	-27.2	0.00428	0.4	-0.415	-0.174	0.0995	-0.00151	-0.0192	0.0645	-0.0678	-0.0867	-0.0606	-0.0988	0.000184	0.000131	0.000142	0.000172	0.000226	0.000151	9.12E-05	9.12E-05	0.000116	0.00024	0.000261	0.000141	5.37E-05	2
0.156	0.000581	3.07	0.14	0.117	1.31	0	0.19	-27.1	-0.104	0.364	-0.597	-0.25	-0.0919	-0.00425	-0.0127	-0.0633	-0.0663	-0.0419	-0.0477	-0.0183	0.000207	0.000105	0.000285	0.000126	5.57E-05	9.91E-05	0.000166	0.000193	0.000259	0.000211	9.56E-05	7.76E-05	7.14E-05	2
0.158	0.000653	3.16	0.149	0.125	1.43	0	0.211	-26.7	0.00149	0.228	-0.704	-0.153	0.0338	0.013	0.136	-0.0676	-0.157	-0.0552	-0.0378	-0.0374	0.000159	0.000125	0.000182	0.000258	0.000128	0.000226	0.0002	0.000121	0.000147	0.000106	0.000134	0.00014	4.46E-05	2
0.145	0.000729	3.21	0.142	0.123	1.28	0	0.193	-26.8	-0.181	0.372	-0.548	-0.225	0.075	0.0961	-0.099	-0.11	-0.144	-0.0814	0.0346	-0.0725	0.000118	0.000186	0.000235	0.000275	0.000187	0.000168	0.000203	8.81E-05	0.000121	0.000143	0.000107	0.000126	5.38E-05	2
0.137	0.00086	3.16	0.124	0.113	0.981	0	0.154	-26.6	-0.299	0.312	-0.424	0.0665	0.0405	0.168	-0.136	-0.0507	-0.0607	0.00951	-0.0202	-0.0648	0.000204	9.69E-05	0.000252	0.000188	0.000333	0.0002	0.000168	0.000231	9.35E-05	0.000297	0.000302	9.11E-05	7.95E-05	2
0.16	0.000541	3.25	0.142	0.123	1.28	0	0.207	-26.6	-0.159	0.00452	-0.471	-0.14	0.189	0.166	0.0206	-0.158	-0.1	-0.0542	-0.0307	-0.0941	0.000226	0.000317	0.00023	0.000214	0.000199	0.000171	0.000145	0.000363	0.000152	0.000324	0.000229	0.000182	6.73E-05	2
0.159	0.000906	3.1	0.146	0.124	1.37	0	0.208	-26.2	0.0454	0.239	-0.635	-0.23	-0.0412	-0.00346	0.0403	0.00745	-0.0421	-0.0963	-0.0477	-0.0291	0.000166	0.000167	0.000204	0.000126	0.000209	0.000109	0.000176	0.000106	0.00029	0.000156	0.000207	0.000133	4.98E-05	2
0.156	0.000651	3.12	0.147	0.119	1.41	0	0.207	-27.2	-0.0679	0.327	-0.573	-0.271	-0.0839	0.0787	0.0573	0.00155	-0.181	0.00159	-0.0346	0.00424	0.000179	0.000121	0.000197	0.000145	0.000106	9.61E-05	0.000154	8.69E-05	0.000241	0.00018	0.000138	3.69E-05	5.29E-05	2
0.146	0.000766	3.17	0.14	0.119	1.28	0	0.192	-26.7	-0.146	0.304	-0.57	-0.224	0.0273	0.0908	-0.0809	-0.0485	-0.14	-0.102	-0.0458	-0.0743	0.000227	7.21E-05	0.000159	0.000156	0.000192	0.000217	0.000169	9.18E-05	0.000142	0.000157	0.000108	0.000146	4.47E-05	2
0.145	0.000785	3.13	0.131	0.118	1.05	0	0.163	-26.7	-0.334	0.217	-0.542	-0.0837	0.0882	0.125	-0.0557	-0.134	-0.0598	-0.0123	0.0336	-0.0534	0.000183	0.000138	0.000206	0.000191	8.84E-05	0.000301	0.000208	0.000164	0.000189	9.38E-05	0.000188	4.32E-05	6.49E-05	2
0.144	0.000773	3.12	0.13	0.118	1.08	0	0.169	-26.2	-0.176	0.148	-0.463	0.0534	0.0634	0.245	-0.0719	-0.124	-0.122	-0.0123	-0.031	-0.0946	9.1E-05	0.000154	0.000195	0.000211	0.000218	0.000168	0.000371	0.000113	7.92E-05	9.55E-05	0.000224	0.000121	7.84E-05	2
0.164	0.00113	3.07	0.151	0.124	1.44	0	0.225	-26	0.0719	0.281	-0.477	-0.156	0.064	0.0093	-0.0253	0.0217	-0.0631	-0.0938	-0.0802	-0.1	0.00028	0.000143	0.000145	0.000141	0.000242	0.000153	0.000112	7.74E-05	0.000174	0.000152	0.000139	0.000104	5.39E-05	2
0.154	0.000574	3.18	0.14	0.116	1.32	0	0.191	-27.2	-0.108	0.353	-0.668	-0.316	-0.0556	0.0182	0.00536	-0.0293	-0.0747	0.00055	-0.0107	0.0141	0.000182	0.000155	0.000248	0.000122	6.5E-05	9.17E-05	0.000226	0.0002	0.000358	0.000146	0.000161	5.18E-05	8.15E-05	2
0.153	0.000674	3.07	0.145	0.122	1.37	0	0.207	-26.8	-0.0711	0.322	-0.619	-0.193	-0.0143	0.0658	0.00964	-0.0294	-0.128	-0.109	-0.046	-0.0211	0.00021	0.000147	0.00011	0.000128	7.54E-05	0.000344	0.000183	0.000254	0.000115	0.000188	0.000153	0.000152	6.94E-05	2
0.146	0.000763	3.02	0.134	0.121	1.09	0	0.169	-26.9	-0.313	0.248	-0.512	-0.106	0.103	0.112	-0.043	-0.131	-0.117	-0.0428	0.0291	-0.08	0.000106	0.00018	0.00021	0.000287	0.000158	0.000299	8.05E-05	0.000188	0.000255	0.000128	0.000173	7.66E-05	7.15E-05	2
0.141	0.00108	3.22	0.131	0.116	1.11	0	0.169	-26	-0.26	0.333	-0.35	0.0736	-0.0194	0.148	-0.119	-0.0353	-0.0536	-0.0279	-0.0323	-0.0719	0.000204	5.89E-05	0.000184	0.000101	0.000329	0.000116	0.00027	0.000119	6.51E-05	0.000198	0.000229	0.000129	7.96E-05	2
0.159	0.000464	3.21	0.146	0.124	1.34	0	0.215	-27	-0.00537	0.117	-0.526	-0.176	0.273	0.122	-0.00631	-0.163	-0.118	-0.0365	-0.00471	-0.103	0.000139	0.00031	0.000311	0.000185	0.000128	0.000116	9.47E-05	0.00021	0.000135	0.000144	0.000274	0.000141	7.33E-05	2
0.159	0.000882	3.12	0.147	0.125	1.37	0	0.208	-26.2	0.0134	0.207	-0.649	-0.249	-0.055	-0.0305	0.0413	-0.00758	-0.0406	-0.0915	-0.0465	-0.0496	0.000154	0.000155	0.000184	0.000115	0.000204	0.00012	0.000182	0.000108	0.000285	0.000154	0.000215	0.000145	4.79E-05	2
0.156	0.00064	3.13	0.146	0.118	1.4	0	0.205	-27.1	-0.0868	0.323	-0.58	-0.279	-0.0778	0.0704	0.0819	-0.00193	-0.183	-0.0115	-0.029	-0.0111	0.000176	0.000134	0.000209	0.000147	8.35E-05	9.97E-05	0.000154	9.62E-05	0.000239	0.000179	0.000122	3.78E-05	5.42E-05	2
0.146	0.000772	3.19	0.14	0.119	1.28	0	0.191	-26.7	-0.146	0.317	-0.574	-0.227	0.0409	0.0985	-0.107	-0.0487	-0.121	-0.0941	-0.0416	-0.0571	0.00022	7.45E-05	0.000148	0.000137	0.000208	0.000221	0.000164	8.24E-05	0.000149	0.000154	0.00013	0.000134	4.53E-05	2
0.145	0.000819	3.2	0.131	0.119	1.05	0	0.163	-26.6	-0.335	0.204	-0.54	-0.0726	0.0935	0.134	-0.0526	-0.149	-0.0647	-0.0113	0.0283	-0.0577	0.000165	0.000128	0.000222	0.000184	9.3E-05	0.000306	0.000213	0.000157	0.0002	0.000115	0.000186	4.54E-05	6.51E-05	2
0.144	0.000793	3.13	0.13	0.119	1.08	0	0.169	-26.2	-0.172	0.134	-0.457	0.0666	0.0807	0.253	-0.0817	-0.13	-0.119	-0.00562	-0.0241	-0.0898	9.62E-05	0.000153	0.000191	0.000215	0.000238	0.000166	0.000368	0.000104	9.23E-05	9.84E-05	0.000231	0.000116	7.88E-05	2
0.162	0.000534	3.09	0.148	0.122	1.39	0	0.221	-27.2	-0.0122	0.398	-0.438	-0.188	0.0941	0.0243	-0.0227	0.0611	-0.0572	-0.0914	-0.0414	-0.0902	0.000217	0.000142	0.000129	0.000125	0.000229	0.000182	9.5E-05	0.000109	0.00012	0.000227	0.00025	0.000123	5.27E-05	2
0.155	0.000651	3.11	0.141	0.118	1.32	0	0.192	-26.9	-0.0808	0.334	-0.573	-0.243	-0.1	-0.032	-0.0341	-0.0419	-0.0589	-0.0434	-0.0522	-0.0318	0.000203	9.71E-05	0.000257	0.000153	5.84E-05	9.68E-05	0.000162	0.000226	0.000206	0.000235	9.71E-05	7.98E-05	6.58E-05	2
0.159	0.000503	3.2	0.151	0.124	1.48	0	0.216	-27.1	0.019	0.209	-0.664	-0.17	0.0278	0.0113	0.168	-0.0762	-0.157	-0.0397	-0.0531	-0.00795	0.000136	0.000194	0.000149	0.000267	0.000158	0.000217	0.000169	0.000156	0.00012	0.000122	0.000117	9.12E-05	4.68E-05	2
0.145	0.000776	3.17	0.142	0.122	1.28	0	0.192	-26.7	-0.193	0.377	-0.575	-0.247	0.0629	0.11	-0.111	-0.088	-0.146	-0.0998	0.0422	-0.0811	0.000102	0.000151	0.000203	0.000233	0.000174	0.000154	0.000101	3.38E-05	0.000143	0.000179	0.000104	0.0001	5.22E-05	2
0.137	0.000866	3.18	0.124	0.114	0.966	0	0.153	-26.6	-0.298	0.353	-0.454	0.0342	0.0663	0.196	-0.135	-0.105	-0.0488	0.0153	-0.0135	-0.0776	0.000184	0.000125	0.000254	0.000218	0.000328	0.000224	0.000144	0.00023	9.24E-05	0.000309	0.000298	0.000123	7.52E-05	2
0.159	0.000456	3.2	0.14	0.121	1.26	0	0.199	-26.9	-0.123	0.00513	-0.428	-0.0975	0.18	0.181	-0.00238	-0.164	-0.128	-0.0653	-0.0311	-0.103	0.000149	0.000292	0.000136	0.000234	0.000178	0.000231	0.000146	0.000263	0.000203	0.000352	0.000203	0.000151	6.37E-05	2
0.16	0.000994	2.98	0.149	0.124	1.41	0	0.221	-26	0.025	0.224	-0.586	-0.244	-0.0297	0.0284	0.0423	0.0405	-0.0828	-0.0852	-0.0766	-0.0422	0.000214	0.000177	0.000198	0.000154	0.000186	0.000112	0.000155	0.000111	0.000216	0.000143	0.000147	0.000128	3.51E-05	2
0.156	0.000668	3.2	0.146	0.118	1.4	0	0.205	-27.1	-0.104	0.345	-0.614	-0.266	-0.0315	0.0393	0.0717	-0.0366	-0.141	-0.0207	-0.00144	-0.00706	0.000161	0.000164	0.000223	0.000113	9.55E-05	0.000107	0.000102	0.000106	0.000221	0.000206	0.000141	4.78E-05	5.31E-05	2
0.147	0.000748	3.06	0.142	0.121	1.31	0	0.196	-26.7	-0.119	0.312	-0.597	-0.198	0.000996	0.1	-0.0502	-0.0623	-0.107	-0.105	-0.0674	-0.0402	0.000207	6.94E-05	0.000175	0.000124	0.000142	0.000227	0.000146	0.000128	0.000178	0.000178	9.82E-05	0.000137	4.27E-05	2
0.144	0.000883	3.16	0.13	0.118	1.04	0	0.162	-26.6	-0.354	0.2	-0.529	-0.0763	0.0976	0.126	-0.0684	-0.144	-0.0863	-0.00501	0.027	-0.0702	0.000154	0.000127	0.000182	0.000184	9.84E-05	0.000311	0.000168	0.00025	0.000182	9.24E-05	0.000145	5.46E-05	6.66E-05	2
0.144	0.000834	3.14	0.131	0.118	1.1	0	0.17	-26.2	-0.175	0.2	-0.367	0.0857	0.0116	0.174	-0.0677	-0.0556	-0.11	-0.0396	-0.0327	-0.0696	0.00013	0.000133	0.000171	0.000194	0.000233	0.00015	0.000413	9.62E-05	9.79E-05	0.000121	0.000205	0.00013	8.3E-05	2
0.163	0.00122	3.08	0.15	0.123	1.43	0	0.224	-25.8	0.116	0.2	-0.51	-0.133	0.103	0.00706	-0.0134	0.0041	-0.0575	-0.0612	-0.0631	-0.103	0.000233	0.000105	0.000129	0.000155	0.00025	0.000154	0.000104	9.21E-05	0.000184	0.000165	0.000146	0.000111	4.79E-05	2
0.154	0.00076	3.15	0.141	0.117	1.32	0	0.191	-26.8	-0.0819	0.322	-0.658	-0.313	-0.0709	0.0251	-0.00847	-0.0352	-0.0838	-0.00453	0.00066	0.00974	0.000193	0.000137	0.000226	0.000173	9.57E-05	0.000112	0.000205	0.000203	0.000339	0.000169	0.000167	5.44E-05	6.93E-05	2
0.153	0.000627	3.07	0.144	0.123	1.35	0	0.206	-26.9	-0.0638	0.335	-0.63	-0.189	-0.0339	0.0458	0.0485	-0.0385	-0.143	-0.127	-0.0518	-0.0165	0.000179	0.00014	0.000131	0.000132	7.26E-05	0.000328	0.000214	0.000251	0.000112	0.000174	0.00018	0.000145	6.52E-05	2
0.147	0.000708	3	0.136	0.121	1.12	0	0.172	-27	-0.292	0.243	-0.522	-0.16	0.114	0.0674	-0.061	-0.109	-0.115	-0.0681	0.0485	-0.0951	7.45E-05	0.000164	0.000294	0.000278	0.000179	0.000213	7.14E-05	0.000211	0.000137	0.000158	0.000163	9.71E-05	6.83E-05	2
0.14	0.00129	3.18	0.13	0.115	1.09	0	0.168	-25.8	-0.303	0.309	-0.327	0.0859	-0.0265	0.184	-0.114	-0.0548	-0.052	-0.024	-0.0407	-0.0618	0.000222	8.21E-05	0.000139	0.00017	0.000237	0.000112	0.000189	0.000124	9.3E-05	0.000296	0.000184	9.53E-05	6.36E-05	2
0.158	0.000458	3.21	0.145	0.124	1.32	0	0.209	-27	-0.0131	0.135	-0.53	-0.156	0.231	0.159	-0.0579	-0.184	-0.119	-0.0238	0.00906	-0.112	0.000126	0.00032	0.00021	0.000155	0.000105	0.000158	0.000121	0.000191	0.00013	0.000235	0.000255	0.000148	6.17E-05	2
0.16	0.00107	3.05	0.148	0.125	1.4	0	0.217	-25.9	0.0346	0.237	-0.596	-0.25	-0.0319	0.0171	0.0447	0.0382	-0.0805	-0.093	-0.0863	-0.0389	0.000217	0.000174	0.0002	0.00015	0.000185	0.000112	0.000162	0.000133	0.00022	0.000165	0.000149	0.000139	3.22E-05	2
0.157	0.000673	3.18	0.146	0.119	1.4	0	0.206	-27.1	-0.127	0.336	-0.62	-0.279	-0.0481	0.0451	0.09	-0.037	-0.141	0.00473	0.00273	-0.00427	0.000151	0.000158	0.00022	0.000123	8.43E-05	0.00011	0.00013	9.18E-05	0.000243	0.000197	0.000166	4.38E-05	5.57E-05	2
0.146	0.000748	3.1	0.141	0.12	1.3	0	0.195	-26.6	-0.126	0.315	-0.594	-0.193	0.0185	0.0807	-0.0643	-0.0604	-0.119	-0.105	-0.0544	-0.0353	0.00024	5.48E-05	0.000177	0.000138	0.000135	0.000233	0.000152	0.00012	0.000189	0.000178	0.000123	0.000147	4.87E-05	2
0.145	0.00075	3.16	0.131	0.118	1.05	0	0.163	-26.8	-0.345	0.225	-0.519	-0.0609	0.12	0.124	-0.0576	-0.128	-0.0779	-0.00261	0.0294	-0.0455	0.000126	0.000123	0.000191	0.000178	9.94E-05	0.000317	0.000167	0.000229	0.000157	8.89E-05	0.000154	5.15E-05	6.69E-05	2
0.144	0.000818	3.15	0.13	0.118	1.09	0	0.168	-26.2	-0.151	0.173	-0.47	0.0701	0.0753	0.24	-0.0966	-0.111	-0.119	0.00216	-0.0169	-0.0952	0.000119	0.00013	0.000202	0.000227	0.000293	0.000157	0.000359	0.00011	9.68E-05	9.94E-05	0.00022	0.000117	8.07E-05	2
0.16	0.00047	3.2	0.15	0.123	1.42	0	0.223	-27.1	-0.00805	0.357	-0.443	-0.171	0.101	0.00865	0.00186	0.0558	-0.0889	-0.0878	-0.0321	-0.102	0.000183	0.000184	0.000141	0.000116	0.000183	0.000185	7.85E-05	0.000138	0.000127	0.000183	0.000176	0.000149	3.32E-05	2
0.156	0.000716	3.06	0.141	0.118	1.31	0	0.194	-27	-0.0845	0.356	-0.549	-0.235	-0.0981	-0.036	0.00204	-0.0368	-0.068	-0.0482	-0.041	-0.0165	0.000196	9.12E-05	0.000211	0.000131	5.16E-05	9.66E-05	0.000176	0.000214	0.000204	0.000183	6.51E-05	0.000104	5.75E-05	2
0.157	0.000512	3.2	0.15	0.123	1.46	0	0.213	-27.1	0.0151	0.176	-0.712	-0.182	0.0244	0.0377	0.142	-0.0782	-0.158	-0.0433	-0.0363	-0.0219	0.000169	0.000187	0.000207	0.000293	0.000142	0.000206	0.000176	0.000155	0.000133	9.26E-05	0.00012	8.68E-05	5.44E-05	2
0.146	0.000829	3.22	0.142	0.121	1.29	0	0.193	-26.6	-0.171	0.394	-0.563	-0.234	0.043	0.109	-0.0895	-0.0643	-0.148	-0.0862	0.0446	-0.0806	0.000133	0.000114	0.000162	0.000223	0.00017	0.000173	0.000108	3.83E-05	0.000132	0.000228	0.000112	0.000103	5.11E-05	2
0.138	0.000945	3.14	0.125	0.114	0.978	0	0.154	-26.5	-0.31	0.346	-0.459	-0.000376	0.0741	0.174	-0.0965	-0.0735	-0.0716	0.00511	0.00165	-0.0947	0.000174	0.000103	0.000294	0.00025	0.000263	0.000205	0.000136	0.000235	8.17E-05	0.000258	0.000293	8.55E-05	7.63E-05	2
0.157	0.000482	3.25	0.138	0.122	1.22	0	0.194	-26.8	-0.164	0.0205	-0.43	-0.0191	0.182	0.214	-0.0599	-0.126	-0.13	-0.0295	-0.0459	-0.0569	0.000165	0.000293	0.000146	0.000236	0.000162	0.000261	0.000177	0.000323	0.000248	0.000218	0.000252	0.00014	5.76E-05	2
0.162	0.000943	3.13	0.15	0.125	1.43	0	0.223	-26.2	0.0505	0.249	-0.498	-0.183	0.0161	-0.00344	0.0419	0.0287	-0.0837	-0.0561	-0.0964	-0.0487	0.000188	0.000197	0.000163	0.000153	0.000191	0.000108	0.00011	8.82E-05	0.00027	0.000124	0.000158	0.000114	4.89E-05	2
0.155	0.000756	3.21	0.145	0.119	1.39	0	0.204	-26.9	-0.102	0.302	-0.714	-0.329	-0.075	0.0518	0.0754	-0.0223	-0.101	-0.0236	0.00722	0.00644	0.000164	0.000215	0.000199	0.000124	8.37E-05	9.04E-05	9.87E-05	0.00013	0.000302	0.000204	0.000152	4.34E-05	6.83E-05	2
0.147	0.000691	3.09	0.141	0.12	1.3	0	0.196	-26.8	-0.113	0.351	-0.59	-0.176	-0.0078	0.0652	-0.0547	-0.0625	-0.0911	-0.105	-0.0619	-0.0296	0.000187	5.01E-05	0.000153	0.000127	0.000116	0.000258	0.0002	0.00019	0.000161	0.000189	0.000101	0.000147	5.2E-05	2
0.144	0.000734	3.14	0.13	0.118	1.01	0	0.16	-26.8	-0.375	0.202	-0.546	-0.0538	0.143	0.119	-0.0713	-0.137	-0.0786	-0.012	0.00865	-0.0768	9.68E-05	0.000144	0.000218	0.000225	8.96E-05	0.000396	0.000137	0.000269	0.000174	9.62E-05	0.000173	9.14E-05	8.7E-05	2
0.145	0.000843	3.12	0.133	0.118	1.13	0	0.176	-26.2	-0.205	0.237	-0.349	0.0865	0.013	0.206	-0.0442	-0.0844	-0.126	-0.0345	-0.0253	-0.0559	0.000124	7.39E-05	0.000144	0.000168	0.000274	0.000231	0.000299	0.000121	7.99E-05	0.000131	0.000221	0.000109	7.14E-05	2
0.161	0.00125	3.1	0.149	0.123	1.42	0	0.222	-25.7	0.148	0.145	-0.584	-0.182	0.139	0.111	-0.022	-0.0637	-0.0873	-0.0261	-0.0521	-0.104	0.000168	7E-05	0.000144	0.000151	0.000259	0.000155	0.000119	8.16E-05	0.00013	0.000145	0.000143	8.27E-05	4.77E-05	2
0.155	0.000683	3.14	0.14	0.116	1.31	0	0.191	-27	-0.108	0.312	-0.657	-0.287	-0.0681	0.014	-0.0146	-0.0319	-0.0809	-0.00221	-0.000155	0.00463	0.000167	0.00015	0.000257	0.000161	8.07E-05	8.94E-05	0.000184	0.000198	0.000329	0.000169	0.000163	5.52E-05	7.18E-05	2
0.155	0.00066	3.06	0.144	0.123	1.35	0	0.205	-26.8	-0.094	0.319	-0.631	-0.149	-0.00831	0.0264	0.0638	-0.0223	-0.138	-0.0993	-0.0567	-0.0234	0.000173	0.000119	0.000128	0.00012	6.26E-05	0.000352	0.000188	0.000249	0.000124	0.000201	0.000199	0.000142	7.24E-05	2
0.147	0.000658	3.26	0.14	0.123	1.23	0	0.186	-26.9	-0.22	0.319	-0.546	-0.161	0.149	0.0873	-0.0827	-0.111	-0.117	-0.0634	0.0742	-0.0699	8.78E-05	0.000211	0.000194	0.000286	0.000169	0.000175	0.000101	0.000282	0.000223	0.00013	0.00021	9.73E-05	6.45E-05	2
0.139	0.00079	3.12	0.126	0.115	1.01	0	0.159	-26.7	-0.325	0.321	-0.313	0.0702	-0.0326	0.177	-0.107	-0.0644	-0.0512	-0.013	-0.0464	-0.0713	0.000278	5.17E-05	0.000203	0.00017	0.000296	0.000172	0.000247	0.00016	5.08E-05	0.000175	0.000302	0.000172	7.93E-05	2
0.158	0.000484	3.2	0.144	0.123	1.31	0	0.208	-27	-0.0489	0.105	-0.535	-0.143	0.245	0.148	-0.0725	-0.156	-0.114	-0.0243	0.0131	-0.096	0.000138	0.000341	0.000217	0.000167	0.000123	0.000197	0.000117	0.000196	0.000112	0.000224	0.000271	0.000148	6.59E-05	2
0.161	0.00102	3.02	0.15	0.126	1.42	0	0.221	-26.1	0.0643	0.235	-0.528	-0.193	0.0284	0.0003	0.0285	0.0237	-0.0821	-0.0633	-0.0977	-0.0522	0.000195	0.000183	0.000173	0.00017	0.000187	9.07E-05	0.000112	8.5E-05	0.000298	0.000122	0.000154	0.000105	5.7E-05	2
0.155	0.000585	3.2	0.146	0.12	1.4	0	0.205	-27.2	-0.107	0.308	-0.714	-0.336	-0.0864	0.0469	0.0786	-0.0058	-0.115	-0.0321	0.007	-0.00976	0.000175	0.000207	0.000226	0.000115	9.61E-05	7.33E-05	0.000108	0.000127	0.000308	0.000207	0.000159	5.3E-05	7.03E-05	2
0.147	0.000614	3.08	0.141	0.12	1.3	0	0.193	-26.9	-0.106	0.331	-0.579	-0.185	-0.00638	0.0663	-0.0607	-0.0543	-0.103	-0.101	-0.0534	-0.0457	0.000197	5.62E-05	0.000167	0.000132	0.00012	0.000244	0.000195	0.000172	0.000165	0.000172	0.000103	0.000153	4.68E-05	2
0.144	0.000839	3.13	0.13	0.119	1.02	0	0.16	-26.6	-0.388	0.195	-0.518	-0.069	0.145	0.123	-0.0691	-0.15	-0.0732	-0.000505	0.0121	-0.0745	9.85E-05	0.000141	0.000206	0.000226	9.64E-05	0.00038	0.000139	0.00026	0.000168	0.0001	0.000158	7.97E-05	8.27E-05	2
0.145	0.000813	3.1	0.132	0.118	1.13	0	0.175	-26.3	-0.203	0.237	-0.368	0.0896	0.0104	0.194	-0.0644	-0.0909	-0.128	-0.0346	-0.0152	-0.0583	0.000107	7.01E-05	0.000146	0.000165	0.000274	0.0002	0.000302	0.000122	7.75E-05	0.000124	0.000238	0.000108	7.31E-05	2
0.158	0.000456	3.21	0.148	0.124	1.38	0	0.219	-27	0.082	0.223	-0.559	-0.223	0.165	0.125	0.000526	-0.0117	-0.0906	-0.0349	-0.00609	-0.126	0.000153	0.000219	0.000238	0.000137	0.00021	0.000141	8.65E-05	0.000156	0.000187	0.000204	0.000206	0.000186	4.13E-05	2
0.158	0.000725	3.01	0.142	0.119	1.33	0	0.198	-26.9	-0.106	0.319	-0.565	-0.192	-0.0868	-0.0317	-0.0215	-0.0598	-0.0342	-0.0224	-0.0645	-0.0205	0.000138	0.000105	0.000218	0.000116	7.18E-05	8.35E-05	0.000218	0.000183	0.000209	0.000189	8.46E-05	8.36E-05	5.56E-05	2
0.157	0.00109	3.23	0.15	0.123	1.45	0	0.211	-26	-0.0131	0.159	-0.663	-0.168	0.0522	0.0402	0.138	-0.0655	-0.171	-0.0563	-0.0717	0.0194	0.000216	0.000168	0.00021	0.000205	0.000126	0.00018	0.000213	0.000134	0.000193	0.000128	0.000109	0.000101	4.15E-05	2
0.146	0.000781	3.15	0.142	0.12	1.3	0	0.193	-26.8	-0.161	0.39	-0.64	-0.267	0.0534	0.106	-0.0772	-0.0747	-0.144	-0.0746	0.0407	-0.0893	0.00013	0.000124	0.000162	0.000143	0.000173	0.000176	0.000121	2.5E-05	0.000121	0.000182	0.000115	8.17E-05	4.24E-05	2
0.139	0.00086	3.17	0.124	0.114	0.961	0	0.152	-26.6	-0.37	0.291	-0.504	-0.0402	0.0363	0.158	-0.0932	-0.0694	-0.0701	0.0342	0.0344	-0.0619	0.000162	0.000105	0.000286	0.000237	0.000247	0.00021	0.000134	0.000226	6.22E-05	0.000206	0.00034	0.000107	7.81E-05	2
0.155	0.000492	3.26	0.137	0.122	1.19	0	0.185	-26.7	-0.106	0.0779	-0.37	0.0136	0.188	0.19	-0.0745	-0.161	-0.122	-0.0316	-0.062	-0.0713	0.000153	0.000349	0.000183	0.000161	0.00017	0.00035	0.000194	0.000323	0.000229	0.000216	0.000286	0.000135	7.49E-05	2
0.162	0.000953	3.02	0.151	0.124	1.45	0	0.226	-26.2	0.112	0.285	-0.509	-0.15	0.0437	0.00104	0.0497	0.0416	-0.0821	-0.0585	-0.0895	-0.0721	0.000225	0.000139	0.00018	0.000133	0.000202	0.000122	0.000104	7.85E-05	0.000212	0.000131	0.000174	0.000102	4.55E-05	2
0.154	0.000675	3.17	0.141	0.117	1.32	0	0.191	-27	-0.106	0.306	-0.7	-0.343	-0.0961	0.0247	0.0568	-0.0253	-0.107	-0.0254	0.00295	0.00751	0.000175	0.000185	0.000231	0.000111	8.24E-05	8.17E-05	9.35E-05	0.000135	0.000334	0.00023	0.000169	6.5E-05	7.62E-05	2
0.149	0.000696	3.13	0.146	0.121	1.39	0	0.209	-26.8	-0.0864	0.342	-0.616	-0.191	-0.0248	0.064	-0.0555	-0.0386	-0.104	-0.102	-0.0382	-0.0313	0.000158	6.66E-05	0.000135	0.00015	9.88E-05	0.000256	0.000167	0.000176	0.000182	0.000164	0.000106	0.000125	4.63E-05	2
0.144	0.00084	3.08	0.13	0.119	1.03	0	0.161	-26.6	-0.409	0.206	-0.522	-0.0621	0.149	0.132	-0.0739	-0.145	-0.0882	-0.0257	0.00947	-0.0667	9E-05	0.000142	0.000221	0.000219	0.000117	0.000372	0.000166	0.000281	0.00017	0.000118	0.000144	9.54E-05	7.97E-05	2
0.143	0.00087	3.16	0.132	0.118	1.12	0	0.173	-26.3	-0.198	0.281	-0.343	0.0928	0.0115	0.186	-0.0968	-0.0634	-0.1	-0.0119	-0.0173	-0.0639	0.000155	5.57E-05	0.000156	0.000144	0.000274	0.000191	0.000306	0.000109	9.46E-05	0.000126	0.000248	0.000115	7.31E-05	2
0.159	0.00117	3.1	0.148	0.123	1.39	0	0.218	-25.7	0.0997	0.111	-0.589	-0.188	0.151	0.131	0.0106	-0.0723	-0.0932	-0.0313	-0.0443	-0.0827	0.000166	6.54E-05	0.000103	0.000216	0.000269	0.000159	0.000124	7.86E-05	0.00017	0.000141	0.000167	0.000117	5.47E-05	2
0.155	0.000692	3.15	0.141	0.117	1.33	0	0.192	-26.9	-0.0935	0.323	-0.658	-0.282	-0.073	0.0308	-0.013	-0.0384	-0.0696	-0.0225	-0.0137	0.00103	0.000177	0.000162	0.000256	0.000172	5.99E-05	7.19E-05	0.000185	0.000242	0.000336	0.000173	0.000164	6.27E-05	7.84E-05	2
0.154	0.000637	3.07	0.144	0.122	1.35	0	0.205	-26.9	-0.133	0.288	-0.648	-0.16	0.0136	0.0638	0.0868	-0.037	-0.171	-0.0797	-0.0423	-0.014	0.000169	0.00013	0.000158	0.000142	6.88E-05	0.000353	0.000192	0.00023	0.000133	0.000163	0.000258	0.00011	7.22E-05	2
0.147	0.000678	3.12	0.143	0.123	1.28	0	0.193	-26.8	-0.195	0.304	-0.551	-0.199	0.123	0.0713	-0.0748	-0.117	-0.115	-0.073	0.0523	-0.102	7.04E-05	0.000228	0.000208	0.000317	0.000201	0.00018	0.000141	0.000219	0.000222	0.000105	0.00025	7.62E-05	7.08E-05	2
0.137	0.000838	3.16	0.125	0.114	0.984	0	0.156	-26.6	-0.307	0.317	-0.347	0.069	-0.0174	0.179	-0.096	-0.057	-0.0677	-0.0188	-0.0453	-0.0673	0.000281	5.72E-05	0.000198	0.000163	0.000338	0.000184	0.000239	0.000148	5.96E-05	0.00019	0.000294	0.000118	8.46E-05	2
0.158	0.000485	3.23	0.143	0.123	1.3	0	0.205	-27	-0.0728	0.102	-0.507	-0.144	0.199	0.158	-0.0969	-0.181	-0.11	-0.0214	0.0174	-0.0786	0.000127	0.000382	0.000292	0.00016	9.52E-05	0.000218	0.00013	0.00023	0.000143	0.00024	0.000226	0.000158	7.79E-05	2
0.162	0.000915	3.04	0.151	0.125	1.44	0	0.224	-26.2	0.101	0.278	-0.497	-0.159	0.0377	0.0221	0.0301	0.037	-0.101	-0.0555	-0.0926	-0.0626	0.000242	0.000167	0.000177	0.000123	0.000211	0.00013	9.39E-05	9.04E-05	0.000216	0.000145	0.000159	0.0001	4.8E-05	2
0.153	0.000675	3.2	0.144	0.118	1.38	0	0.203	-27	-0.111	0.316	-0.694	-0.341	-0.0975	0.0354	0.0506	-0.0243	-0.0953	-0.0202	0.0044	0.00964	0.000158	0.000181	0.000229	0.000111	7.88E-05	8.24E-05	0.000107	0.000121	0.000341	0.00022	0.000169	4.89E-05	7.8E-05	2
0.15	0.000795	3.1	0.142	0.12	1.33	0	0.199	-26.6	-0.0936	0.3	-0.6	-0.184	-0.00911	0.0825	-0.0568	-0.0536	-0.117	-0.11	-0.038	-0.0331	0.000194	6.91E-05	0.000154	0.000161	0.000129	0.000261	0.000174	0.000204	0.000196	0.000174	0.000108	0.000157	4.72E-05	2
0.144	0.000812	3.15	0.13	0.118	1.03	0	0.161	-26.7	-0.391	0.228	-0.531	-0.0594	0.16	0.128	-0.0862	-0.156	-0.0831	-0.00561	0.0125	-0.0658	0.000108	0.000137	0.000198	0.000201	0.000117	0.000385	0.000146	0.000272	0.000152	0.000114	0.00015	0.000106	7.89E-05	2
0.144	0.000861	3.17	0.132	0.117	1.12	0	0.174	-26.3	-0.184	0.289	-0.338	0.0877	0.000952	0.187	-0.0902	-0.0732	-0.0979	-0.00953	-0.0265	-0.0644	0.000158	5.3E-05	0.00015	0.000152	0.000275	0.000206	0.000296	0.00013	8.65E-05	0.00012	0.000252	0.000114	7.27E-05	2
0.159	0.000491	3.2	0.148	0.124	1.39	0	0.22	-26.9	0.0857	0.221	-0.589	-0.218	0.18	0.126	0.0236	-0.0269	-0.104	-0.0522	-0.0132	-0.0969	0.000107	0.000248	0.000235	0.000166	0.000204	0.000106	8.18E-05	0.000152	0.000172	0.000193	0.000214	0.000186	5.04E-05	2
0.158	0.000671	3.08	0.143	0.12	1.34	0	0.199	-26.9	-0.116	0.316	-0.548	-0.201	-0.0844	-0.0128	-0.0324	-0.0201	-0.0348	-0.035	-0.0363	-0.031	0.000167	0.000105	0.00022	8.52E-05	9.03E-05	0.000117	0.000189	0.000141	0.000256	0.000235	0.000143	6.81E-05	5.98E-05	2
0.156	0.0011	3.2	0.149	0.122	1.45	0	0.21	-26.2	-0.00505	0.138	-0.604	-0.172	0.00946	0.0256	0.106	-0.0204	-0.174	-0.0675	-0.0623	0.0134	0.000218	0.000165	0.000223	0.000148	0.000118	0.000123	0.000192	7.76E-05	0.000174	9.85E-05	9.8E-05	0.000131	4.58E-05	2
0.146	0.000809	3.2	0.139	0.118	1.27	0	0.189	-26.7	-0.183	0.405	-0.641	-0.277	0.0674	0.146	-0.0686	-0.0978	-0.144	-0.077	0.0328	-0.0733	0.000157	0.000116	0.000207	0.000137	0.000201	0.000163	0.000119	3.15E-05	0.000166	0.000218	0.000111	6.02E-05	5.47E-05	2
0.14	0.000906	3.13	0.128	0.118	0.983	0	0.155	-26.6	-0.405	0.244	-0.504	-0.0143	0.0759	0.165	-0.0952	-0.0747	-0.0858	0.0245	0.00942	-0.0834	0.000131	0.000114	0.000257	0.000254	0.000201	0.000192	0.000177	0.000222	8.16E-05	0.000256	0.000328	0.000117	7.03E-05	2
0.154	0.000492	3.21	0.137	0.122	1.18	0	0.183	-26.7	-0.106	0.111	-0.365	0.0045	0.16	0.208	-0.0874	-0.142	-0.0947	-0.00962	-0.0347	-0.0793	0.000144	0.000335	0.000193	0.000166	0.00017	0.00032	0.000173	0.000371	0.000163	0.000256	0.00033	0.000116	8.51E-05	2
0.163	0.00095	3.02	0.152	0.125	1.47	0	0.229	-26.1	0.117	0.236	-0.515	-0.134	0.0374	-0.0137	0.0193	0.0436	-0.0945	-0.0614	-0.104	-0.0953	0.000247	0.000185	0.000195	0.000149	0.000221	0.000123	0.000103	0.000109	0.000144	0.000195	0.000126	0.00012	4.53E-05	2
0.154	0.000738	3.2	0.142	0.117	1.33	0	0.193	-26.9	-0.135	0.308	-0.712	-0.347	-0.0861	0.0278	0.0277	-0.042	-0.0977	-0.0206	-0.0193	0.00589	0.000167	0.000133	0.000215	0.000137	7.62E-05	5.01E-05	0.000121	0.000171	0.000401	0.000198	0.000191	7.59E-05	8.79E-05	2
0.15	0.00073	3.09	0.146	0.122	1.37	0	0.208	-26.7	-0.0708	0.334	-0.612	-0.177	-0.0109	0.0718	-0.00941	-0.0414	-0.121	-0.0882	-0.0354	-0.0272	0.000182	0.000113	0.000113	0.000172	0.000118	0.000242	0.00017	0.000194	0.000168	0.000174	0.000116	0.000127	3.87E-05	2
0.146	0.000755	3.08	0.131	0.12	1.03	0	0.162	-26.8	-0.422	0.272	-0.476	-0.108	0.107	0.147	-0.0774	-0.151	-0.0931	-0.0455	0.0253	-0.0613	8.94E-05	0.000171	0.000211	0.000276	0.000103	0.000396	0.000128	0.000284	0.000168	0.000104	0.000165	9.24E-05	9.06E-05	2
0.143	0.000926	3.15	0.131	0.117	1.11	0	0.171	-26.2	-0.2	0.26	-0.396	0.115	0.0174	0.157	-0.0909	-0.0789	-0.0736	-0.00273	-0.0463	-0.0894	0.000127	7.15E-05	0.000134	0.000137	0.000332	0.000155	0.000322	0.000102	0.000107	0.00017	0.000242	0.000134	8.1E-05	2
0.158	0.00108	3.19	0.147	0.123	1.38	0	0.217	-25.8	0.11	0.109	-0.619	-0.184	0.172	0.142	0.0151	-0.0826	-0.0902	-0.0407	-0.046	-0.0891	0.000211	8.19E-05	0.000113	0.000193	0.000246	0.000253	0.000127	0.000136	0.000121	0.000123	0.000147	0.000144	5.26E-05	2
0.156	0.000626	3.1	0.141	0.118	1.32	0	0.194	-27	-0.106	0.345	-0.635	-0.256	-0.0598	0.000534	-0.00882	-0.031	-0.0653	-0.0225	-0.0251	0.000281	0.000168	0.000142	0.000277	0.000149	5.97E-05	9.29E-05	0.000191	0.000249	0.000303	0.000154	0.000169	5.77E-05	7.52E-05	2
0.156	0.000641	3.07	0.143	0.122	1.35	0	0.203	-26.9	-0.118	0.258	-0.69	-0.151	0.0126	0.0848	0.0709	-0.043	-0.15	-0.0728	-0.063	-0.0109	0.000161	0.000113	0.000139	0.000171	7.96E-05	0.000357	0.000181	0.000204	0.000131	0.000138	0.000229	0.000109	6.98E-05	2
0.148	0.00066	3.23	0.143	0.122	1.29	0	0.194	-26.9	-0.2	0.342	-0.57	-0.216	0.133	0.0607	-0.101	-0.107	-0.143	-0.0938	0.0613	-0.121	6.86E-05	0.000198	0.000196	0.00027	0.000208	0.000156	0.000141	0.000207	0.000182	0.000134	0.000232	8.69E-05	5.61E-05	2
0.136	0.000836	3.13	0.125	0.114	0.981	0	0.156	-26.6	-0.272	0.315	-0.364	0.0878	0.00837	0.162	-0.104	-0.0355	-0.0617	-0.0205	-0.0257	-0.0538	0.000282	5.08E-05	0.000222	0.000199	0.000338	0.000194	0.000238	0.000166	6.95E-05	0.000186	0.000274	0.000137	8.05E-05	2
0.157	0.000453	3.21	0.142	0.124	1.27	0	0.198	-27.1	-0.135	0.0998	-0.486	-0.166	0.175	0.189	-0.0713	-0.228	-0.109	-0.00863	0.00942	-0.0813	0.000103	0.000301	0.000257	0.00015	0.0001	0.000234	0.000144	0.000277	0.000196	0.000316	0.00028	0.000168	7.36E-05	2
0.163	0.000912	3.03	0.151	0.125	1.46	0	0.226	-26.2	0.127	0.228	-0.515	-0.128	0.0364	-0.0236	0.0378	0.0598	-0.0815	-0.0707	-0.0979	-0.0786	0.000274	0.000155	0.000207	0.000187	0.000203	0.000127	8.06E-05	0.000108	0.000152	0.000175	0.000118	0.000129	5.06E-05	2
0.154	0.000704	3.19	0.142	0.117	1.34	0	0.194	-27	-0.14	0.286	-0.696	-0.368	-0.095	0.0209	0.0214	-0.046	-0.0992	-0.0143	-0.00761	0.00953	0.000168	0.000144	0.000202	0.000134	7.03E-05	6.02E-05	0.000106	0.00016	0.000354	0.000189	0.000216	7.42E-05	7.76E-05	2
0.149	0.000725	3.11	0.145	0.122	1.37	0	0.208	-26.7	-0.0492	0.313	-0.624	-0.186	-0.0161	0.0556	-0.027	-0.0356	-0.116	-0.0954	-0.0399	-0.0292	0.000185	0.000106	0.000113	0.000182	0.000109	0.000238	0.000182	0.000202	0.00017	0.000156	0.000102	0.000112	4.34E-05	2
0.146	0.000791	3.1	0.131	0.119	1.04	0	0.161	-26.7	-0.404	0.217	-0.508	-0.0581	0.135	0.123	-0.0922	-0.157	-0.0915	-0.0298	0.00953	-0.055	9.75E-05	0.000159	0.000224	0.000233	0.000106	0.000413	0.000143	0.000285	0.000204	0.000128	0.000135	8.62E-05	9.06E-05	2
0.143	0.000889	3.16	0.132	0.117	1.11	0	0.173	-26.2	-0.194	0.25	-0.357	0.113	0.014	0.183	-0.104	-0.0841	-0.0832	-0.00699	-0.0368	-0.0835	0.000133	4.75E-05	0.000133	0.000136	0.000328	0.000185	0.000339	0.000111	7.88E-05	0.000142	0.000271	0.000113	9.08E-05	2
0.159	0.00045	3.23	0.148	0.124	1.38	0	0.218	-27	0.0588	0.221	-0.596	-0.241	0.169	0.122	0.0234	-0.0617	-0.125	-0.0522	-0.0118	-0.102	0.000118	0.000282	0.000229	0.000171	0.000175	9.86E-05	7.91E-05	0.00017	0.000157	0.000154	0.000194	0.000163	5.24E-05	2
0.158	0.00068	3	0.144	0.121	1.35	0	0.201	-26.8	-0.0631	0.282	-0.534	-0.203	-0.0904	-0.0188	-0.0173	-0.0206	-0.0319	-0.0271	-0.0187	-0.032	0.000141	8.11E-05	0.000231	8.32E-05	0.000106	0.000126	0.000172	0.000142	0.00027	0.000231	0.000174	7.77E-05	6.17E-05	2
0.156	0.00112	3.21	0.15	0.122	1.45	0	0.21	-26.2	-0.0387	0.152	-0.608	-0.206	-0.0124	0.00586	0.113	-0.00795	-0.194	-0.0537	-0.0656	0.00284	0.000175	0.000174	0.00021	0.000142	9.24E-05	0.000124	0.000181	8.77E-05	0.000176	0.000134	8.9E-05	0.000126	3.89E-05	2
0.146	0.000791	3.22	0.139	0.117	1.27	0	0.19	-26.7	-0.175	0.399	-0.615	-0.277	0.0512	0.135	-0.0774	-0.0963	-0.135	-0.0985	0.0377	-0.0712	0.000229	9E-05	0.000192	0.000108	0.000232	0.000231	0.000119	3.91E-05	0.000151	0.000203	0.000138	0.000115	6.07E-05	2
0.142	0.00089	3.09	0.127	0.117	0.975	0	0.153	-26.6	-0.444	0.214	-0.525	-0.0316	0.0607	0.144	-0.103	-0.0896	-0.0939	0.02	0.0304	-0.0759	0.000122	0.000144	0.000264	0.00027	0.000141	0.000274	0.000176	0.000214	0.000105	0.000238	0.000364	8.15E-05	8.14E-05	2
0.151	0.000526	3.24	0.136	0.121	1.17	0	0.182	-26.7	-0.103	0.165	-0.366	-0.00294	0.164	0.215	-0.0996	-0.149	-0.0976	-0.0111	-0.0558	-0.0703	0.000138	0.000313	0.000163	0.000188	0.000198	0.000204	0.000199	0.000302	0.000144	0.000212	0.000248	8.96E-05	6.2E-05	2
0.164	0.00103	3.02	0.151	0.124	1.45	0	0.228	-26	0.116	0.264	-0.514	-0.108	0.054	-0.000664	0.035	0.0336	-0.0623	-0.0775	-0.0996	-0.0833	0.000225	0.000136	0.000177	0.00013	0.000186	9.65E-05	8.29E-05	0.000112	0.000116	0.0002	0.00016	0.000112	4.28E-05	2
0.153	0.000739	3.21	0.141	0.116	1.33	0	0.193	-26.9	-0.147	0.315	-0.685	-0.359	-0.083	0.0334	0.00946	-0.0325	-0.0944	-0.0153	-0.00652	0.00667	0.000141	0.000166	0.000208	0.000123	9.75E-05	5.95E-05	0.000131	0.000177	0.000401	0.000191	0.000199	8.11E-05	8.45E-05	2
0.15	0.000688	3.1	0.145	0.122	1.36	0	0.208	-26.8	-0.0708	0.336	-0.609	-0.204	-0.0279	0.0869	-0.00281	-0.0292	-0.117	-0.0971	-0.0423	-0.0326	0.000201	0.000117	0.000121	0.000154	9.76E-05	0.000245	0.000178	0.000204	0.000184	0.000178	0.000117	0.000118	4.37E-05	2
0.146	0.000706	3.13	0.132	0.12	1.06	0	0.165	-26.9	-0.412	0.27	-0.471	-0.109	0.115	0.167	-0.0519	-0.166	-0.123	-0.0354	0.0216	-0.0661	0.000103	0.000165	0.000255	0.000294	9.57E-05	0.000446	0.000106	0.000235	0.00021	0.00013	0.000153	9.57E-05	0.0001	2
0.143	0.000932	3.2	0.131	0.116	1.1	0	0.169	-26.2	-0.223	0.296	-0.347	0.121	-0.0142	0.161	-0.084	-0.0527	-0.0664	-0.0404	-0.0399	-0.0603	0.000154	7.89E-05	0.000137	0.000118	0.000314	0.000186	0.000295	9.75E-05	0.000115	0.000204	0.000218	0.000133	7.18E-05	2
[truncated: 1,095 more rows]
